# Supplementary material for: Crystal structure of 2-{[5-amino-1-(phenyl­sulfon­yl)-1H-pyrazol-3-yl]­oxy}-1-(4-methyl­phen­yl)ethan-1-one
Source: Acta Crystallogr E Crystallogr Commun. 2021 Sep 30;77(Pt 10):1054–7. doi: 10.1107/S2056989021010008 (PMC8491526; doi:10.1107/S2056989021010008)
Supplement: Supplementary file 1 [file e-77-01054-sup1.cif]

##############################################################################
#                                                                            #
# This CIF contains the data in a paper accepted for publication in          #
# Acta Crystallographica Section E. It conforms to the requirements of       #
# Notes for Authors for Acta Crystallographica Section E, and has been       #
# peer reviewed under the auspices of the IUCr Commission on Journals.       #
#                                                                            #
# Full details of the Crystallographic Information File format               #
# are given in the paper "The Crystallographic Information File (CIF):       #
# a New Standard Archive File for Crystallography" by S. R. Hall, F. H.      #
# Allen and I. D. Brown [Acta Cryst. (1991), A47, 655-685].                  #
#                                                                            #
# The current version of the core CIF dictionary is obtainable from          #
# ftp://ftp.iucr.org/pub/cif_core.dic.                                       #
#                                                                            #
# Software is freely available for graphical display of the structure(s)     #
# in this CIF. For information consult the CIF software page                 #
# http://www.iucr.org/resources/cif/software.                                #
#                                                                            #
# This file may be used for bona fide research purposes within the           #
# scientific community so long as proper attribution is given to the journal # 
# article from which it was obtained.                                        #
#                                                                            #
##############################################################################
data_I
_audit_creation_method     'SHELXL-2018/3'
_chemical_name_systematic
;\
2-{[5-Amino-1-(phenylsulfonyl)-1<i>H</i>-pyrazol-3-yl]oxy}-1-(4-methylphenyl)\
ethan-1-one
;
_chemical_name_common     ?
_chemical_formula_moiety     'C18 H17 N3 O4 S'
_chemical_formula_sum     'C18 H17 N3 O4 S'
_chemical_formula_iupac     'C18 H17 N3 O4 S'
_chemical_formula_weight     371.40
_chemical_melting_point     ?
_space_group_crystal_system     monoclinic
_space_group_name_H-M_alt     'P 21/c'
_space_group_name_Hall     '-P 2ybc'
loop_
    _space_group_symop_operation_xyz
    'x, y, z'
    '-x, y+1/2, -z+1/2'
    '-x, -y, -z'
    'x, -y-1/2, z-1/2'
_cell_length_a     9.77236(16)
_cell_length_b     11.98431(18)
_cell_length_c     15.0131(3)
_cell_angle_alpha     90
_cell_angle_beta     95.4487(16)
_cell_angle_gamma     90
_cell_volume     1750.32(5)
_cell_formula_units_Z     4
_cell_measurement_reflns_used     110735
_cell_measurement_theta_min     2.1410
_cell_measurement_theta_max     38.3230
_cell_measurement_temperature     100(2)
_exptl_crystal_description     irregular
_exptl_crystal_colour     colourless
_exptl_crystal_size_max     0.3
_exptl_crystal_size_mid     0.2
_exptl_crystal_size_min     0.1
_exptl_crystal_density_diffrn     1.409
_exptl_crystal_density_meas     ?
_exptl_crystal_density_method     ?
_exptl_crystal_F_000     776
_exptl_absorpt_coefficient_mu     0.214
_exptl_absorpt_correction_type     multi-scan
_exptl_absorpt_process_details
;
(CrysAlisPro; Rigaku OD, 2021)
;
_exptl_absorpt_correction_T_min     0.91711
_exptl_absorpt_correction_T_max     1.00000
_diffrn_ambient_temperature     100(2)
_diffrn_source     'micro-focus sealed X-ray tube'
_diffrn_radiation_type     MoK\a
_diffrn_radiation_wavelength     0.71073
_diffrn_measurement_device_type     'XtaLAB Synergy, HyPix'
_diffrn_measurement_method     '\w scans'
_diffrn_detector_area_resol_mean     10.0000
_diffrn_reflns_number     171365
_diffrn_reflns_av_R_equivalents     0.0352
_diffrn_reflns_av_unetI/netI     0.0124
_diffrn_reflns_theta_min     2.093
_diffrn_reflns_theta_max     38.201
_diffrn_reflns_theta_full     37.500
_diffrn_measured_fraction_theta_max     0.974
_diffrn_measured_fraction_theta_full     0.997
_diffrn_reflns_limit_h_min     -16
_diffrn_reflns_limit_h_max     16
_diffrn_reflns_limit_k_min     -20
_diffrn_reflns_limit_k_max     20
_diffrn_reflns_limit_l_min     -26
_diffrn_reflns_limit_l_max     25
_refine_special_details     ?
_reflns_number_total     9400
_reflns_number_gt     8324
_reflns_threshold_expression     'I > 2\s(I)'
_refine_ls_structure_factor_coef     Fsqd
_refine_ls_matrix_type     full
_refine_ls_R_factor_all     0.0351
_refine_ls_R_factor_gt     0.0305
_refine_ls_wR_factor_gt     0.0909
_refine_ls_wR_factor_ref     0.0933
_refine_ls_goodness_of_fit_ref     1.064
_refine_ls_restrained_S_all     1.064
_refine_ls_number_reflns     9400
_refine_ls_number_parameters     244
_refine_ls_number_restraints     0
_refine_ls_hydrogen_treatment     mixed
_refine_ls_weighting_scheme     calc
_refine_ls_weighting_details
              'w=1/[\s^2^(Fo^2^)+(0.0533P)^2^+0.2966P] where P=(Fo^2^+2Fc^2^)/3'
_atom_sites_solution_hydrogens     mixed
_atom_sites_solution_primary     dual
_atom_sites_solution_secondary     ?
_refine_ls_shift/su_max     0.001
_refine_ls_shift/su_mean     0.000
_refine_diff_density_max     0.560
_refine_diff_density_min     -0.428
_refine_ls_extinction_method     none
_refine_ls_extinction_coef     .
loop_
    _atom_type_symbol
    _atom_type_description
    _atom_type_scat_dispersion_real
    _atom_type_scat_dispersion_imag
    _atom_type_scat_source
    'C' 'C' 0.0033 0.0016
                         'International Tables Vol C Tables 4.2.6.8 and 6.1.1.4'
    'H' 'H' 0.0000 0.0000
                         'International Tables Vol C Tables 4.2.6.8 and 6.1.1.4'
    'N' 'N' 0.0061 0.0033
                         'International Tables Vol C Tables 4.2.6.8 and 6.1.1.4'
    'O' 'O' 0.0106 0.0060
                         'International Tables Vol C Tables 4.2.6.8 and 6.1.1.4'
    'S' 'S' 0.1246 0.1234
                         'International Tables Vol C Tables 4.2.6.8 and 6.1.1.4'
_computing_data_collection
;
CrysAlisPro (Rigaku OD, 2021)
;
_computing_cell_refinement
;
CrysAlisPro (Rigaku OD, 2021)
;
_computing_data_reduction
;
CrysAlisPro (Rigaku OD, 2021)
;
_computing_structure_solution
;
SHELXT (Sheldrick, 2015a)
;
_computing_structure_refinement
;
<i>SHELXL2018/3</i> (Sheldrick, 2015b)
;
_computing_molecular_graphics
;
Siemens XP (Siemens, 1994)
;
_computing_publication_material
;
<i>SHELXL2018/3</i> (Sheldrick, 2015b)
;
loop_
    _atom_site_type_symbol
    _atom_site_label
    _atom_site_fract_x
    _atom_site_fract_y
    _atom_site_fract_z
    _atom_site_U_iso_or_equiv
    _atom_site_adp_type
    _atom_site_calc_flag
    _atom_site_occupancy
    _atom_site_disorder_assembly
    _atom_site_disorder_group
    N N1 0.24056(5) 0.51243(4) 0.28333(3) 0.01335(7) Uani d 1 . .
    N N2 0.30323(5) 0.41284(4) 0.31574(3) 0.01269(7) Uani d 1 . .
    C C3 0.20639(5) 0.33841(4) 0.29582(4) 0.01215(8) Uani d 1 . .
    C C4 0.08065(5) 0.38197(4) 0.25555(4) 0.01363(8) Uani d 1 . .
    H H4 -0.001094 0.342184 0.236726 0.016 Uiso calc 1 . .
    C C5 0.10363(5) 0.49489(5) 0.24984(4) 0.01353(8) Uani d 1 . .
    C C6 0.36155(5) 0.19759(5) 0.34437(4) 0.01441(8) Uani d 1 . .
    H H6A 0.382782 0.227785 0.405500 0.017 Uiso calc 1 . .
    H H6B 0.429311 0.227836 0.305692 0.017 Uiso calc 1 . .
    C C7 0.36826(5) 0.07135(4) 0.34602(4) 0.01344(8) Uani d 1 . .
    O O1 0.22577(4) 0.22853(3) 0.31015(3) 0.01574(7) Uani d 1 . .
    O O2 0.26716(5) 0.01561(4) 0.32082(4) 0.01960(9) Uani d 1 . .
    N N3 0.02108(6) 0.57726(5) 0.21484(5) 0.02257(11) Uani d 1 . .
    H H01 -0.0666(14) 0.5651(12) 0.2040(8) 0.036(3) Uiso d 1 . .
    H H02 0.0528(13) 0.6445(10) 0.2171(8) 0.028(3) Uiso d 1 . .
    S S1 0.30852(2) 0.62852(2) 0.32942(2) 0.01351(4) Uani d 1 . .
    O O3 0.23014(5) 0.71771(4) 0.28591(3) 0.01948(8) Uani d 1 . .
    O O4 0.45358(5) 0.62322(4) 0.32464(3) 0.01823(8) Uani d 1 . .
    C C11 0.27468(6) 0.62077(5) 0.44193(4) 0.01454(9) Uani d 1 . .
    C C12 0.13852(7) 0.62706(6) 0.46205(4) 0.02211(12) Uani d 1 . .
    H H12 0.066048 0.637804 0.416031 0.027 Uiso calc 1 . .
    C C13 0.11104(7) 0.61728(7) 0.55093(5) 0.02584(13) Uani d 1 . .
    H H13 0.018996 0.621524 0.566106 0.031 Uiso calc 1 . .
    C C14 0.21846(7) 0.60125(6) 0.61789(4) 0.02114(11) Uani d 1 . .
    H H14 0.198893 0.594176 0.678417 0.025 Uiso calc 1 . .
    C C15 0.35380(7) 0.59553(5) 0.59684(4) 0.01925(10) Uani d 1 . .
    H H15 0.426314 0.584806 0.642829 0.023 Uiso calc 1 . .
    C C16 0.38275(6) 0.60557(5) 0.50806(4) 0.01702(9) Uani d 1 . .
    H H16 0.474871 0.602097 0.492941 0.020 Uiso calc 1 . .
    C C21 0.50072(5) 0.01906(4) 0.37895(4) 0.01340(8) Uani d 1 . .
    C C22 0.51276(6) -0.09678(5) 0.37166(4) 0.01651(9) Uani d 1 . .
    H H22 0.437419 -0.139412 0.345499 0.020 Uiso calc 1 . .
    C C23 0.63438(6) -0.14961(5) 0.40253(4) 0.01829(10) Uani d 1 . .
    H H23 0.641772 -0.228272 0.396829 0.022 Uiso calc 1 . .
    C C24 0.74621(6) -0.08873(5) 0.44191(4) 0.01787(10) Uani d 1 . .
    C C25 0.73356(6) 0.02713(6) 0.44878(4) 0.01941(10) Uani d 1 . .
    H H25 0.808689 0.069659 0.475360 0.023 Uiso calc 1 . .
    C C26 0.61253(6) 0.08085(5) 0.41722(4) 0.01695(9) Uani d 1 . .
    H H26 0.605784 0.159693 0.421678 0.020 Uiso calc 1 . .
    C C27 0.87758(7) -0.14635(7) 0.47616(5) 0.02598(13) Uani d 1 . .
    H H27A 0.865252 -0.227330 0.471113 0.039 Uiso calc 1 . .
    H H27B 0.901371 -0.126314 0.539016 0.039 Uiso calc 1 . .
    H H27C 0.951691 -0.122930 0.440676 0.039 Uiso calc 1 . .
loop_
    _atom_site_aniso_label
    _atom_site_aniso_U_11
    _atom_site_aniso_U_22
    _atom_site_aniso_U_33
    _atom_site_aniso_U_12
    _atom_site_aniso_U_13
    _atom_site_aniso_U_23
    N1 0.01168(17) 0.01073(16) 0.01710(18) -0.00019(13) -0.00153(14)
                                                                    -0.00017(13)
    N2 0.01097(16) 0.01076(16) 0.01599(18) 0.00054(13) -0.00050(13) -0.00021(13)
    C3 0.01059(18) 0.01128(18) 0.01451(19) 0.00047(14) 0.00092(14) 0.00002(14)
    C4 0.00988(18) 0.01317(19) 0.0175(2) -0.00025(14) -0.00052(15) 0.00061(15)
    C5 0.01098(18) 0.01337(19) 0.0159(2) 0.00071(15) -0.00055(15) 0.00110(15)
    C6 0.01131(18) 0.01194(18) 0.0195(2) 0.00104(15) -0.00122(16) -0.00021(16)
    C7 0.01256(19) 0.01213(18) 0.0153(2) 0.00107(15) -0.00068(15) -0.00064(15)
    O1 0.01125(15) 0.01075(15) 0.02455(19) 0.00083(12) -0.00184(13) 0.00110(13)
    O2 0.01475(18) 0.01379(17) 0.0288(2) -0.00047(13) -0.00554(15) -0.00210(15)
    N3 0.0147(2) 0.0154(2) 0.0360(3) 0.00168(16) -0.00609(19) 0.00591(19)
    S1 0.01339(6) 0.01073(6) 0.01621(6) -0.00151(4) 0.00040(4) 0.00007(4)
    O3 0.0232(2) 0.01187(16) 0.0226(2) 0.00004(14) -0.00214(16) 0.00320(14)
    O4 0.01387(17) 0.01884(19) 0.0222(2) -0.00499(14) 0.00286(14) -0.00164(14)
    C11 0.0134(2) 0.01384(19) 0.0161(2) 0.00121(15) -0.00008(16) -0.00136(15)
    C12 0.0142(2) 0.0340(3) 0.0179(2) 0.0062(2) 0.00046(18) 0.0004(2)
    C13 0.0176(3) 0.0408(4) 0.0194(3) 0.0068(2) 0.0032(2) 0.0007(2)
    C14 0.0224(3) 0.0240(3) 0.0170(2) 0.0040(2) 0.00141(19) -0.00039(19)
    C15 0.0192(2) 0.0198(2) 0.0179(2) 0.00189(19) -0.00336(18) -0.00113(18)
    C16 0.0139(2) 0.0173(2) 0.0192(2) 0.00034(17) -0.00162(17) -0.00173(17)
    C21 0.01182(19) 0.01317(19) 0.0149(2) 0.00123(15) -0.00019(15) 0.00002(15)
    C22 0.0156(2) 0.0138(2) 0.0195(2) 0.00256(16) -0.00126(17) -0.00044(17)
    C23 0.0175(2) 0.0172(2) 0.0199(2) 0.00551(18) -0.00005(18) 0.00038(18)
    C24 0.0140(2) 0.0233(3) 0.0162(2) 0.00563(18) 0.00076(16) 0.00157(18)
    C25 0.0126(2) 0.0226(3) 0.0223(3) 0.00085(18) -0.00198(18) -0.00033(19)
    C26 0.0131(2) 0.0165(2) 0.0208(2) 0.00012(16) -0.00120(17) -0.00043(18)
    C27 0.0176(3) 0.0355(3) 0.0242(3) 0.0113(2) -0.0016(2) 0.0022(3)
_geom_special_details
;
 All esds (except the esd in the dihedral angle between two l.s. planes)
 are estimated using the full covariance matrix.  The cell esds are taken
 into account individually in the estimation of esds in distances, angles
 and torsion angles; correlations between esds in cell parameters are only
 used when they are defined by crystal symmetry.  An approximate (isotropic)
 treatment of cell esds is used for estimating esds involving l.s. planes.
 Least-squares planes (x,y,z in crystal coordinates) and deviations from them
 (* indicates atom used to define plane)
 - 4.1694 (0.0022) x - 1.2934 (0.0031) y + 14.0284 (0.0014) z = 3.1999 (0.0019)
 *  0.0038 (0.0004)  C21
 *  0.0012 (0.0004)  C22
 * -0.0045 (0.0004)  C23
 *  0.0029 (0.0004)  C24
 *  0.0021 (0.0005)  C25
 * -0.0054 (0.0004)  C26
 Rms deviation of fitted atoms =   0.0036
 - 3.9412 (0.0025) x + 1.7088 (0.0035) y + 14.0838 (0.0015) z = 3.9392 (0.0017)
 Angle to previous plane (with approximate esd) = 14.458 ( 0.023 )
 * -0.0213 (0.0003)  N1
 *  0.0180 (0.0003)  N2
 * -0.0081 (0.0003)  C3
 * -0.0053 (0.0003)  C4
 *  0.0167 (0.0003)  C5
    0.5584 (0.0008)  S1
   -0.0703 (0.0009)  O1
   -0.0102 (0.0010)  N3
 Rms deviation of fitted atoms =   0.0151
 0.7595 (0.0030) x + 11.8725 (0.0006) y + 1.5620 (0.0042) z = 8.2715 (0.0020)
 Angle to previous plane (with approximate esd) = 77.814 ( 0.024 )
 * -0.0025 (0.0004)  C11
 *  0.0002 (0.0005)  C12
 *  0.0021 (0.0006)  C13
 * -0.0021 (0.0005)  C14
 * -0.0001 (0.0005)  C15
 *  0.0025 (0.0004)  C16
 Rms deviation of fitted atoms =   0.0019
;
loop_
    _geom_bond_atom_site_label_1
    _geom_bond_atom_site_label_2
    _geom_bond_site_symmetry_2
    _geom_bond_distance
    _geom_bond_publ_flag
    N1 C5 . 1.3999(7) y
    N1 N2 . 1.4071(7) y
    N1 S1 . 1.6638(5) y
    N2 C3 . 1.3141(7) y
    C3 O1 . 1.3447(7) ?
    C3 C4 . 1.4167(7) y
    C4 C5 . 1.3758(8) y
    C5 N3 . 1.3494(8) ?
    C6 O1 . 1.4257(7) ?
    C6 C7 . 1.5144(8) ?
    C7 O2 . 1.2226(7) ?
    C7 C21 . 1.4802(8) ?
    S1 O4 . 1.4277(5) ?
    S1 O3 . 1.4355(5) ?
    S1 C11 . 1.7542(6) ?
    C11 C16 . 1.3910(8) ?
    C11 C12 . 1.3942(9) ?
    C12 C13 . 1.3908(10) ?
    C13 C14 . 1.3961(10) ?
    C14 C15 . 1.3904(10) ?
    C15 C16 . 1.3938(9) ?
    C21 C26 . 1.3976(8) ?
    C21 C22 . 1.3984(8) ?
    C22 C23 . 1.3869(8) ?
    C23 C24 . 1.3976(9) ?
    C24 C25 . 1.3987(9) ?
    C24 C27 . 1.5047(9) ?
    C25 C26 . 1.3898(8) ?
    C4 H4 . 0.9500 ?
    C6 H6A . 0.9900 ?
    C6 H6B . 0.9900 ?
    N3 H01 . 0.869(13) ?
    N3 H02 . 0.863(12) ?
    C12 H12 . 0.9500 ?
    C13 H13 . 0.9500 ?
    C14 H14 . 0.9500 ?
    C15 H15 . 0.9500 ?
    C16 H16 . 0.9500 ?
    C22 H22 . 0.9500 ?
    C23 H23 . 0.9500 ?
    C25 H25 . 0.9500 ?
    C26 H26 . 0.9500 ?
    C27 H27A . 0.9800 ?
    C27 H27B . 0.9800 ?
    C27 H27C . 0.9800 ?
loop_
    _geom_angle_atom_site_label_1
    _geom_angle_atom_site_label_2
    _geom_angle_atom_site_label_3
    _geom_angle_site_symmetry_1
    _geom_angle_site_symmetry_3
    _geom_angle
    _geom_angle_publ_flag
    C5 N1 N2 . . 111.51(4) y
    C5 N1 S1 . . 127.24(4) ?
    N2 N1 S1 . . 114.96(4) ?
    C3 N2 N1 . . 102.52(4) y
    N2 C3 O1 . . 122.74(5) ?
    N2 C3 C4 . . 115.07(5) y
    O1 C3 C4 . . 122.17(5) ?
    C5 C4 C3 . . 104.42(5) y
    N3 C5 C4 . . 130.45(5) ?
    N3 C5 N1 . . 123.07(5) ?
    C4 C5 N1 . . 106.35(5) y
    O1 C6 C7 . . 107.65(4) ?
    O2 C7 C21 . . 121.83(5) ?
    O2 C7 C6 . . 120.55(5) ?
    C21 C7 C6 . . 117.62(5) ?
    C3 O1 C6 . . 115.11(4) ?
    O4 S1 O3 . . 119.98(3) y
    O4 S1 N1 . . 107.51(3) ?
    O3 S1 N1 . . 104.99(3) ?
    O4 S1 C11 . . 108.96(3) ?
    O3 S1 C11 . . 109.66(3) ?
    N1 S1 C11 . . 104.59(3) ?
    C16 C11 C12 . . 121.87(6) ?
    C16 C11 S1 . . 119.63(4) ?
    C12 C11 S1 . . 118.47(5) ?
    C13 C12 C11 . . 118.58(6) ?
    C12 C13 C14 . . 120.13(6) ?
    C15 C14 C13 . . 120.64(6) ?
    C14 C15 C16 . . 119.80(6) ?
    C11 C16 C15 . . 118.98(5) ?
    C26 C21 C22 . . 119.33(5) ?
    C26 C21 C7 . . 122.53(5) ?
    C22 C21 C7 . . 118.14(5) ?
    C23 C22 C21 . . 120.19(5) ?
    C22 C23 C24 . . 120.92(6) ?
    C23 C24 C25 . . 118.58(5) ?
    C23 C24 C27 . . 120.83(6) ?
    C25 C24 C27 . . 120.59(6) ?
    C26 C25 C24 . . 120.87(6) ?
    C25 C26 C21 . . 120.10(6) ?
    C5 C4 H4 . . 127.8 ?
    C3 C4 H4 . . 127.8 ?
    O1 C6 H6A . . 110.2 ?
    C7 C6 H6A . . 110.2 ?
    O1 C6 H6B . . 110.2 ?
    C7 C6 H6B . . 110.2 ?
    H6A C6 H6B . . 108.5 ?
    C5 N3 H01 . . 119.6(9) ?
    C5 N3 H02 . . 117.9(8) ?
    H01 N3 H02 . . 120.5(12) ?
    C13 C12 H12 . . 120.7 ?
    C11 C12 H12 . . 120.7 ?
    C12 C13 H13 . . 119.9 ?
    C14 C13 H13 . . 119.9 ?
    C15 C14 H14 . . 119.7 ?
    C13 C14 H14 . . 119.7 ?
    C14 C15 H15 . . 120.1 ?
    C16 C15 H15 . . 120.1 ?
    C11 C16 H16 . . 120.5 ?
    C15 C16 H16 . . 120.5 ?
    C23 C22 H22 . . 119.9 ?
    C21 C22 H22 . . 119.9 ?
    C22 C23 H23 . . 119.5 ?
    C24 C23 H23 . . 119.5 ?
    C26 C25 H25 . . 119.6 ?
    C24 C25 H25 . . 119.6 ?
    C25 C26 H26 . . 119.9 ?
    C21 C26 H26 . . 119.9 ?
    C24 C27 H27A . . 109.5 ?
    C24 C27 H27B . . 109.5 ?
    H27A C27 H27B . . 109.5 ?
    C24 C27 H27C . . 109.5 ?
    H27A C27 H27C . . 109.5 ?
    H27B C27 H27C . . 109.5 ?
loop_
    _geom_torsion_atom_site_label_1
    _geom_torsion_atom_site_label_2
    _geom_torsion_atom_site_label_3
    _geom_torsion_atom_site_label_4
    _geom_torsion_site_symmetry_1
    _geom_torsion_site_symmetry_2
    _geom_torsion_site_symmetry_3
    _geom_torsion_site_symmetry_4
    _geom_torsion
    _geom_torsion_publ_flag
    C5 N1 N2 C3 . . . . 3.82(6) ?
    S1 N1 N2 C3 . . . . 158.10(4) ?
    N1 N2 C3 O1 . . . . 175.68(5) ?
    N1 N2 C3 C4 . . . . -2.54(6) ?
    N2 C3 C4 C5 . . . . 0.39(7) ?
    O1 C3 C4 C5 . . . . -177.85(5) ?
    C3 C4 C5 N3 . . . . 177.84(6) ?
    C3 C4 C5 N1 . . . . 2.01(6) ?
    N2 N1 C5 N3 . . . . -179.96(6) ?
    S1 N1 C5 N3 . . . . 29.66(9) ?
    N2 N1 C5 C4 . . . . -3.74(6) ?
    S1 N1 C5 C4 . . . . -154.13(4) ?
    O1 C6 C7 O2 . . . . -0.23(7) ?
    O1 C6 C7 C21 . . . . 179.72(5) y
    N2 C3 O1 C6 . . . . -3.11(8) ?
    C4 C3 O1 C6 . . . . 174.99(5) y
    C7 C6 O1 C3 . . . . -173.56(5) y
    C5 N1 S1 O4 . . . . -159.90(5) ?
    N2 N1 S1 O4 . . . . 50.57(5) ?
    C5 N1 S1 O3 . . . . -31.07(6) ?
    N2 N1 S1 O3 . . . . 179.40(4) ?
    C5 N1 S1 C11 . . . . 84.36(5) ?
    N2 N1 S1 C11 . . . . -65.16(4) ?
    O4 S1 C11 C16 . . . . -3.18(6) ?
    O3 S1 C11 C16 . . . . -136.32(5) ?
    N1 S1 C11 C16 . . . . 111.54(5) ?
    O4 S1 C11 C12 . . . . 178.56(5) ?
    O3 S1 C11 C12 . . . . 45.42(6) ?
    N1 S1 C11 C12 . . . . -66.72(5) ?
    C16 C11 C12 C13 . . . . -0.29(10) ?
    S1 C11 C12 C13 . . . . 177.93(6) ?
    C11 C12 C13 C14 . . . . -0.16(12) ?
    C12 C13 C14 C15 . . . . 0.39(12) ?
    C13 C14 C15 C16 . . . . -0.17(10) ?
    C12 C11 C16 C15 . . . . 0.50(9) ?
    S1 C11 C16 C15 . . . . -177.70(5) ?
    C14 C15 C16 C11 . . . . -0.26(9) ?
    O2 C7 C21 C26 . . . . -172.68(6) ?
    C6 C7 C21 C26 . . . . 7.36(8) ?
    O2 C7 C21 C22 . . . . 6.85(8) ?
    C6 C7 C21 C22 . . . . -173.11(5) y
    C26 C21 C22 C23 . . . . 0.28(9) ?
    C7 C21 C22 C23 . . . . -179.27(5) ?
    C21 C22 C23 C24 . . . . 0.51(9) ?
    C22 C23 C24 C25 . . . . -0.66(9) ?
    C22 C23 C24 C27 . . . . 179.40(6) ?
    C23 C24 C25 C26 . . . . 0.02(9) ?
    C27 C24 C25 C26 . . . . 179.96(6) ?
    C24 C25 C26 C21 . . . . 0.76(9) ?
    C22 C21 C26 C25 . . . . -0.91(9) ?
    C7 C21 C26 C25 . . . . 178.62(6) ?
loop_
    _geom_hbond_atom_site_label_D
    _geom_hbond_atom_site_label_H
    _geom_hbond_atom_site_label_A
    _geom_hbond_site_symmetry_A
    _geom_hbond_distance_DH
    _geom_hbond_distance_HA
    _geom_hbond_distance_DA
    _geom_hbond_angle_DHA
    _geom_hbond_publ_flag
    N3 H01 O1 2 0.869(13) 2.497(14) 3.0124(7) 118.7(11) yes
    N3 H01 O2 2 0.869(13) 2.048(13) 2.9121(7) 172.8(13) yes
    N3 H02 O3 . 0.863(12) 2.121(13) 2.7806(8) 132.8(11) yes
    C14 H14 O2 4_566 0.95 2.54 3.3458(8) 142.1 yes
_shelx_space_group_comment
;
The symmetry employed for this shelxl refinement is uniquely defined
by the following loop, which should always be used as a source of
symmetry information in preference to the above space-group names.
They are only intended as comments.
;
_shelx_estimated_absorpt_T_min     0.938
_shelx_estimated_absorpt_T_max     0.969
_shelx_hkl_file
;
   0   0   2 12200.8 418.391   4
   0   0   2 12188.1 418.657  27
   0   0   2 11641.7 418.577  28
   0   0  -2 12273.0 418.708  27
   0   0  -2 12701.6 418.620  21
   0   0   2 12626.8 418.542  10
   0   0  -2 12462.1 418.563  10
   0   0   2 11643.1 418.567  18
   0   0   2 11987.4 418.434  19
   0   0  -2 11996.1 418.605  18
   0   0   2 11731.8 418.592  14
   0   0  -2 12121.1 418.591  14
   0   0  -2 12142.7 418.602  12
   0   0   2 10418.5 418.493  11
   0   0   2 11816.6 418.611  13
   0   0  -2 11975.2 418.549  11
   0   0   2 12348.2 418.564  12
   0   0   3-0.31549 0.81063   4
   0   0  -3 0.56914 1.25912  27
   0   0   3 0.79087 1.21799  27
   0   0   3 0.82794 1.12482  28
   0   0  -3 0.97658 1.11121  21
   0   0   3 0.10596 1.03552  10
   0   0   3 0.27305 0.65092   8
   0   0   3 1.65301 0.64121  20
   0   0   3 0.81213 1.18073  18
   0   0   3 1.51770 0.93272  19
   0   0  -3 0.38010 1.03082  18
   0   0  -3 0.47569 1.15284  14
   0   0   3-0.20634 0.60385  16
   0   0   3-0.12636 1.07411  14
   0   0   3 0.91391 1.16650  13
   0   0  -3 1.58976 1.16296  12
   0   0   3 0.11156 1.13812  12
   0   0  -3 2.32706 1.14300  11
   0   0   4 12.5607 1.33327   4
   0   0   4 14.3470 1.76550  28
   0   0  -4 15.5919 2.01974  27
   0   0   4 14.4208 1.83532  27
   0   0  -4 15.1299 1.79082  21
   0   0   4 12.2179 1.14332   8
   0   0  -4 13.5259 1.18277   8
   0   0  -4 18.5781 1.88302  18
   0   0   4 16.2736 1.19069  20
   0   0  -4 16.0534 1.21189  20
   0   0  -4 15.8017 1.56205  19
   0   0   4 19.9989 1.95180  18
   0   0   4 12.6298 1.43667  19
   0   0   4 11.6694 0.93327  17
   0   0  -4 14.9253 1.18994  16
   0   0  -4 15.1214 1.05905  17
   0   0   4 14.6945 1.11601  16
   0   0   4 12.9702 1.78874  14
   0   0  -4 12.9640 1.71335  12
   0   0   4 13.7534 1.78305  13
   0   0  -4 11.1402 1.68570  11
   0   0  -5 0.29585 1.10770   4
   0   0  -5 1.46363 1.61710  27
   0   0   5-0.96415 1.60411  28
   0   0   5 1.07382 1.65806  27
   0   0  -5 1.03974 1.33834  21
   0   0  -5 2.10005 0.85823   8
   0   0   5 0.09436 0.86936   7
   0   0   5 0.08861 0.82841   8
   0   0   5 0.76279 0.83691  20
   0   0   5 2.25839 1.61065  18
   0   0   5-0.74499 1.13565  19
   0   0  -5 0.65622 1.46664  18
   0   0  -5 0.80591 0.82004  20
   0   0  -5-0.14312 1.23329  19
   0   0   5 0.13774 0.60756  17
   0   0  -5 0.54633 0.71507  17
   0   0   5 0.67776 0.76172  16
   0   0  -5-0.25871 0.82464  16
   0   0   5-1.29215 1.47606  14
   0   0  -5 0.21073 1.29705  12
   0   0  -5-0.59883 1.24491  11
   0   0   5 0.67015 1.42888  13
   0   0  -6 2771.96 99.5743   4
   0   0  -6 2636.74 100.385  27
   0   0   6 2887.37 100.046  28
   0   0   6 2818.70 100.173  27
   0   0   6 2770.07 99.8883  21
   0   0  -6 3157.42 100.371  21
   0   0   6 2787.26 99.0820   7
   0   0  -6 2789.40 99.0898   8
   0   0   6 2787.30 98.9980  20
   0   0  -6 2763.60 99.0255  20
   0   0   6 2785.88 99.5965  19
   0   0   6 2808.51 98.8608  17
   0   0  -6 2870.85 99.5515  19
   0   0  -6 2875.54 100.292  18
   0   0   6 2828.25 99.9524  18
   0   0  -6 2948.32 99.0530  16
   0   0  -6 2856.51 98.8554  17
   0   0   6 2875.19 99.0171  16
   0   0   6 2786.24 100.184  14
   0   0   6 2739.91 100.203  13
   0   0   6 2807.67 99.7882  11
   0   0  -6 2572.64 99.9329  11
   0   0  -6 2945.60 100.251  12
   0   0  -7 1.90037 1.58142   4
   0   0   7-0.26446 2.20017  28
   0   0   7 1.00938 2.10706  21
   0   0   7 0.64343 1.24108   7
   0   0  -7 1.85337 1.29734   8
   0   0   7 0.88715 1.08405  20
   0   0   7 0.74046 0.90740  17
   0   0  -7 0.59864 1.17342  20
   0   0   7 0.25678 2.12847  18
   0   0  -7 1.57601 1.66876  19
   0   0   7 1.03949 1.58486  19
   0   0  -7 1.26673 2.00073  18
   0   0   7 1.15922 1.12715  16
   0   0  -7 0.63407 0.99376  17
   0   0  -7 0.71056 1.13911  16
   0   0   7 0.30841 1.87304  14
   0   0   7 1.60532 2.12860  13
   0   0   7 1.86592 2.13599  11
   0   0  -7-0.92058 1.93870  12
   0   0  -7-0.28755 1.89548  11
   0   0  -8 6951.54 259.018   4
   0   0   8 7663.58 259.704  28
   0   0   8 7301.09 259.825  27
   0   0   8 6907.65 259.347  21
   0   0  -8 7451.95 258.436   8
   0   0   8 7196.39 258.363   7
   0   0  -8 7551.24 259.870  10
   0   0   8 7116.54 258.202  20
   0   0  -8 7570.01 260.122  18
   0   0  -8 8014.41 258.380  20
   0   0   8 7380.83 258.075  17
   0   0   8 7698.00 259.158  19
   0   0  -8 7529.25 258.996  19
   0   0   8 7382.94 259.984  14
   0   0  -8 7376.07 258.045  17
   0   0   8 7485.68 258.306  16
   0   0  -8 7363.49 258.307  16
   0   0  -8 7376.51 259.949  12
   0   0  -8 6974.27 259.670  11
   0   0   8 7285.06 260.029  13
   0   0   8 7479.32 259.299  11
   0   0  -9 1.63289 2.20953  12
   0   0  -9-0.38027 2.12805  11
   0   0   9-1.16876 2.06620  11
   0   0   9-0.84337 2.14025  13
   0   0   9 1.58485 2.08908  21
   0   0   9 1.10798 0.96447  17
   0   0  -9 0.72054 1.13129  20
   0   0   9-0.79639 1.73942  19
   0   0   9 0.51900 1.09114  20
   0   0  -9 0.24775 1.73416  19
   0   0  -9-0.42174 2.03291  18
   0   0  -9 0.55265 1.74551   4
   0   0  -9 0.73398 1.21223  16
   0   0   9-0.81283 2.12254  14
   0   0   9 0.14433 1.16058  16
   0   0  -9-1.50762 2.04002  10
   0   0   9 1.43869 1.40530   7
   0   0  -9-0.16608 1.29842   8
   0   0 -10 2.55593 2.26928  10
   0   0 -10 4.87530 1.45766   8
   0   0  10 5.56528 1.60254   7
   0   0 -10 3.86713 2.20590  11
   0   0  10 1.42644 2.39299  13
   0   0 -10 6.90638 2.66154  12
   0   0 -10 2.29280 1.33679  20
   0   0  10 2.32820 1.07699  17
   0   0  10 4.40815 2.12364  19
   0   0 -10 6.19241 2.46797  18
   0   0 -10 3.53242 1.96418  19
   0   0 -10 4.27840 1.38993  16
   0   0  10 1.82530 2.22714  14
   0   0  10 4.70394 1.47986  16
   0   0 -10 4.00495 2.01087   4
   0   0 -11 1.16184 1.53879   8
   0   0 -11 0.47684 2.64690  10
   0   0  11 0.18619 1.66347   7
   0   0  11-2.11407 2.70868  13
   0   0 -11-0.48023 2.64377  11
   0   0 -11 2.06615 2.62172  12
   0   0 -11 1.47367 2.10522  19
   0   0  11 0.11757 1.05717  17
   0   0 -11 5.87338 2.89005  18
   0   0  11-0.50915 2.60942  14
   0   0  11 2.02129 1.38074  16
   0   0 -11-1.01886 2.18577   4
   0   0 -12 161.314 7.05586   8
   0   0 -12 171.838 9.19665  10
   0   0  12 145.644 6.98078   7
   0   0 -12 140.878 8.81657  11
   0   0 -12 150.365 9.22666  12
   0   0  12 131.661 8.83555  13
   0   0 -12 153.343 9.27969  18
   0   0  12 166.721 6.39745  17
   0   0 -12 167.269 8.01097  19
   0   0  12 160.482 6.87490  16
   0   0  12 153.156 9.09754  14
   0   0 -12 155.317 8.06878   4
   0   0 -13-0.58024 2.79698  10
   0   0 -13 1.04386 1.65239   8
   0   0 -13 5.68168 3.32744  12
   0   0 -13 4.66016 3.04232  11
   0   0  13 1.91734 3.39912  13
   0   0 -13-2.35178 2.61572  19
   0   0 -13-1.30767 3.80363  18
   0   0  13 1.84099 3.37831  14
   0   0  13 1.07852 1.62114  16
   0   0 -13-1.20217 2.51532   4
   0   0  13 0.61111 1.89328   7
   0   0 -14 1322.91 50.0162  10
   0   0 -14 1230.64 46.6582   8
   0   0  14 1317.04 46.7250   7
   0   0  14 1277.69 50.1990  13
   0   0 -14 1181.99 49.4480  11
   0   0 -14 1289.49 50.2837  12
   0   0 -14 1299.27 50.4946  18
   0   0  14 1335.69 46.5025  16
   0   0  14 1287.81 50.0437  14
   0   0 -14 1377.14 48.5836   4
   0   0 -15 0.20467 1.83991   8
   0   0 -15 0.68803 3.88117  10
   0   0  15 0.75267 3.78244  13
   0   0 -15-2.06189 3.87703  11
   0   0 -15 1.50595 3.82164  12
   0   0 -15 2.34188 4.15166  18
   0   0  15-0.85326 1.74917  16
   0   0  15-2.17269 3.67575  14
   0   0 -15-0.45620 2.78903   4
   0   0 -16 103.824 7.01129   4
   0   0 -16 108.291 5.12423   8
   0   0 -16 107.157 8.29764  10
   0   0  16 101.310 8.27413  26
   0   0 -16 100.002 8.53531  18
   0   0  16 100.095 8.44498  14
   0   0 -16 78.5272 7.78386  11
   0   0  16 107.360 8.66977  13
   0   0 -16 95.7153 8.37247  12
   0   0 -17 1.60068 4.75891  10
   0   0  17 0.83656 4.56673  26
   0   0 -17 1.58632 4.68242  11
   0   0  17 2.50649 4.02723  14
   0   0 -17-4.41839 5.29185  12
   0   0  17 0.86821 4.65849  13
   0   0 -17-0.50138 3.10643   4
   0   0 -18 719.419 28.1884   4
   0   0 -18 673.624 30.2687  10
   0   0  18 676.683 30.3642  26
   0   0  18 676.072 30.4249  14
   0   0 -18 707.490 31.1352  12
   0   0 -18 695.983 30.3420  11
   0   0  18 688.709 30.7940  13
   0   0 -19-0.90669 5.27451  10
   0   0  19-1.89562 4.99560  26
   0   0 -19 0.53043 3.63544   4
   0   0 -19 7.06552 5.78345  12
   0   0  19-3.78441 5.29441  14
   0   0  19-3.97741 5.42814  13
   0   0 -19 3.56563 5.06816  11
   0   0 -20 3.83422 5.14336  10
   0   0  20 0.99935 5.68194  26
   0   0 -20-0.93801 5.37469  11
   0   0  20 3.17183 5.47038  13
   0   0  20 9.97613 5.80350  14
   0   0 -20 2.13543 5.72906  12
   0   0 -20-3.74679 3.86081   4
   0   0 -21 0.53324 3.78984   4
   0   0  21-2.09745 6.28031  26
   0   0  21 2.10736 5.89651  15
   0   0  21-3.35073 5.99303  13
   0   0 -21-0.97975 5.90842  11
   0   0 -21 3.38171 6.30813  12
   0   0  21-1.04582 5.61159  14
   0   0 -21-6.02471 5.88477  10
   0   0  22 2.19260 6.61144  26
   0   0  22 1.09970 6.15421  15
   0   0  22 3.51028 7.24977  13
   0   0 -22 4.06332 5.90966  11
   0   0  22 4.37289 6.01848  14
   0   0 -22-2.36863 6.99180  12
   0   0 -22-2.09232 6.13133  10
   0   0  23 7.95449 6.75694  26
   0   0  23-1.13889 6.77199  15
   0   0 -23-1.22971 7.15365  12
   0   0  23-6.79403 6.87581  14
   0   0  23 4.88000 6.60330  13
   0   0 -23 3.24637 6.87873  10
   0   0  24 251.348 16.3287  26
   0   0  24 281.702 16.9083  15
   0   0  24 245.624 16.5271  14
   0   0 -24 229.049 16.9246  12
   0   0  24 209.658 16.4402  13
   0   0 -24 197.610 15.3139  10
   0   0  25 4.77709 7.54443  26
   0   0 -25 1.12582 6.69477  10
   0   0  25 3.56543 7.69553  15
   0   0 -25 5.22648 8.04240  12
   0   0  25-1.18825 6.96430  14
   0  -1  -1 35.3654 1.78905   6
   0   1   1 40.3144 1.90793  27
   0  -1   1 38.8744 1.86209  23
   0  -1   1 38.6347 1.86856   9
   0  -1  -1 42.8306 1.96019   8
   0   1   1 35.3009 1.77848  15
   0   1  -1 38.9018 1.86189  17
   0  -1  -1 40.9293 1.85782  16
   0   1  -1 36.3589 1.84213  15
   0   1  -1 40.7216 1.80662  12
   0   1  -1 37.3911 1.85661  11
   0   1   2 13.1078 0.96930   6
   0  -1   2 14.5968 0.96971   6
   0  -1   2 15.3544 0.98546   4
   0   1   2 13.6469 0.98396   2
   0  -1   2 14.3489 0.96548   3
   0  -1   2 15.1413 0.99091   2
   0  -1   2 15.6721 1.30147  26
   0   1   2 12.4969 1.34712  27
   0   1   2 16.2630 1.28224  28
   0  -1  -2 10.3697 1.29995  27
   0   1  -2 17.7776 1.40460  26
   0  -1   2 13.3537 1.31865  23
   0   1  -2 15.5158 1.30124  23
   0   1  -2 11.6436 1.26760  21
   0   1  -2 13.8801 1.06010  24
   0   1   2 14.5161 1.24988   8
   0  -1   2 15.6458 1.44581   9
   0  -1   2 13.9080 1.03361  10
   0  -1   2 12.2158 1.27375  21
   0  -1  -2 11.3400 1.18672  18
   0  -1   2 13.1285 1.09683  18
   0  -1   2 22.1784 1.30094  17
   0  -1   2 14.8395 1.17888  14
   0   1   2 15.5421 1.17830  16
   0  -1   2 14.8041 1.24141  13
   0   1  -2 16.8559 1.34294  12
   0  -1  -2 15.2254 1.12622  12
   0  -1   2 14.1630 1.34100  12
   0   1  -2 18.9857 1.39908  11
   0  -1   2 15.8776 1.34546  11
   0  -1   3 229.311 8.49927   6
   0  -1   3 227.210 8.61800   4
   0   1   3 236.537 8.46078   6
   0   1   3 243.354 8.49239   2
   0  -1   3 223.820 8.44290   3
   0  -1  -3 234.316 9.28835  27
   0  -1   3 238.720 9.10781  26
   0   1  -3 221.472 9.02481  26
   0  -1   3 244.913 9.15478  27
   0   1   3 219.014 8.93170  28
   0   1   3 237.376 9.20121  27
   0   1  -3 257.211 9.20843  21
   0   1  -3 218.592 9.09540  23
   0   1   3 224.845 8.80665   8
   0  -1   3 234.583 8.78685  10
   0  -1  -3 250.466 9.17232  10
   0  -1  -3 234.785 9.06966  18
   0  -1   3 235.016 8.96118  18
   0  -1   3 229.450 8.66847  20
   0  -1   3 236.562 8.84373  19
   0  -1   3 219.622 8.75437  17
   0   1   3 232.992 8.79993  16
   0  -1   3 230.799 8.93770  14
   0   1  -3 237.150 9.15254  12
   0  -1   3 246.815 9.07346  12
   0  -1  -3 230.982 8.93095  12
   0   1  -3 221.082 9.07106  11
   0  -1   3 228.160 8.99393  11
   0  -1   3 233.128 9.08100  13
   0  -1  -3 213.940 8.84557  11
   0  -1   4 896.542 32.4645   4
   0  -1   4 913.968 32.1720   6
   0   1  -4 882.295 32.5152   4
   0   1  -4 912.943 32.1679   6
   0  -1  -4 920.490 32.1376   6
   0   1   4 913.866 32.1446   6
   0  -1  -4 931.253 32.1502   3
   0   1  -4 903.032 32.1774   2
   0  -1   4 914.759 32.1150   3
   0   1   4 880.613 32.1411   2
   0  -1   4 875.079 33.0568  27
   0   1   4 891.018 32.8897  28
   0  -1  -4 907.803 33.3218  27
   0   1   4 935.191 33.1892  27
   0  -1   4 851.900 33.0748  26
   0   1  -4 964.479 33.1934  23
   0   1  -4 920.035 33.1117  21
   0  -1   4 917.928 32.7306  10
   0  -1  -4 915.147 33.0959  10
   0   1   4 910.933 32.6339   8
   0  -1  -4 918.941 33.0959  18
   0  -1   4 926.483 32.9266  18
   0  -1   4 888.254 32.6976  19
   0  -1  -4 911.251 32.4606  20
   0  -1   4 1025.71 32.5312  20
   0  -1   4 911.285 32.9657  14
   0  -1   4 929.030 32.5872  17
   0  -1  -4 952.142 32.6087  16
   0   1   4 924.568 32.6274  16
   0   1  -4 920.853 32.5620  17
   0   1   4 925.449 33.2332  14
   0   1  -4 920.675 33.1288  11
   0  -1  -4 911.280 32.9343  12
   0  -1   4 925.244 32.9792  12
   0   1  -4 878.475 33.1223  12
   0  -1  -4 803.308 32.7489  11
   0  -1   4 902.192 33.1057  13
   0  -1   5 5133.41 177.312   4
   0  -1   5 5093.30 176.800   6
   0   1  -5 5029.01 177.370   4
   0   1  -5 5154.24 176.798   6
   0  -1  -5 4985.48 176.773   3
   0   1  -5 5171.25 176.811   2
   0  -1   5 5140.11 178.065  27
   0  -1   5 5201.46 178.128  26
   0   1   5 5320.16 177.920  28
   0  -1  -5 5098.44 178.377  27
   0   1   5 5172.63 178.145  27
   0   1   5 5073.64 177.856  21
   0   1  -5 5575.94 178.258  21
   0   1  -5 5074.56 176.877   8
   0  -1  -5 5177.87 177.527   8
   0   1   5 5160.71 176.814   7
   0   1   5 5085.73 177.413   8
   0  -1   5 4995.67 177.597  10
   0  -1  -5 4589.83 177.138  20
   0  -1   5 4376.04 177.099  20
   0  -1  -5 5129.81 178.118  18
   0  -1   5 5140.11 177.852  18
   0  -1  -5 5016.77 177.648  19
   0   1   5 4999.87 177.835  18
   0  -1   5 5192.83 177.575  19
   0  -1   5 4885.46 177.318  17
   0  -1  -5 5038.21 177.333  16
   0   1  -5 5020.46 177.295  17
   0  -1   5 5237.78 176.828  16
   0   1   5 4998.92 177.389  16
   0   1   5 5016.50 178.210  14
   0  -1   5 5083.23 177.944  14
   0  -1  -5 5128.15 177.936  12
   0   1  -5 5055.37 178.148  12
   0   1  -5 4956.82 178.048  11
   0  -1   5 4883.27 178.035  13
   0   1   5 5401.03 177.738  11
   0  -1   5 5185.16 177.922  12
   0  -1  -5 5016.48 177.828  11
   0  -1   6 112.021 5.27900   4
   0   1  -6 131.646 5.55779   4
   0  -1  -6 126.603 5.82341   4
   0   1   6 129.644 6.31513  27
   0  -1  -6 129.507 6.54261  27
   0  -1   6 137.361 6.34528  26
   0   1   6 115.386 5.89608  28
   0  -1   6 126.317 6.23636  27
   0   1  -6 117.773 6.13112  21
   0  -1   6 120.833 6.08889  21
   0   1   6 132.827 6.13823  21
   0   1  -6 118.792 5.90539  10
   0   1   6 128.188 5.46577   8
   0  -1  -6 119.483 5.54490   8
   0   1   6 117.200 4.82205   7
   0  -1   6 123.587 5.74673  10
   0   1  -6 123.657 4.90271   8
   0  -1   6 122.174 5.96309  18
   0  -1  -6 119.360 5.73672  19
   0   1   6 120.656 6.01429  18
   0  -1   6 123.507 5.22786  20
   0  -1  -6 131.228 6.32804  18
   0  -1  -6 121.926 5.24187  20
   0  -1   6 120.353 5.61941  19
   0  -1  -6 134.477 5.43801  16
   0   1  -6 118.984 5.29308  17
   0  -1   6 118.589 6.02081  14
   0   1   6 123.759 5.41574  16
   0  -1   6 122.407 4.79674  16
   0  -1   6 125.222 5.33150  17
   0   1   6 130.171 6.36510  14
   0  -1   6 128.781 6.11240  12
   0  -1  -6 126.049 6.11284  12
   0  -1   6 121.508 6.26793  13
   0   1   6 123.851 5.86195  12
   0   1   6 124.556 5.85536  11
   0   1  -6 123.220 6.19306  11
   0  -1  -6 122.464 5.95625  11
   0   1  -6 137.638 6.36479  12
   0   1  -7 135.775 5.91247   4
   0  -1  -7 140.551 6.34560   4
   0  -1   7 136.037 5.77573   4
   0   1   7 140.297 6.50295  28
   0  -1   7 135.243 6.73026  26
   0  -1  -7 120.921 6.90658  27
   0  -1   7 115.855 6.42635  28
   0  -1   7 132.963 6.72232  27
   0   1   7 133.081 6.79269  27
   0   1  -7 135.011 6.74746  21
   0  -1   7 128.435 6.55744  23
   0  -1   7 143.993 6.54509  21
   0   1   7 128.779 6.41828  21
   0   1  -7 122.454 5.13725   8
   0   1   7 134.288 5.76711   8
   0   1  -7 140.196 6.45628  10
   0   1   7 107.685 5.02689   7
   0  -1  -7 129.923 5.87116   8
   0  -1  -7 131.590 6.76329  18
   0  -1   7 117.516 5.91618  19
   0  -1  -7 125.505 5.47228  20
   0  -1  -7 128.840 6.15260  19
   0  -1   7 128.944 5.49568  20
   0  -1   7 138.529 6.46418  18
   0  -1   7 132.071 5.03936  16
   0   1   7 133.831 5.73800  16
   0  -1   7 125.704 6.40350  14
   0   1   7 138.620 6.85529  14
   0  -1   7 119.893 5.54278  17
   0  -1  -7 136.359 5.70470  16
   0   1  -7 113.775 6.32004  14
   0   1  -7 121.403 5.51410  17
   0  -1  -7 105.158 6.22202  11
   0  -1   7 133.302 6.49862  12
   0   1   7 126.509 6.71928  13
   0   1  -7 132.649 6.78496  12
   0  -1  -7 116.203 6.40937  12
   0  -1   7 129.215 6.64284  13
   0   1   7 121.635 6.18768  12
   0   1  -7 119.240 6.52949  11
   0   1   7 129.766 6.28521  11
   0   1  -8 948.954 31.2424   4
   0  -1  -8 822.930 31.3963   4
   0  -1   8 867.155 30.7912   4
   0   1   8 887.533 31.7418  28
   0  -1   8 817.745 31.8431  27
   0   1   8 826.493 31.9153  27
   0  -1   8 797.585 31.9602  26
   0  -1  -8 860.615 32.5620  27
   0  -1   8 819.061 31.7193  28
   0  -1   8 862.389 31.8736  23
   0  -1   8 855.237 31.6021  21
   0   1  -8 850.962 32.1097  21
   0   1   8 896.830 31.7155  21
   0   1  -8 841.553 30.2205   8
   0   1   8 850.112 30.1744   7
   0   1   8 836.580 30.7454   8
   0   1  -8 788.525 31.5992  10
   0  -1   8 899.355 30.9466   7
   0  -1  -8 831.088 30.9307   8
   0  -1   8 869.355 30.6670  17
   0  -1   8 790.346 30.4364  20
   0  -1  -8 806.987 31.1915  19
   0  -1  -8 893.279 30.5996  20
   0  -1   8 809.193 31.0952  19
   0  -1   8 840.688 31.5980  18
   0  -1  -8 884.120 32.2613  18
   0  -1  -8 873.192 30.7515  16
   0   1  -8 835.157 31.6886  14
   0   1   8 837.794 32.2031  14
   0   1   8 842.907 30.7826  16
   0   1  -8 818.012 30.5533  17
   0  -1   8 846.509 31.9079  14
   0  -1   8 852.032 30.0740  16
   0   1   8 802.363 32.1106  13
   0  -1   8 838.464 32.0846  13
   0  -1  -8 768.233 31.5981  11
   0   1  -8 818.622 31.9850  11
   0  -1   8 810.220 31.4274  11
   0   1   8 879.236 31.4960  12
   0   1  -8 851.652 32.1322  12
   0   1   8 877.577 31.4001  11
   0  -1  -8 828.152 31.9112  12
   0   1  -9 46.3702 3.34826   4
   0  -1  -9 49.2192 3.66977   4
   0  -1   9 39.2506 3.81759  26
   0  -1  -9 43.8972 4.37257  27
   0   1  -9 44.9023 3.99604  21
   0  -1   9 46.0721 3.74271  21
   0   1   9 44.6741 3.76976  21
   0  -1  -9 42.9492 3.11115   8
   0   1  -9 44.5247 2.47140   8
   0   1  -9 46.1241 3.87905  10
   0   1   9 44.8548 2.43365   7
   0  -1   9 40.7467 3.03085   7
   0   1   9 45.9222 3.03032   8
   0  -1   9 40.2699 2.69975  17
   0  -1  -9 42.5051 4.01370  18
   0  -1  -9 42.3999 3.41074  19
   0  -1   9 39.0011 2.63074  20
   0  -1  -9 43.1423 2.72507  20
   0  -1   9 39.9679 3.27393  19
   0   1  -9 46.3959 2.87551  17
   0  -1   9 42.2270 3.94922  14
   0   1   9 50.9737 3.05667  16
   0  -1   9 43.7512 2.30031  16
   0   1   9 43.2570 4.09679  14
   0  -1  -9 45.3374 2.95175  16
   0  -1   9 42.6764 4.01465  13
   0  -1  -9 46.7004 4.12706  12
   0   1  -9 40.3168 4.01968  12
   0   1  -9 47.6792 4.14415  11
   0  -1  -9 40.6277 3.78071  11
   0   1   9 44.8827 3.64386  11
   0   1   9 44.8109 4.02600  13
   0   1 -10 14.9313 2.29098   4
   0  -1 -10 20.8413 2.93234   4
   0   1  10 15.8069 1.65580   7
   0  -1  10 14.8245 3.03860  26
   0   1 -10 14.9454 3.02492  21
   0  -1 -10 11.5610 2.05532   8
   0  -1 -10 13.5264 2.89022  10
   0   1 -10 18.0083 1.65864   8
   0   1 -10 20.1498 2.92355  10
   0  -1  10 16.1745 2.24716   7
   0  -1 -10 17.4356 2.67742  19
   0  -1  10 20.0646 2.55264  19
   0  -1  10 17.8497 1.91156  20
   0  -1 -10 16.8344 3.18742  18
   0  -1 -10 13.6195 1.82374  20
   0  -1 -10 18.3351 2.16739  16
   0   1  10 18.0909 2.11640  16
   0   1  10 19.1469 3.28024  14
   0  -1  10 20.9833 1.96300  17
   0  -1  10 20.5700 3.05643  14
   0  -1  10 19.6790 1.54300  16
   0   1 -10 14.8541 3.00696  12
   0  -1 -10 9.32366 2.70439  12
   0  -1  10 13.5496 2.93494  13
   0   1 -10 18.6120 3.08281  11
   0   1  10 18.9198 3.39382  13
   0  -1 -10 12.7374 2.86169  11
   0  -1  11 599.374 27.2843  13
   0  -1 -11 637.400 27.0972  11
   0   1  11 662.821 27.7348  13
   0   1 -11 679.689 27.7619  12
   0   1 -11 695.978 27.6272  11
   0  -1 -11 700.545 27.5570  12
   0   1 -11 722.268 27.7494  21
   0  -1  11 641.910 25.2113  17
   0  -1 -11 698.948 26.2445  19
   0  -1  11 677.587 26.1842  19
   0  -1  11 722.749 25.1468  20
   0  -1 -11 698.197 25.2115  20
   0  -1 -11 661.603 27.6353  18
   0  -1 -11 669.253 26.6370   4
   0   1 -11 734.170 26.3285   4
   0   1  11 699.770 25.6135  16
   0  -1 -11 728.260 25.5749  16
   0  -1  11 692.193 27.5020  14
   0   1  11 666.294 27.6954  14
   0  -1  11 694.727 24.7437  16
   0  -1  11 705.272 25.6736   7
   0   1 -11 672.208 24.9037   8
   0   1  11 661.301 24.8188   7
   0  -1 -11 695.006 25.8165   8
   0  -1 -11 707.380 27.7075  10
   0   1 -11 650.958 27.0525  10
   0   1 -12 3.34580 2.34596   4
   0  -1 -12 0.41086 2.37620   4
   0   1  12 3.27952 1.42366   7
   0   1 -12 3.94044 1.45247   8
   0  -1  12 1.71177 2.03886   7
   0  -1 -12 3.43569 1.99253   8
   0  -1 -12 2.21975 2.84733  10
   0   1 -12 2.00936 2.57813  10
   0   1  12 4.40678 3.01021  26
   0  -1 -12 4.77638 2.94300  18
   0  -1 -12 6.13112 1.56554  20
   0  -1 -12 7.73250 2.64270  19
   0  -1  12 3.63865 2.29550  19
   0  -1  12 4.38004 1.48964  20
   0  -1  12 4.57850 1.64401  17
   0   1  12 3.55619 1.99126  16
   0  -1 -12 5.56208 1.92852  16
   0  -1  12 3.78171 2.90203  14
   0   1  12-0.58525 3.05960  14
   0  -1  12 4.70745 1.29914  16
   0   1 -12 3.55341 3.20843  12
   0   1 -12 7.21349 3.39516  11
   0   1  12 4.75009 2.92684  13
   0  -1 -12 6.10284 2.87214  11
   0  -1  12 0.57330 2.91299  13
   0  -1 -12 4.43104 3.07752  12
   0  -1 -13 7.96375 2.85129   4
   0   1  13 10.4572 1.66463   7
   0   1 -13 9.77450 2.76908   4
   0  -1 -13 9.14188 3.56250  10
   0  -1 -13 7.39767 2.20479   8
   0  -1  13 12.0276 2.37602   7
   0   1 -13 4.42035 3.20922  10
   0   1 -13 9.35097 1.63693   8
   0   1  13 4.82867 3.28545  26
   0  -1  13 7.06263 1.71384  17
   0  -1 -13 11.2069 3.52332  18
   0  -1 -13 13.9024 1.91037  20
   0  -1 -13 11.0758 2.24564  16
   0  -1  13 10.3783 1.43877  16
   0   1  13 17.8949 4.00087  14
   0  -1  13 8.31884 3.28962  14
   0   1  13 13.1579 2.27806  16
   0  -1 -13 6.69403 3.28776  11
   0  -1  13 11.9774 3.65636  13
   0   1 -13 10.9630 3.76481  11
   0  -1 -13 10.4324 3.69144  12
   0   1 -13 12.3434 3.65215  12
   0   1  13 10.4330 3.72372  13
   0   1  14 177.605 7.40711   7
   0  -1 -14 165.601 9.49164   4
   0   1 -14 191.181 9.28276   4
   0   1 -14 183.462 10.5103  10
   0  -1  14 176.898 8.44920   7
   0   1 -14 177.802 7.45226   8
   0  -1 -14 198.849 11.0213  10
   0  -1 -14 184.914 8.54772   8
   0   1  14 187.751 10.9170  26
   0  -1 -14 217.710 11.5863  18
   0  -1  14 194.109 7.91290  17
   0  -1  14 176.382 10.5132  14
   0   1  14 193.615 8.38731  16
   0   1  14 186.615 10.9256  14
   0   1  14 180.087 11.2196  13
   0  -1 -14 200.814 10.8321  11
   0  -1  14 185.209 10.9070  13
   0   1 -14 201.375 11.3487  12
   0   1 -14 191.838 10.9712  11
   0  -1 -14 193.195 11.1395  12
   0  -1 -15 341.769 15.6620   4
   0   1 -15 307.443 14.9358   4
   0   1 -15 358.691 12.9471   8
   0  -1 -15 343.219 14.1958   8
   0  -1 -15 342.456 17.0510  10
   0   1 -15 340.966 16.7187  10
   0   1  15 341.687 16.9942  26
   0  -1 -15 342.001 17.5289  18
   0  -1  15 360.714 13.4175  17
   0   1  15 341.021 13.9468  16
   0   1  15 357.838 17.3458  14
   0  -1  15 363.653 17.2341  14
   0  -1 -15 322.740 16.4573  11
   0   1 -15 382.662 17.4955  11
   0   1  15 357.815 17.4898  13
   0  -1 -15 326.469 17.0206  12
   0   1 -15 321.416 17.1233  12
   0  -1  15 351.160 17.1542  13
   0   1 -16 406.230 19.3927   4
   0  -1 -16 521.466 20.6706   4
   0   1 -16 498.653 21.8497  10
   0  -1 -16 479.515 18.6714   8
   0  -1 -16 464.665 21.9509  10
   0   1  16 497.423 22.2097  26
   0  -1 -16 460.186 22.4699  18
   0   1  16 471.109 18.3506  16
   0   1  16 473.538 22.1779  14
   0  -1  16 473.849 21.8049  14
   0   1  16 485.660 22.5375  13
   0   1 -16 464.004 22.4490  12
   0  -1  16 461.248 22.0177  13
   0  -1 -16 506.178 21.8528  11
   0  -1 -16 463.206 22.0917  12
   0   1 -16 518.286 22.5093  11
   0  -1 -17 310.573 14.3935   4
   0   1 -17 272.988 13.4331   4
   0  -1 -17 301.952 12.3298   8
   0  -1 -17 305.991 16.1215  10
   0   1 -17 279.434 15.4390  10
   0   1  17 282.338 15.7824  26
   0  -1 -17 292.146 16.4912  18
   0  -1  17 321.691 16.0679  14
   0   1  17 299.422 16.2460  14
   0  -1 -17 264.211 15.0902  11
   0   1 -17 301.921 16.0285  11
   0   1 -17 309.276 16.6833  12
   0  -1  17 303.566 16.3894  13
   0   1  17 281.852 16.0887  13
   0  -1 -17 291.394 16.0877  12
   0  -1 -18 47.6502 5.57921   4
   0   1 -18 37.9410 4.81122   4
   0   1 -18 62.0511 7.06886  10
   0  -1 -18 61.3392 7.56169  10
   0  -1 -18 40.4362 3.45774   8
   0   1  18 64.2776 7.44045  26
   0  -1 -18 47.4275 7.26580  18
   0   1  18 35.9203 6.63746  14
   0  -1  18 43.7888 6.90308  13
   0  -1 -18 50.8468 6.55462  11
   0   1 -18 57.3269 7.81963  12
   0   1 -18 30.8118 5.98054  11
   0   1  18 43.9485 6.76567  13
   0  -1 -18 47.8774 7.07262  12
   0  -1  18 49.3301 6.66980  14
   0   1 -19 39.0534 4.78882   4
   0  -1 -19 34.8013 5.08977   4
   0   1 -19 12.1551 5.30659  10
   0  -1 -19 35.8990 6.62960  10
   0   1  19 28.9506 6.68866  26
   0  -1  19 34.5423 6.83365  26
   0  -1 -19 33.6804 6.81536  18
   0  -1  19 42.3631 6.71854  15
   0   1 -19 36.1571 6.81223  12
   0  -1 -19 40.9832 6.99963  11
   0   1 -19 31.6807 6.60793  11
   0   1  19 19.9052 6.49251  13
   0  -1 -19 20.5591 5.87627  12
   0  -1  19 32.7611 7.09998  13
   0  -1  19 18.3600 5.93123  14
   0   1  19 34.0758 6.64953  14
   0  -1 -20 80.8553 6.83067   4
   0   1 -20 66.0238 5.84064   4
   0   1 -20 78.8049 8.40944  10
   0  -1 -20 73.8595 8.52485  10
   0   1  20 54.3107 8.05374  26
   0  -1  20 75.9138 8.63484  26
   0  -1 -20 64.9900 9.00478  18
   0  -1  20 88.4331 9.02235  15
   0  -1  20 65.3322 8.31073  13
   0   1 -20 71.2903 9.26536  12
   0  -1 -20 69.0798 8.32261  11
   0   1 -20 54.8251 8.08186  11
   0  -1  20 88.3695 8.89548  14
   0  -1 -20 72.8400 8.73258  12
   0   1  20 61.5346 8.30316  14
   0   1  20 99.5874 9.70188  13
   0  -1 -21 21.0169 5.19021   4
   0  -1  21 10.6436 5.97011  26
   0   1  21 16.5608 6.16801  26
   0  -1 -21 2.37127 6.53965  18
   0  -1 -21 5.22661 5.86382  10
   0   1 -21 15.3496 6.03531  10
   0  -1  21 21.3389 6.57947  15
   0  -1 -21 2.20050 6.46092  12
   0   1  21 17.9334 7.00178  13
   0  -1  21 17.7753 6.47558  13
   0  -1  21 12.2326 6.65237  14
   0   1 -21 10.2220 6.34632  11
   0   1  21 8.59096 6.11914  14
   0   1 -21 2.31670 6.59846  12
   0  -1  22 377.738 20.5754  26
   0   1  22 383.043 20.6379  26
   0   1 -22 378.358 21.4898  18
   0  -1 -22 364.105 21.1381  18
   0   1 -22 344.955 19.6854  10
   0  -1 -22 368.699 20.4102  10
   0  -1  22 386.804 20.4130  14
   0  -1  22 334.383 20.2384  15
   0   1  22 390.509 20.8074  14
   0   1  22 375.623 21.0868  13
   0   1 -22 375.511 20.3721  11
   0   1 -22 382.546 21.3614  12
   0  -1 -22 358.732 20.6908  12
   0  -1  22 408.090 21.4682  13
   0   1  23 106.417 10.9867  26
   0  -1  23 134.665 11.9708  26
   0   1 -23 106.190 11.7765  18
   0  -1 -23 101.169 11.9919  18
   0  -1 -23 92.5583 10.8545  10
   0   1 -23 100.245 10.4577  10
   0  -1  23 110.534 11.5477  15
   0   1  23 117.162 11.1568  15
   0   1  23 127.694 11.8058  14
   0  -1  23 123.629 11.2098  14
   0   1  23 101.585 11.5555  13
   0   1 -23 132.541 12.6635  12
   0   1 -23 123.418 11.2945  11
   0  -1 -23 110.281 11.5357  12
   0  -1  23 117.953 11.5544  13
   0   1  24 139.381 12.7406  26
   0  -1  24 129.330 12.4775  26
   0   1 -24 148.007 12.4944  10
   0  -1 -24 152.927 13.2445  10
   0  -1 -24 130.211 13.6551  18
   0   1 -24 157.561 13.9467  18
   0   1  24 180.178 13.8706  14
   0   1  24 143.488 12.8946  15
   0  -1  24 138.177 13.1723  15
   0   1 -24 164.593 13.8476  12
   0  -1 -24 146.373 13.3350  12
   0  -1  24 142.954 12.5022  14
   0   1  24 139.295 13.1481  13
   0  -1  24 158.299 13.5985  13
   0   1  25 5.86893 7.24173  26
   0   1 -25 7.04322 7.19402  25
   0  -1 -25 11.7526 7.53391  10
   0   1 -25 21.4088 7.31405  10
   0   1  25 24.7137 8.03782  15
   0  -1  25 14.4400 7.37375  15
   0   1 -25 16.0167 8.55187  12
   0   1  25 21.9239 7.90206  14
   0  -1 -25 5.06694 7.86424  12
   0  -1  25 20.8456 7.55992  14
   0   2   0 13568.6 469.465   3
   0  -2   0 13568.7 469.409   3
   0   2   0 13739.5 469.501   2
   0  -2   0 13392.8 469.444   2
   0  -2   0 14148.8 469.132  26
   0   2   0 13297.0 469.382  23
   0   2   0 13641.0 469.374  25
   0  -2   0 13622.2 469.494   8
   0   2   0 12688.7 469.271   9
   0   2   0 13058.1 469.418   8
   0  -2   0 13853.1 469.326  15
   0  -2   0 13284.1 469.381  16
   0   2   0 13658.5 469.411  17
   0   2   0 13611.0 469.414  16
   0  -2   0 13138.7 469.437  17
   0   2   0 13445.3 469.428   6
   0  -2   0 13705.5 469.491   6
   0   2   0 12823.5 469.215   5
   0   2   1 2512.43 87.5416   6
   0  -2   1 2414.36 87.5845   6
   0   2  -1 2479.16 87.5295   6
   0   2   1 2560.72 87.2897   5
   0  -2  -1 2412.34 87.5760   6
   0   2  -1 2593.60 87.5482   5
   0   2  -1 2455.85 87.5889   2
   0  -2   1 2510.09 87.5111   3
   0   2   1 2443.36 87.5805   2
   0  -2  -1 2399.65 87.5005   3
   0  -2   1 2478.37 87.5540   2
   0  -2  -1 2507.72 87.5992  27
   0  -2   1 2349.45 87.5266  25
   0   2  -1 2379.81 87.5756  25
   0  -2   1 2597.26 87.3871  26
   0   2   1 2344.62 87.4172  28
   0  -2   1 2390.57 87.5168  23
   0   2  -1 2579.44 87.5929  23
   0   2   1 2480.04 87.6425   8
   0   2  -1 2369.63 87.4860   9
   0  -2   1 2475.39 87.4740   8
   0  -2  -1 2509.67 87.7005   8
   0  -2  -1 2574.53 87.1456  18
   0   2  -1 2497.45 87.5730  21
   0  -2   1 2547.90 87.5303  21
   0  -2  -1 2517.71 87.5744  16
   0   2  -1 2527.46 87.5032  15
   0   2   1 2584.87 87.6447  16
   0  -2  -1 2547.93 87.4806  15
   0  -2   1 2511.95 87.6459  17
   0   2   1 2380.29 87.3862  17
   0   2  -1 2447.09 87.5947  17
   0  -2   1 2596.82 87.3859  16
   0  -2   1 2818.72 87.6230  15
   0  -2   1 2392.61 87.2624  13
   0   2   2 6.59360 1.25165   6
   0  -2   2 3.61370 1.13528   6
   0   2   2 4.81809 1.18228   2
   0  -2   2 2.54479 1.07932   3
   0  -2   2 6.45179 1.16748   2
   0   2   2 4.00434 1.39445  27
   0  -2  -2 3.27553 1.29713  27
   0  -2   2 5.55520 1.13245  26
   0   2   2 6.31230 1.25078  28
   0   2  -2 4.69206 1.33007  25
   0   2  -2 2.75219 1.16203  23
   0   2  -2 3.14684 0.96084  24
   0  -2  -2 4.65672 1.36143   8
   0  -2   2 5.14142 1.28257  11
   0   2   2 4.92464 1.31133   8
   0  -2   2 3.01280 0.86972   8
   0  -2   2 3.47717 0.76341  10
   0   2  -2 3.91994 1.28898   9
   0  -2  -2 3.17316 0.99097  18
   0  -2   2 4.40157 0.91419  18
   0   2  -2 3.99163 1.21308  21
   0  -2   2 7.71560 1.33714  21
   0   2   2 5.08072 1.24699  16
   0  -2   2 4.03825 0.80625  16
   0   2  -2 4.53608 1.31859  15
   0  -2   2 7.10689 1.36710  17
   0   2   2 4.83183 0.90785  17
   0  -2   2 6.22451 1.33143  15
   0  -2  -2 3.98355 1.30949  16
   0  -2   2 5.16415 1.04395  13
   0  -2   2 4.59671 0.92469  14
   0  -2  -2 3.73923 0.75723  12
   0   2  -2 4.05819 1.17456  11
   0  -2   2 3.47469 1.10126  12
   0  -2   3 2199.01 76.8080   6
   0   2   3 2220.50 76.7258   6
   0  -2   3 2146.63 76.5904   4
   0  -2  -3 2164.42 76.7103   3
   0  -2   3 2206.54 76.7170   3
   0  -2  -3 2204.85 76.7288   2
   0   2   3 2236.82 76.7916   2
   0  -2   3 2144.93 76.7521   2
   0   2   3 2246.71 77.2246  27
   0   2   3 2232.47 76.9525  28
   0  -2   3 2200.87 77.1159  26
   0  -2  -3 2227.86 77.3570  27
   0   2  -3 2293.58 77.2715  21
   0   2  -3 2323.50 77.3084  23
   0   2  -3 1811.32 76.6535  24
   0  -2   3 2222.22 76.7202  24
   0   2  -3 2227.35 76.6721  10
   0   2   3 2291.43 77.0932   8
   0   2  -3 2033.07 77.1276   9
   0   2  -3 2205.46 76.4928   8
   0  -2   3 2131.46 76.5896  10
   0  -2  -3 2233.10 76.9929  18
   0  -2   3 2046.98 77.0227  21
   0  -2   3 2250.80 76.8166  18
   0  -2   3 2386.41 77.2898  15
   0  -2   3 2227.05 77.0916  17
   0  -2   3 2284.97 76.4244  16
   0  -2  -3 2161.21 76.4053  17
   0   2   3 2187.71 77.0449  16
   0  -2  -3 2096.29 76.6928  12
   0  -2   3 2078.82 76.9760  13
   0   2   3 2102.72 76.6373  12
   0  -2   3 2233.47 76.8615  14
   0  -2   3 2231.78 76.9805  12
   0  -2   3 2283.09 77.1048  11
   0   2   3 2039.39 76.6979  11
   0   2  -3 2162.74 77.1621  11
   0   2  -4 55.8920 2.78082   6
   0   2   4 58.3438 2.78159   6
   0  -2   4 51.5233 2.70598   4
   0   2  -4 55.3594 2.77812   4
   0  -2  -4 54.0214 2.78420   6
   0  -2   4 56.1964 2.79215   6
   0   2   4 60.8400 2.87143   2
   0  -2   4 57.8876 2.74767   3
   0  -2  -4 54.0601 2.74741   3
   0   2  -4 57.1655 2.82404   2
   0   2   4 61.4537 3.51314  27
   0  -2  -4 54.1952 3.54593  27
   0  -2   4 47.8930 3.20685  26
   0   2   4 64.6091 3.26777  28
   0   2  -4 50.9705 2.86319  24
   0   2  -4 58.0078 3.38226  23
   0   2  -4 69.3372 3.57079  21
   0  -2   4 52.2628 2.83941  24
   0  -2   4 52.5117 2.82805  10
   0   2  -4 57.9155 2.92455  10
   0   2   4 56.6816 3.16754   8
   0  -2   4 58.9824 3.12228  18
   0  -2  -4 57.5272 3.24336  18
   0  -2   4 63.9043 3.51991  15
   0   2  -4 52.4131 3.05033  14
   0  -2   4 54.8352 3.04134  14
   0   2   4 60.4122 3.17045  16
   0  -2   4 55.9375 3.12675  17
   0   2  -4 58.4491 3.16688  17
   0  -2   4 60.7503 3.29979  13
   0   2   4 64.3932 3.08210  12
   0  -2  -4 61.8857 3.11499  12
   0  -2   4 54.1596 3.24104  12
   0   2  -4 57.6401 3.42028  11
   0  -2   4 57.2517 3.32371  11
   0   2   4 59.7945 3.04040  11
   0   2  -5 3777.80 132.407   6
   0  -2   5 3952.73 132.539   4
   0  -2   5 3796.54 132.443   6
   0  -2  -5 3889.47 132.415   6
   0   2   5 3759.34 132.353   6
   0   2  -5 4057.70 132.609   4
   0  -2  -5 3912.12 132.390   3
   0   2  -5 3732.37 132.459   2
   0   2   5 3739.19 132.415   2
   0  -2   5 3789.44 132.334   3
   0   2   5 3824.68 133.097  28
   0  -2  -5 3830.42 133.733  27
   0  -2   5 3813.08 133.406  26
   0  -2   5 3713.27 133.283  27
   0   2   5 3830.58 133.468  27
   0  -2   5 3258.16 132.542  24
   0   2  -5 3643.86 133.389  21
   0   2  -5 3485.55 133.317  23
   0  -2   5 3818.35 132.742  10
   0  -2  -5 3815.82 133.133   8
   0   2   5 3813.96 132.960   8
   0   2  -5 3425.68 132.759  10
   0  -2  -5 3820.32 133.476  10
   0  -2  -5 3770.26 133.316  18
   0  -2  -5 3932.01 133.173  19
   0  -2   5 3776.49 133.017  18
   0  -2   5 3768.20 132.668  20
   0   2  -5 3712.78 132.995  14
   0  -2   5 3733.14 133.065  14
   0   2   5 3919.98 133.004  16
   0   2  -5 3823.37 132.860  17
   0  -2   5 3757.14 132.927  17
   0  -2  -5 3670.53 132.830  16
   0   2  -5 3794.25 133.467  11
   0  -2  -5 3859.12 133.017  11
   0  -2   5 3813.06 133.188  11
   0   2   5 3766.68 132.831  12
   0   2   5 4140.45 132.953  11
   0  -2   5 3650.68 133.221  13
   0  -2  -5 3860.71 133.069  12
   0   2  -5 3661.72 133.432  12
   0  -2   5 3770.47 133.153  12
   0  -2   6 605.064 22.4097   6
   0   2  -6 623.184 22.3904   6
   0   2  -6 577.627 22.6559   4
   0   2   6 645.193 22.3515   6
   0  -2  -6 617.593 22.3573   6
   0  -2   6 587.086 22.5944   4
   0  -2   6 625.061 22.3000   3
   0  -2  -6 607.109 23.3860   4
   0  -2  -6 625.831 22.3496   3
   0   2   6 613.266 22.3660   2
   0   2  -6 615.873 22.4338   2
   0  -2   6 634.449 23.6187  27
   0   2   6 610.836 23.3030  28
   0   2   6 647.832 23.7639  27
   0  -2  -6 578.573 23.4663  28
   0  -2  -6 643.800 24.1170  27
   0  -2   6 618.514 23.6755  26
   0  -2   6 533.052 22.6696  24
   0   2  -6 650.598 23.8575  23
   0   2  -6 557.479 23.5642  21
   0   2   6 622.264 23.0730   8
   0   2  -6 621.994 23.1589  10
   0  -2   6 619.803 22.9508  10
   0  -2  -6 632.708 23.7662  10
   0  -2  -6 594.605 23.1909   8
   0  -2  -6 634.077 23.3267  19
   0  -2  -6 658.988 23.7646  18
   0  -2   6 721.693 22.9155  20
   0  -2   6 631.115 23.0902  19
   0  -2   6 653.288 23.3545  18
   0  -2  -6 618.968 22.7737  20
   0   2  -6 617.052 22.9593  17
   0   2   6 634.092 23.1115  16
   0   2   6 612.662 23.8893  14
   0  -2   6 615.306 22.0073  16
   0  -2  -6 602.518 22.9324  16
   0   2  -6 589.502 23.2516  14
   0  -2   6 626.053 23.0375  17
   0  -2   6 612.617 23.3604  14
   0   2  -6 608.917 23.7504  11
   0  -2  -6 667.462 23.4692  12
   0   2  -6 639.074 23.8275  12
   0  -2  -6 671.270 23.4070  11
   0   2   6 635.443 23.1091  12
   0  -2   6 668.069 23.5184  12
   0   2   6 646.038 23.1164  11
   0  -2   6 606.776 23.5536  13
   0   2  -7 10144.7 311.711   4
   0  -2  -7 8697.03 310.903   6
   0   2  -7 9096.65 310.968   6
   0  -2   7 8441.15 311.330   4
   0  -2   7 8964.49 310.988   6
   0   2   7 8613.62 310.920   2
   0  -2   7 8893.03 310.871   3
   0   2  -7 9017.73 311.014   2
   0  -2  -7 8685.61 310.909   3
   0  -2  -7 9372.90 312.413   4
   0  -2   7 8869.37 312.459  27
   0  -2  -7 8779.08 312.481  28
   0   2   7 9122.94 312.283  28
   0  -2  -7 8612.69 313.049  27
   0   2   7 9021.43 312.631  27
   0  -2   7 8700.81 312.662  26
   0  -2   7 9071.93 312.297  21
   0  -2   7 9853.85 312.588  23
   0   2   7 9026.67 312.308  21
   0  -2   7 8814.13 311.606  24
   0   2  -7 7982.82 312.491  21
   0   2  -7 9593.77 312.260  10
   0  -2  -7 8832.50 312.017   8
   0  -2  -7 8716.29 312.673  10
   0   2  -7 8850.83 310.748   8
   0   2   7 8914.26 311.786   8
   0  -2   7 8618.55 311.762  10
   0  -2   7 9065.05 311.471  20
   0  -2   7 8674.73 311.846  19
   0  -2  -7 8692.60 311.477  20
   0  -2  -7 8958.75 312.115  19
   0  -2   7 8962.08 312.148  18
   0  -2  -7 9102.96 312.700  18
   0  -2   7 9099.16 311.798  17
   0   2  -7 8684.90 312.133  14
   0  -2  -7 9015.22 311.727  16
   0  -2   7 9046.43 310.625  16
   0   2   7 8703.63 312.911  14
   0  -2   7 8748.30 312.326  14
   0   2   7 9015.90 311.862  16
   0   2  -7 8749.37 311.637  17
   0  -2   7 8421.86 312.440  13
   0   2   7 8019.85 311.768  11
   0   2  -7 8912.53 312.845  12
   0  -2  -7 9438.96 312.318  11
   0  -2  -7 9390.01 312.488  12
   0   2   7 9209.37 311.983  12
   0   2  -7 9351.12 312.860  11
   0  -2   7 8812.37 312.240  12
   0  -2   8 240.869 9.17535   6
   0   2  -8 269.368 10.1059   4
   0  -2   8 232.432 9.71276   4
   0  -2  -8 229.665 10.6070   4
   0  -2  -8 230.656 9.06598   6
   0  -2   8 245.407 9.12821   1
   0  -2   8 240.054 9.06899   3
   0   2  -8 229.921 9.16311   2
   0  -2  -8 248.048 9.16049   3
   0   2   8 232.905 9.09138   2
   0  -2  -8 234.003 11.4715  27
   0  -2  -8 246.873 10.9881  28
   0  -2   8 241.997 10.9222  27
   0  -2   8 242.797 11.0824  26
   0   2   8 242.971 10.6463  28
   0   2   8 265.628 10.8260  21
   0   2  -8 236.460 11.1119  21
   0  -2   8 276.352 10.9100  21
   0  -2   8 280.993 11.1707  23
   0  -2   8 244.615 10.0503  24
   0   2   8 229.124 10.0507   8
   0   2  -8 251.813 9.08659   8
   0   2  -8 234.067 10.5427  10
   0  -2  -8 249.740 10.4159   8
   0  -2  -8 264.453 10.6502  19
   0  -2  -8 245.864 11.1549  18
   0  -2   8 245.403 9.78751  20
   0  -2  -8 244.101 9.84792  20
   0  -2   8 264.666 10.7686  18
   0  -2   8 246.583 10.3037  19
   0   2  -8 228.008 10.6582  14
   0  -2   8 228.867 10.6763  14
   0   2   8 253.481 11.3747  14
   0   2   8 251.979 10.2407  16
   0  -2  -8 249.041 10.1120  16
   0  -2   8 251.423 10.1639  17
   0  -2   8 241.847 8.88190  16
   0   2  -8 240.407 9.98282  17
   0   2   8 257.679 10.4427  11
   0  -2   8 250.490 11.0786  13
   0  -2  -8 232.717 10.7843  12
   0   2   8 233.660 10.3662  12
   0  -2  -8 279.817 10.9620  11
   0   2  -8 233.168 11.1188  11
   0   2  -8 244.752 11.1504  12
   0   2  -9 622.494 21.5721   4
   0  -2   9 552.402 20.2900   6
   0  -2   9 609.676 21.2412   4
   0  -2  -9 620.410 22.4950   4
   0  -2  -9 579.730 20.3400   1
   0   2  -9 557.582 20.2964   2
   0  -2   9 538.981 20.1630   1
   0  -2  -9 584.068 20.3384   1
   0   2   9 546.778 20.1639   2
   0  -2   9 554.487 20.1587   1
   0  -2  -9 551.455 20.2711   3
   0  -2   9 558.631 20.1656   3
   0  -2  -9 558.579 23.2913  27
   0  -2  -9 578.835 22.7153  28
   0   2   9 535.969 22.0827  28
   0  -2   9 602.492 23.0283  26
   0   2   9 606.483 22.4002  21
   0   2  -9 536.869 22.7375  21
   0  -2   9 552.765 21.4578  24
   0   2  -9 572.099 20.3506   8
   0   2  -9 609.717 22.3785  10
   0   2   9 577.153 21.5063   8
   0  -2  -9 560.809 21.7795   8
   0  -2  -9 569.109 21.9154  19
   0  -2   9 564.058 21.0940  20
   0  -2   9 571.321 21.7195  19
   0  -2  -9 539.859 21.1251  20
   0  -2  -9 565.383 22.8875  18
   0   2  -9 572.285 21.3556  17
   0  -2  -9 600.138 21.5157  16
   0   2  -9 564.741 22.1487  14
   0   2   9 576.897 21.6445  16
   0  -2   9 579.540 20.1355  16
   0   2   9 600.143 23.1978  14
   0  -2   9 605.409 22.6366  14
   0  -2   9 594.193 21.5561  17
   0   2   9 571.883 21.8006  11
   0  -2  -9 552.056 22.4343  12
   0   2   9 568.358 21.9037  12
   0  -2   9 567.075 22.7459  13
   0  -2  -9 586.338 22.3940  11
   0   2  -9 541.021 22.8440  12
   0   2  -9 590.659 22.9635  11
   0   2 -10 565.557 21.4938   4
   0  -2 -10 579.299 22.4681   4
   0  -2  10 575.767 21.1703   4
   0  -2  10 583.109 23.2017  26
   0  -2 -10 534.942 23.3765  27
   0  -2  10 685.337 21.8713  24
   0   2 -10 620.273 23.4664  21
   0   2 -10 547.040 22.3560  10
   0  -2 -10 561.539 21.8155   8
   0  -2  10 549.769 21.5710   7
   0   2  10 574.297 21.4621   8
   0   2 -10 566.242 20.2331   8
   0  -2 -10 546.270 21.0676  20
   0  -2  10 556.174 21.7403  19
   0  -2  10 512.741 21.2797  17
   0  -2 -10 560.053 21.9399  19
   0  -2 -10 532.357 22.9676  18
   0  -2  10 553.662 20.9908  20
   0  -2  10 556.408 22.6633  14
   0  -2  10 543.465 19.9821  16
   0   2 -10 570.040 21.3043  17
   0   2  10 571.461 21.6445  16
   0   2  10 578.168 23.2735  14
   0  -2 -10 575.293 21.4069  16
   0   2 -10 567.827 23.1056  11
   0  -2  10 553.679 22.9423  13
   0   2  10 591.357 21.9723  11
   0   2 -10 569.828 23.2069  12
   0  -2 -10 584.084 22.6103  11
   0  -2 -10 562.075 22.7508  12
   0  -2 -11 2306.76 81.4039   4
   0   2 -11 2375.87 80.3615   4
   0  -2 -11 2258.78 82.8352  27
   0  -2  11 2159.04 81.9713  26
   0   2  11 2235.91 81.8517  26
   0   2 -11 2132.25 81.8828  21
   0  -2  11 2171.45 80.1458  24
   0  -2  11 2407.87 80.3530   7
   0   2 -11 2251.57 81.4107  10
   0   2 -11 2206.33 78.7442   8
   0  -2 -11 2220.85 80.4748   8
   0   2  11 2217.99 80.0539   8
   0  -2  11 2195.47 80.4518  19
   0  -2  11 2219.00 80.0127  17
   0  -2 -11 2302.17 82.2790  18
   0  -2 -11 2328.97 80.7847  19
   0  -2  11 2324.19 79.6313  20
   0  -2 -11 2136.86 79.5999  20
   0   2  11 2296.63 80.3161  16
   0  -2 -11 2240.33 80.0268  16
   0   2  11 2141.56 82.1496  14
   0  -2  11 2237.77 81.6659  14
   0  -2  11 2202.61 81.9498  13
   0   2 -11 2415.20 82.4207  11
   0   2 -11 2207.35 82.2807  12
   0  -2 -11 2272.11 81.7997  12
   0  -2 -11 2232.88 81.4713  11
   0  -2 -12 6.30151 2.75945   4
   0   2 -12 6.64177 2.37875   4
   0  -2  12 8.13377 3.30960  26
   0  -2 -12 4.07252 3.58337  27
   0   2  12 7.07967 3.26770  26
   0   2 -12 10.9051 3.46727  21
   0  -2  12 7.02810 2.53164  24
   0  -2  12 4.05368 2.46934   7
   0  -2 -12 6.52055 2.49325   8
   0   2 -12 7.17265 2.83037  10
   0   2 -12 4.86511 0.98807   8
   0  -2  12 5.25238 2.35364  19
   0  -2 -12 5.65743 1.71744  20
   0  -2 -12 5.41929 3.23740  18
   0  -2  12 7.58441 1.90726  20
   0  -2  12 8.97721 2.11225  17
   0   2  12 7.70412 2.26762  16
   0   2  12 3.66287 2.91769  14
   0  -2 -12 5.01666 2.26112  16
   0   2 -12 6.70577 3.36222  12
   0  -2  12 2.09099 2.97920  14
   0  -2  12 3.40558 3.02566  13
   0   2 -12 9.37954 3.28693  11
   0  -2 -12 5.89885 3.03199  12
   0  -2 -12 3.40792 2.73213  11
   0  -2 -13 205.675 10.8303   4
   0   2 -13 217.173 9.95694   4
   0  -2  13 242.915 12.2553  26
   0   2  13 241.714 11.9950  26
   0  -2  13 262.977 10.2850  24
   0   2 -13 200.546 11.5554  21
   0  -2 -13 222.513 12.1668  18
   0  -2  13 200.850 8.85931  20
   0   2 -13 208.148 11.7400  18
   0  -2  13 213.483 9.44914  17
   0  -2  13 215.428 10.0854  19
   0  -2 -13 224.224 9.08729  20
   0  -2  13 211.844 11.6792  13
   0   2 -13 209.271 12.0443  12
   0  -2 -13 207.102 11.5561  12
   0  -2 -13 201.083 11.0008  11
   0   2 -13 211.391 11.6987  11
   0   2  13 214.748 11.9145  14
   0  -2  13 198.468 11.2686  14
   0  -2 -13 211.006 9.58373  16
   0   2  13 231.219 9.93389  16
   0   2 -13 206.550 11.1371  10
   0  -2  13 200.132 9.65524   7
   0  -2 -13 225.800 12.0459  10
   0  -2 -13 225.522 10.1264   8
   0  -2 -14 87.2226 6.52183   4
   0   2 -14 88.2287 5.58169   4
   0  -2 -14 88.8114 5.55456   8
   0  -2 -14 78.3895 6.79937  10
   0   2 -14 83.8599 6.74788  10
   0   2  14 76.2374 6.85568  26
   0  -2  14 85.6018 7.23668  26
   0  -2  14 78.4265 4.86179  17
   0  -2  14 86.2900 4.42375  20
   0  -2  14 85.9127 5.69822  19
   0  -2 -14 79.8599 7.20441  18
   0   2 -14 81.8024 7.10540  18
   0  -2 -14 89.4076 4.48162  20
   0  -2 -14 88.7445 5.29571  16
   0  -2  14 95.2436 7.04957  14
   0   2  14 99.1134 5.57348  16
   0   2  14 96.1335 7.46657  14
   0  -2 -14 82.7738 6.77799  11
   0   2 -14 76.9241 7.12496  11
   0  -2  14 84.1816 7.03552  13
   0   2 -14 92.4539 7.63307  12
   0  -2 -14 86.6722 7.08702  12
   0   2 -15 96.6676 5.81913   4
   0  -2 -15 76.1100 6.26882   4
   0  -2 -15 77.4793 5.30059   8
   0   2 -15 72.2382 6.63892  10
   0  -2 -15 72.1648 7.37057  10
   0   2  15 65.5991 6.72658  26
   0  -2 -15 91.3582 4.17122  20
   0   2 -15 83.9245 7.83583  18
   0  -2  15 83.3089 4.84361  17
   0  -2 -15 79.1444 7.66419  18
   0   2  15 76.4020 5.04156  16
   0  -2  15 93.2772 7.31165  14
   0  -2 -15 69.2910 5.00644  16
   0   2  15 74.7545 7.24691  14
   0  -2 -15 87.0835 6.81323  11
   0  -2  15 76.8559 7.30483  13
   0   2 -15 78.6941 7.19567  11
   0  -2 -15 70.5547 7.13449  12
   0   2 -15 72.3095 7.73214  12
   0   2 -16 259.430 12.3718   4
   0  -2 -16 268.049 13.5757   4
   0  -2 -16 281.595 12.3051   8
   0   2 -16 287.245 14.4283  10
   0  -2 -16 278.726 15.0860  10
   0   2  16 266.542 14.5577  26
   0  -2 -16 255.096 14.9341  18
   0   2 -16 249.999 14.8498  18
   0  -2  16 292.108 11.5095  17
   0  -2  16 277.445 14.6129  14
   0   2  16 278.906 15.0859  14
   0  -2  16 306.428 15.4241  15
   0   2  16 274.051 11.9734  16
   0  -2 -16 255.137 14.6517  12
   0  -2 -16 275.190 14.4222  11
   0  -2  16 270.922 15.0641  13
   0   2 -16 290.375 15.5204  12
   0   2 -16 262.097 14.8681  11
   0  -2 -17 873.400 33.9442   4
   0   2 -17 815.451 32.2302   4
   0  -2 -17 895.245 35.9510  10
   0  -2 -17 861.869 32.0013   8
   0   2 -17 878.508 34.9313  10
   0   2  17 827.003 35.1938  26
   0   2 -17 832.808 35.7891  18
   0  -2 -17 796.622 35.7086  18
   0  -2  17 855.697 35.6806  15
   0   2  17 882.592 36.0026  14
   0  -2  17 845.664 35.0832  14
   0  -2  17 885.456 36.0034  13
   0   2 -17 814.421 35.4092  11
   0  -2 -17 822.775 35.2528  12
   0  -2 -17 769.754 34.3938  11
   0   2 -17 804.125 35.8268  12
   0  -2 -18 37.8018 5.70308   4
   0   2 -18 58.4262 5.05625   4
   0   2 -18 58.4913 7.03144  10
   0  -2 -18 49.9245 7.01768  10
   0  -2 -18 50.8679 4.44372   8
   0   2  18 48.6908 7.01829  26
   0   2 -18 49.3566 7.35826  18
   0  -2 -18 52.6234 7.50549  18
   0  -2  18 31.3503 6.49088  15
   0   2  18 67.4189 7.86147  14
   0  -2  18 42.7599 6.63919  13
   0   2 -18 52.3909 7.39491  11
   0   2 -18 57.5121 8.00865  12
   0  -2 -18 51.8808 7.12327  12
   0  -2  18 50.6010 6.74117  14
   0  -2 -19 350.484 17.3786   4
   0   2 -19 363.394 15.9734   4
   0  -2 -19 344.616 19.4245  10
   0   2 -19 384.324 18.9094  10
   0  -2 -19 391.318 15.3578   8
   0   2  19 371.444 19.2114  26
   0   2 -19 388.847 20.2713  18
   0  -2 -19 394.643 20.3624  18
   0  -2  19 398.344 19.3860  14
   0  -2  19 334.453 19.3319  15
   0   2  19 386.568 19.9029  14
   0   2 -19 356.045 19.9025  12
   0  -2  19 355.236 19.6486  13
   0   2 -19 380.232 19.8340  11
   0  -2 -19 352.121 19.2139  12
   0   2 -20 9.73736 3.58493   4
   0  -2 -20 7.26624 4.28257   4
   0  -2 -20 4.15034 5.66834  10
   0   2 -20 4.36411 4.96728  10
   0   2  20 1.94383 5.57318  26
   0   2 -20 10.9734 6.52852  18
   0  -2 -20 10.1266 5.93447  18
   0  -2  20 1.03037 5.77013  15
   0  -2  20 6.61277 5.11774  14
   0  -2 -20 4.04770 5.66696  12
   0   2  20 8.43756 6.13935  14
   0   2 -20 7.87082 6.54462  12
   0  -2  20 4.20197 5.97663  13
   0   2 -20 4.08064 5.62025  11
   0  -2 -21 265.701 14.8880   4
   0   2 -21 306.570 16.7571  10
   0  -2 -21 310.247 17.8776  10
   0   2  21 305.549 17.4822  26
   0   2 -21 289.285 18.2321  18
   0  -2 -21 332.072 19.1753  18
   0   2  21 295.786 17.8374  14
   0  -2  21 312.344 17.7921  15
   0  -2  21 313.896 17.4037  14
   0   2 -21 306.033 17.6671  11
   0  -2  21 303.163 17.9534  13
   0  -2 -21 255.481 16.9019  12
   0   2 -21 291.747 18.1634  12
   0  -2 -22-0.66266 4.71217   4
   0   2  22 9.57050 6.50312  26
   0  -2  22 4.49534 6.44134  26
   0   2 -22 9.72100 6.52187  18
   0  -2 -22-1.24711 6.86722  18
   0   2 -22 13.3025 6.47908  10
   0  -2 -22 10.1890 6.63670  10
   0  -2  22 1.12415 6.08656  15
   0  -2  22-3.10980 6.46655  14
   0   2 -22 11.1525 7.10198  12
   0  -2  22-1.16120 6.65534  13
   0  -2 -22 3.35044 6.59501  12
   0   2  22 6.91049 6.44718  14
   0   2 -22 9.94841 6.62140  11
   0   2  23 124.329 12.0773  26
   0  -2  23 151.717 12.8862  26
   0   2 -23 124.331 11.4917  10
   0  -2 -23 172.440 13.5703  10
   0   2 -23 140.549 13.2913  18
   0  -2 -23 160.048 13.8185  18
   0   2  23 159.535 13.1833  14
   0  -2  23 139.671 12.8841  15
   0  -2 -23 173.388 13.5545  12
   0  -2  23 156.896 12.7065  14
   0  -2  23 180.295 13.7995  13
   0   2 -23 171.821 14.0978  12
   0   2 -23 163.947 13.0339  11
   0   2  24 9.04339 7.56449  26
   0  -2  24 31.2022 8.11236  26
   0   2 -24 22.5779 8.16614  25
   0   2 -24 39.9986 7.69091  10
   0  -2 -24 32.4831 7.95044  10
   0  -2 -24 37.6315 9.31818  18
   0   2 -24 36.6152 8.77932  18
   0  -2  24 35.8188 8.67362  15
   0   2  24 27.4668 7.91159  15
   0  -2  24 29.9750 8.15251  13
   0   2 -24 45.2267 9.36800  12
   0   2  24 20.7602 7.48701  14
   0   2 -24 31.3735 8.19878  11
   0  -2 -24 17.9647 7.68294  12
   0  -2  24 39.7444 8.10613  14
   0   2  25 4.61284 6.75906  26
   0   2 -25 4.82681 7.81364  25
   0  -2 -25 1.22323 7.16939  10
   0   2 -25 1.01068 6.42519  10
   0   2  25 1.16340 6.86874  15
   0  -2  25 4.86449 7.58469  15
   0  -2  25 2.24773 6.58710  14
   0  -2 -25 2.45230 7.64724  12
   0   3   0 2.42478 1.44955   6
   0  -3   0 0.49608 1.31974   6
   0   3   0 0.16869 1.43421   2
   0  -3   0 0.14616 1.28127   3
   0  -3   0 0.61135 1.44970   2
   0  -3   0 0.89955 0.87744  26
   0   3   0 0.41700 1.19836  25
   0   3   0 0.73273 1.20175  23
   0  -3   0-0.16475 1.22864   8
   0   3   0 1.17832 1.06570   9
   0  -3   0 1.17544 1.11453  15
   0   3   0-0.43464 1.25323  17
   0  -3   0 1.20440 1.24066  16
   0   3   0 0.16849 0.90489  13
   0   3  -1 6238.92 226.764   6
   0   3   1 6181.05 226.397   5
   0   3  -1 6227.39 226.661   5
   0  -3  -1 6539.53 226.397   5
   0  -3  -1 6295.77 226.894   6
   0   3   1 6392.37 226.787   6
   0  -3   1 6393.03 226.930   6
   0  -3  -1 6276.53 226.752   3
   0   3  -1 6383.99 226.927   2
   0  -3   1 6379.92 226.823   2
   0   3   1 6418.05 226.927   2
   0  -3   1 6519.84 226.773   3
   0   3  -1 6476.44 226.871  25
   0   3   1 6702.50 226.310  26
   0   3   1 6568.06 226.666  28
   0  -3  -1 6406.59 226.828  27
   0  -3   1 6189.14 226.438  26
   0  -3  -1 6493.35 226.333  22
   0   3  -1 5925.72 226.741  23
   0  -3  -1 6544.57 227.029   8
   0   3  -1 6883.37 226.802   9
   0   3   1 6478.59 226.902   8
   0   3   1 7023.85 226.768   9
   0  -3   1 6233.72 226.762   8
   0   3  -1 6608.05 226.848  21
   0  -3  -1 6665.86 226.074  18
   0   3   1 6430.53 226.662  17
   0  -3   1 6826.54 226.802  15
   0  -3   1 6755.61 226.631  16
   0  -3  -1 6675.87 226.719  15
   0  -3   1 6553.07 226.953  17
   0   3   1 6664.70 226.943  16
   0   3  -1 6380.91 226.846  17
   0  -3  -1 6787.87 226.818  16
   0  -3   1 6722.65 226.417  13
   0   3  -1 6032.47 226.302  13
   0   3   2 182.797 7.71401   6
   0   3   2 179.090 7.38159   5
   0  -3   2 183.723 7.83494   6
   0   3   2 191.482 7.84229   2
   0  -3   2 188.666 7.78064   2
   0  -3   2 193.040 7.73786   3
   0  -3  -2 193.338 7.98786  27
   0  -3   2 190.796 7.64787  26
   0   3  -2 196.809 7.99931  25
   0   3   2 184.796 7.63995  28
   0  -3  -2 170.496 7.06269  22
   0   3  -2 166.396 7.54460  24
   0   3  -2 194.111 7.93035  23
   0   3  -2 190.739 7.57948   8
   0  -3   2 186.210 7.13636  10
   0   3   2 198.195 7.98787   8
   0  -3   2 187.444 7.60889   8
   0   3  -2 200.664 7.95001   9
   0  -3  -2 205.327 8.13527   8
   0  -3  -2 191.043 7.33255  18
   0   3  -2 184.217 7.83169  21
   0   3  -2 175.722 7.16492  18
   0  -3   2 196.910 7.15852  18
   0  -3   2 176.798 7.71041  21
   0  -3  -2 202.792 7.87075  16
   0   3  -2 191.113 7.91790  17
   0  -3   2 197.496 7.47115  16
   0  -3  -2 190.229 7.72902  15
   0  -3   2 206.969 8.05875  17
   0  -3   2 202.480 7.89916  15
   0   3   2 183.943 7.49544  17
   0   3   2 199.654 8.00009  16
   0   3  -2 185.255 7.47301  13
   0   3   2 200.597 7.01618  12
   0   3  -2 188.846 7.38788  14
   0  -3   2 204.299 7.54497  13
   0   3  -3 3785.29 136.037   6
   0   3   3 3898.90 136.049   6
   0  -3   3 3788.90 136.162   6
   0  -3   3 3770.82 136.067   2
   0  -3  -3 3795.20 136.016   3
   0  -3  -3 3864.39 136.052   2
   0  -3   3 3828.38 136.014   3
   0   3   3 3876.87 136.166   2
   0   3   3 4109.97 136.128  28
   0  -3   3 4022.26 136.247  26
   0   3  -3 3831.59 136.526  25
   0  -3  -3 3932.20 136.577  27
   0   3  -3 3897.16 136.457  23
   0   3  -3 3629.96 135.956  24
   0  -3   3 3724.60 135.825  24
   0   3  -3 3881.09 135.780   8
   0  -3   3 3876.53 135.552  10
   0   3  -3 3776.62 135.577  10
   0   3   3 3930.50 136.359   8
   0   3  -3 4502.49 136.643   9
   0   3  -3 3921.65 135.828  18
   0   3  -3 3700.76 136.373  21
   0  -3   3 3763.71 136.181  21
   0  -3   3 3954.91 135.726  18
   0  -3  -3 3956.66 135.975  18
   0  -3  -3 3897.14 135.744  17
   0  -3   3 3884.18 136.404  17
   0  -3   3 3740.03 136.357  15
   0   3   3 3952.53 136.419  16
   0   3  -3 4146.11 136.391  15
   0  -3   3 4005.27 135.689  16
   0   3  -3 4016.71 136.428  11
   0  -3  -3 3664.20 135.574  12
   0   3   3 3749.56 135.528  12
   0  -3   3 4154.80 136.118  13
   0  -3   3 3923.72 135.909  14
   0  -3   3 3896.66 136.211  11
   0   3  -3 3867.39 135.842  14
   0  -3   3 3923.34 136.011  12
   0   3  -3 3708.78 135.929  13
   0   3  -4 174.099 7.31996   6
   0  -3   4 164.754 7.03853   4
   0  -3   4 186.041 7.45229   6
   0  -3  -4 174.085 7.35471   6
   0   3   4 175.234 7.28439   6
   0  -3   4 180.122 7.27323   3
   0   3  -4 173.413 7.46118   2
   0   3   4 180.691 7.43267   2
   0  -3  -4 168.254 7.26796   3
   0  -3   4 170.772 7.64840  26
   0   3   4 165.687 7.44060  28
   0  -3  -4 182.173 8.08026  27
   0  -3  -4 159.903 7.48875  28
   0   3  -4 163.384 7.78988  21
   0   3  -4 194.016 7.48456  24
   0  -3   4 163.277 7.13617  24
   0   3  -4 202.127 8.05541  23
   0   3  -4 206.896 7.20190  10
   0  -3   4 173.375 6.98276  10
   0   3   4 171.317 7.66000   8
   0   3  -4 177.110 6.97309   8
   0   3  -4 167.947 7.78849   9
   0   3  -4 174.940 7.38762  18
   0  -3   4 177.515 7.23618  18
   0  -3  -4 176.444 7.52861  18
   0   3   4 153.700 7.55928  16
   0  -3   4 178.179 6.85142  16
   0  -3   4 194.058 7.95654  15
   0   3  -4 174.411 7.30871  14
   0  -3   4 171.403 7.69063  17
   0  -3  -4 176.078 6.89031  17
   0   3   4 182.113 7.26460  11
   0   3  -4 161.562 7.36961  13
   0  -3   4 181.661 7.58908  13
   0  -3   4 181.948 7.56119  12
   0   3   4 180.350 7.07593  12
   0  -3   4 178.595 7.35176  14
   0  -3   4 199.041 7.78878  11
   0   3  -4 212.867 8.12005  11
   0  -3  -4 176.192 7.17215  12
   0   3   5 2371.68 85.7119   6
   0  -3  -5 2442.58 85.0129   7
   0  -3   5 2342.67 85.8368   6
   0   3  -5 2372.73 85.7561   6
   0  -3  -5 2411.25 85.8226   6
   0  -3   5 2474.47 85.6246   4
   0   3  -5 2378.74 85.8999   2
   0  -3  -5 2412.86 85.7170   3
   0   3   5 2439.29 85.8564   2
   0  -3   5 2364.47 85.6828   3
   0   3   5 2529.22 86.2383  28
   0  -3  -5 2513.02 86.4312  28
   0  -3  -5 2494.78 86.9712  27
   0  -3   5 2450.43 86.5243  26
   0   3   5 2462.08 85.1277  22
   0   3  -5 2613.00 86.8502  21
   0   3  -5 2282.96 86.5488  23
   0  -3   5 2418.52 85.7617  24
   0   3  -5 2762.96 86.1403  24
   0   3  -5 2509.14 85.8185  10
   0   3  -5 2335.64 85.3294   8
   0   3   5 2424.89 86.2700   8
   0  -3   5 2531.13 85.6795  10
   0  -3  -5 2422.20 86.3585  18
   0   3  -5 2452.17 86.2303  18
   0  -3   5 2440.69 85.9966  18
   0   3  -5 2448.81 86.0210  14
   0  -3   5 2496.76 85.2397  16
   0  -3  -5 2396.47 85.1838  17
   0  -3   5 2351.05 86.3069  17
   0   3  -5 2434.29 86.2138  17
   0  -3  -5 2396.82 86.1340  16
   0  -3   5 2316.79 86.5703  15
   0   3   5 2464.27 86.3834  16
   0   3  -5 2327.72 86.6125  11
   0  -3   5 2507.86 86.3592  11
   0   3   5 2361.19 85.7213  12
   0  -3   5 2347.38 86.2727  13
   0   3   5 2506.87 85.9234  11
   0   3  -5 2384.84 86.1846  13
   0  -3   5 2432.95 86.1118  14
   0  -3  -5 2263.91 85.8732  12
   0  -3   5 2447.89 86.2306  12
   0  -3   6 0.65485 1.30200   6
   0   3  -6 2.12731 1.37984   6
   0  -3  -6 2.51080 1.34870   6
   0   3   6 1.30678 1.43464   6
   0  -3   6-0.42603 1.35894   4
   0   3   6 2.42490 1.49460   2
   0  -3   6 0.27834 1.32075   3
   0  -3  -6 1.01373 1.38194   3
   0   3  -6 1.34896 1.42406   2
   0   3   6 6.68826 2.56525  27
   0  -3  -6 0.26829 1.83958  28
   0   3   6 0.23383 1.96003  28
   0  -3   6 4.16080 2.08099  26
   0  -3  -6 0.71536 2.00236  27
   0   3  -6-0.63845 1.80158  21
   0  -3   6 0.50651 1.49490  24
   0   3  -6-0.63216 1.89363  23
   0  -3   6 0.26247 2.16809  23
   0  -3  -6 0.54966 2.00218   8
   0   3  -6 2.67404 1.00712   8
   0  -3   6-0.50373 2.14124  11
   0   3  -6 0.76824 1.55727  10
   0  -3   6 2.43796 1.41578  10
   0  -3  -6 1.27020 1.84810  10
   0   3   6 2.33914 1.91077   8
   0  -3   6 0.64289 1.78347  18
   0  -3  -6 5.85140 2.22353  18
   0   3  -6 1.28915 1.71981  18
   0   3   6 2.48582 1.80249  16
   0  -3  -6 0.43114 1.87717  16
   0  -3   6 2.94680 1.62878  17
   0  -3   6 1.57244 1.85739  15
   0   3  -6 1.77345 1.85159  17
   0  -3  -6 1.52923 0.67890  17
   0   3  -6 1.07151 1.87234  14
   0  -3   6 1.39971 0.87181  16
   0  -3  -6 1.53559 1.63608  12
   0  -3   6 2.35376 1.80251  14
   0   3  -6 1.59919 1.98239  11
   0  -3   6 2.18451 1.94144  13
   0  -3   6 1.46829 2.14492  12
   0   3  -6 2.91955 1.92623  13
   0   3   6 3.24676 1.71241  11
   0   3   6 0.36455 1.67994  12
   0   3   7 53.2061 3.06732   6
   0   3  -7 54.6662 3.17751   6
   0  -3  -7 51.9927 3.12430   6
   0   3  -7 61.8586 3.33612   4
   0  -3   7 54.6177 3.22078   4
   0  -3   7 51.3157 3.14139   6
   0   3   7 52.8155 3.14583   2
   0  -3  -7 54.7297 3.09689   3
   0  -3   7 53.1399 3.06368   3
   0   3  -7 57.2962 3.27298   2
   0   3   7 56.3851 3.94141  28
   0  -3  -7 62.0093 4.66282  27
   0  -3   7 60.6344 4.34855  26
   0  -3  -7 53.2429 3.98821  28
   0   3   7 55.7433 4.45525  27
   0  -3   7 66.0345 4.43964  27
   0   3  -7 54.2710 4.25182  23
   0  -3   7 51.9290 3.34716  24
   0  -3   7 45.4096 3.87890  21
   0   3  -7 51.8661 4.26692  21
   0  -3   7 59.5388 4.29727  23
   0   3  -7 60.5987 3.72483  10
   0   3  -7 55.5783 2.66740   8
   0   3   7 61.8513 3.98120   8
   0  -3   7 66.5120 3.62651  10
   0  -3  -7 62.4155 4.16346   8
   0  -3  -7 61.3284 4.39157  10
   0  -3  -7 54.2172 3.43018  20
   0  -3   7 53.3812 3.65205  19
   0  -3   7 65.6975 3.99907  18
   0   3  -7 55.4049 4.03690  18
   0  -3  -7 53.4160 3.99285  19
   0  -3  -7 57.8902 4.18519  18
   0  -3   7 56.9112 3.46285  20
   0  -3   7 51.9635 3.76263  14
   0   3  -7 61.0839 3.84839  17
   0  -3   7 59.7914 3.83525  17
   0   3  -7 67.4909 4.05572  14
   0  -3  -7 56.6213 3.69432  16
   0  -3   7 59.6891 2.50890  16
   0  -3   7 54.8455 4.16586  15
   0   3   7 60.2255 3.98377  16
   0   3   7 53.2207 4.48001  14
   0   3  -7 50.2751 4.00375  13
   0   3   7 55.4829 3.64211  12
   0  -3   7 51.3991 4.01975  12
   0  -3   7 56.4266 4.04082  13
   0  -3  -7 59.5318 3.94864  12
   0   3  -7 54.7593 4.31232  11
   0   3   7 55.5382 3.62622  11
   0  -3  -8 3740.26 139.047   6
   0   3  -8 3990.73 139.409   4
   0   3  -8 3916.09 139.062   6
   0  -3   8 4055.77 139.299   4
   0  -3   8 3918.75 139.151   6
   0  -3  -8 4207.44 140.766   4
   0   3   8 3961.06 139.086   2
   0  -3  -8 3811.16 138.986   3
   0   3  -8 4003.56 139.184   2
   0  -3   8 3971.28 138.949   3
   0  -3   8 4087.99 140.573  27
   0  -3   8 3911.82 140.842  26
   0   3   8 3782.35 140.117  28
   0  -3  -8 4099.14 140.727  28
   0  -3  -8 3906.18 141.435  27
   0   3  -8 3655.95 140.816  21
   0  -3   8 4548.48 139.744  24
   0  -3   8 4557.41 140.608  21
   0  -3   8 4239.97 140.611  23
   0   3  -8 4166.96 141.137  23
   0  -3   8 3985.96 139.653  10
   0  -3  -8 3908.37 141.055  10
   0  -3  -8 4025.99 140.387   8
   0   3  -8 3542.50 139.826  10
   0   3  -8 3891.67 138.525   8
   0   3   8 3960.22 139.952   8
   0  -3   8 4116.40 139.578  20
   0  -3  -8 3979.51 139.639  20
   0   3  -8 3970.23 140.689  18
   0  -3  -8 3975.27 140.244  19
   0  -3  -8 3934.55 140.823  18
   0  -3   8 4008.98 139.995  19
   0  -3   8 3935.75 138.337  16
   0  -3   8 3919.79 141.003  15
   0   3  -8 4032.24 140.166  14
   0  -3   8 3953.35 138.314  16
   0   3  -8 4027.14 139.854  17
   0  -3  -8 4102.00 139.913  16
   0  -3   8 3982.77 140.058  17
   0  -3   8 3998.97 140.396  14
   0   3   8 3921.99 140.087  16
   0   3   8 3800.67 141.179  14
   0  -3  -8 3807.77 140.281  12
   0   3  -8 3763.78 140.891  11
   0   3   8 3956.90 139.811  11
   0   3  -8 3852.06 140.327  13
   0  -3   8 3875.94 140.668  13
   0   3   8 4012.90 139.844  12
   0  -3   9 2441.92 85.8697   6
   0   3  -9 2474.89 86.3757   4
   0  -3   9 2333.63 86.1094   4
   0  -3  -9 2521.31 85.7793   6
   0   3  -9 2578.94 85.9330   2
   0  -3   9 2486.76 85.6749   3
   0  -3  -9 2403.89 85.7203   3
   0   3   9 2395.99 85.7706   2
   0  -3  -9 2372.39 87.5349   4
   0  -3  -9 2400.82 87.6997  28
   0  -3   9 2541.44 88.1178  26
   0  -3  -9 2362.35 88.4526  27
   0  -3   9 2682.58 86.6133  24
   0   3  -9 2466.70 88.2270  21
   0   3   9 2212.60 87.0685  21
   0  -3  -9 2410.81 88.0833  10
   0   3   9 2468.37 86.8492   8
   0  -3  -9 2447.30 87.3026   8
   0   3  -9 2432.02 85.2253   8
   0   3  -9 2401.59 87.1053  10
   0   3  -9 2468.38 85.2449   8
   0  -3  -9 2469.11 88.0625  18
   0  -3   9 2428.39 86.8915  19
   0   3  -9 2474.37 87.8731  18
   0  -3  -9 2167.41 86.3009  20
   0  -3  -9 2608.69 87.3368  19
   0  -3   9 2202.57 86.2150  20
   0   3  -9 2440.36 86.7088  17
   0  -3  -9 2414.24 86.7145  16
   0   3  -9 2502.17 87.1842  14
   0  -3   9 2448.00 86.9875  17
   0   3   9 2338.95 88.2471  14
   0  -3   9 2393.66 88.0938  15
   0  -3   9 2438.89 87.4902  14
   0   3   9 2500.79 87.0911  16
   0   3   9 2451.45 86.7769  11
   0   3  -9 2409.39 88.1588  11
   0  -3  -9 2286.01 87.3422  12
   0   3   9 2485.52 86.8951  12
   0  -3   9 2407.65 87.8293  13
   0   3  -9 2421.56 88.1941  12
   0  -3  10 1364.77 47.7848   6
   0  -3 -10 1334.33 49.9035   4
   0  -3  10 1281.87 48.2037   4
   0   3 -10 1371.90 48.5971   4
   0  -3 -10 1355.11 47.6687   6
   0  -3  10 1407.25 47.6376   3
   0  -3 -10 1377.67 47.7164   3
   0   3  10 1340.75 47.6720   2
   0   3 -10 1356.01 47.8199   2
   0  -3  10 1386.04 47.6408   1
   0  -3 -10 1397.88 50.2695  28
   0  -3 -10 1409.80 51.1981  27
   0  -3  10 1397.02 50.5139  26
   0   3 -10 1253.03 50.3047  21
   0  -3  10 1550.77 48.9073  24
   0   3  10 1417.99 49.0736   8
   0   3 -10 1278.79 47.1694   8
   0   3 -10 1275.03 47.1541   8
   0  -3 -10 1343.92 49.4754   8
   0   3 -10 1427.28 49.6784  10
   0  -3  10 1209.00 48.3198  20
   0  -3 -10 1366.71 50.4520  18
   0  -3 -10 1273.25 48.5198  20
   0  -3 -10 1377.32 49.4458  19
   0  -3  10 1355.30 49.1017  19
   0   3 -10 1407.09 50.3809  18
   0  -3 -10 1409.89 48.9581  16
   0  -3  10 1342.85 49.0707  17
   0   3  10 1453.58 51.0046  14
   0   3  10 1347.71 49.2608  16
   0   3 -10 1310.05 48.7984  17
   0  -3  10 1381.12 49.9835  14
   0  -3 -10 1346.01 49.9224  12
   0   3  10 1386.17 49.0841  11
   0   3 -10 1314.82 50.5310  12
   0  -3  10 1367.02 50.2742  13
   0   3 -10 1404.64 50.7133  11
   0  -3  11 142.125 5.80036   6
   0   3 -11 139.986 6.86708   4
   0  -3 -11 154.196 8.31429   4
   0  -3 -11 154.508 5.88329   1
   0  -3 -11 147.259 5.80091   3
   0  -3  11 136.958 5.62232   1
   0  -3  11 140.827 5.61427   1
   0  -3 -11 142.582 5.83029   1
   0  -3  11 149.094 6.61549   4
   0  -3  11 134.540 5.58746   3
   0   3 -11 147.558 5.83532   2
   0   3  11 140.773 5.65062   2
   0  -3 -11 136.266 9.00539  27
   0  -3  11 135.991 8.43904  26
   0   3 -11 128.329 8.42758  21
   0  -3  11 142.640 6.96311  24
   0  -3 -11 145.424 7.68137   8
   0   3 -11 144.595 7.86555  10
   0   3  11 156.677 7.36921   8
   0   3 -11 145.606 8.54099  18
   0  -3  11 149.583 7.27966  17
   0  -3  11 138.422 6.66551  20
   0  -3 -11 131.261 8.38387  18
   0  -3 -11 133.807 6.73987  20
   0  -3  11 142.138 7.36382  19
   0  -3  11 135.299 7.96149  14
   0  -3 -11 137.475 7.04743  16
   0   3  11 161.519 7.68107  16
   0   3  11 140.058 8.69816  14
   0   3 -11 144.841 7.06268  17
   0  -3  11 137.026 8.31610  13
   0  -3 -11 145.525 8.23342  12
   0   3 -11 153.193 8.75971  11
   0   3 -11 146.626 8.73422  12
   0   3 -12 10.4783 2.39010   4
   0  -3 -12 13.3065 3.38089   4
   0  -3 -12 10.2018 1.01808   1
   0  -3 -12 9.11697 0.98767   1
   0  -3 -12 9.83069 3.75374  27
   0   3  12 14.5709 3.34313  26
   0  -3  12 7.12175 3.34273  26
   0  -3  12 12.2426 2.64224  24
   0   3 -12 9.66243 3.31844  21
   0  -3 -12 12.0773 2.80836   8
   0   3 -12 12.2490 3.18176  10
   0   3 -12 10.4240 3.46431  18
   0  -3  12 12.8950 2.75477  19
   0  -3 -12 13.3463 3.57549  18
   0  -3  12 13.1887 2.31674  20
   0  -3 -12 12.9907 2.26285  20
   0  -3  12 12.7992 2.60067  17
   0   3  12 7.06035 3.40419  14
   0   3  12 17.7490 2.94493  16
   0  -3  12 14.2797 3.26396  14
   0   3 -12 10.0819 3.48951  12
   0   3 -12 16.0315 3.86398  11
   0  -3 -12 9.89940 3.20785  12
   0  -3  12 10.3226 3.47910  13
   0  -3 -13 274.621 13.0717   4
   0   3 -13 240.095 11.2265   4
   0  -3 -13 292.857 14.6613  27
   0  -3  13 265.059 13.6798  26
   0   3  13 268.689 13.3740  26
   0   3 -13 239.467 13.4019  21
   0  -3  13 241.550 11.3404  24
   0   3 -13 239.928 12.5161  10
   0  -3 -13 265.597 12.1580   8
   0  -3  13 284.937 11.7796  17
   0  -3 -13 264.278 13.8687  18
   0  -3 -13 249.367 10.8988  20
   0  -3  13 252.586 11.7395  19
   0   3 -13 287.516 13.9140  18
   0  -3  13 266.980 10.9517  20
   0   3  13 286.007 12.0848  16
   0  -3  13 267.980 13.1507  14
   0   3  13 286.341 14.1422  14
   0  -3 -13 275.005 13.3728  12
   0  -3  13 260.003 13.4881  13
   0   3 -13 288.262 14.0978  11
   0   3 -13 271.949 13.9834  12
   0   3 -14 23.8774 3.13551   4
   0  -3 -14 25.9719 4.23512   4
   0  -3  14 26.0379 4.68714  26
   0  -3 -14 22.4938 5.45935  27
   0   3  14 23.8841 4.68668  26
   0   3 -14 21.1266 4.66354  21
   0   3 -14 29.1399 4.29175  10
   0  -3 -14 18.3002 3.48619   8
   0   3 -14 28.0225 5.07394  18
   0  -3  14 24.6512 3.42288  19
   0  -3 -14 33.6003 5.07643  18
   0  -3  14 23.7701 2.76867  20
   0  -3 -14 24.2795 2.75158  20
   0  -3  14 31.9441 3.38311  17
   0   3  14 16.5695 3.29833  16
   0   3  14 24.0570 5.02571  14
   0   3 -14 24.0702 4.82536  12
   0  -3 -14 23.4397 4.42262  12
   0  -3  14 21.3339 4.26266  13
   0   3 -14 24.7546 4.81647  11
   0  -3  14 23.2411 4.25322  14
   0   3 -15 48.1913 4.17409   4
   0  -3 -15 38.9566 5.12988   4
   0  -3  15 52.4792 6.05164  26
   0   3  15 37.7014 5.48257  26
   0  -3 -15 39.6100 6.02453  27
   0   3 -15 44.5844 6.03949  21
   0  -3  15 46.4937 4.39644  19
   0  -3 -15 46.1835 6.05609  18
   0  -3  15 37.5296 3.83514  17
   0  -3 -15 48.6861 3.39265  20
   0   3 -15 46.6643 6.20446  18
   0  -3  15 51.7968 5.78508  14
   0  -3  15 55.2502 6.13543  13
   0  -3 -15 48.9678 5.90966  12
   0   3 -15 45.7451 6.28230  12
   0   3 -15 44.7436 6.20655  11
   0   3  15 66.2975 6.78099  14
   0   3  15 55.2882 4.68401  16
   0  -3 -15 52.6336 4.65385   8
   0   3 -15 49.6086 5.39201  10
   0  -3 -15 52.5751 6.12890  10
   0  -3 -16 303.560 14.9326   4
   0   3 -16 277.677 12.8079   4
   0   3 -16 315.799 15.1670  10
   0  -3 -16 298.838 13.5265   8
   0  -3 -16 287.768 15.9861  10
   0   3  16 283.888 15.4127  26
   0  -3  16 286.544 15.9095  26
   0  -3  16 306.422 12.8527  17
   0  -3  16 317.427 13.4094  19
   0  -3 -16 296.790 16.2127  18
   0  -3 -16 310.486 11.7552  20
   0   3 -16 303.680 16.1419  18
   0  -3  16 285.585 15.2376  14
   0   3  16 287.769 13.1365  16
   0   3  16 285.492 15.9265  14
   0   3 -16 291.923 16.2443  12
   0   3 -16 302.842 16.3494  11
   0  -3 -16 269.809 15.4412  12
   0  -3  16 302.436 15.9850  13
   0  -3 -17 1088.88 42.4967   4
   0   3 -17 1097.59 40.2538   4
   0  -3 -17 1077.36 44.2532  10
   0   3 -17 1076.28 42.6596  10
   0  -3 -17 1058.46 40.7126   8
   0   3  17 1067.80 43.4489  26
   0  -3  17 1096.10 44.1040  26
   0   3 -17 1092.45 44.1598  18
   0  -3  17 1113.22 40.0069  17
   0  -3 -17 1105.46 44.4347  18
   0  -3  17 991.366 43.5899  15
   0   3  17 1071.43 40.4469  16
   0  -3  17 1072.82 43.1742  14
   0   3  17 1016.17 43.9568  14
   0  -3  17 1151.22 44.3443  13
   0  -3 -17 1082.73 43.5311  12
   0   3 -17 1043.31 43.9069  11
   0   3 -17 1046.07 44.2637  12
   0  -3 -18 132.405 9.15841   4
   0   3 -18 131.541 7.22858   4
   0  -3 -18 118.548 10.3298  10
   0  -3 -18 105.680 7.15293   8
   0   3 -18 96.3926 8.51214  10
   0   3  18 135.401 10.0373  26
   0  -3  18 117.214 9.98835  26
   0   3 -18 125.428 10.2959  18
   0  -3 -18 140.544 10.7649  18
   0   3  18 152.977 10.9112  14
   0  -3  18 101.501 9.57283  15
   0  -3  18 109.511 9.94704  13
   0  -3 -18 137.887 10.2847  12
   0   3 -18 139.285 11.3679  12
   0  -3  18 112.668 9.32916  14
   0   3 -18 135.133 10.5488  11
   0  -3 -19 13.4269 4.40265   4
   0  -3 -19 15.5379 3.62228   8
   0   3 -19 9.42989 4.72845  10
   0  -3 -19 10.1871 5.98804  10
   0   3  19 15.4690 5.90969  26
   0  -3 -19 15.9240 6.55024  18
   0   3 -19 14.3225 6.05710  18
   0  -3  19 13.9377 5.72296  15
   0   3  19 8.27820 5.57139  14
   0  -3 -19 11.9889 5.65703  12
   0   3 -19 8.07970 5.14670  11
   0   3 -19 19.5253 6.99621  12
   0  -3  19 12.8618 6.06623  13
   0  -3  19 19.1941 5.80188  14
   0  -3 -20-0.72233 4.64928   4
   0   3 -20 4.13633 4.70408  10
   0  -3 -20 9.67246 5.50834  10
   0   3  20 3.83475 5.36536  26
   0   3 -20 1.08410 5.71441  18
   0  -3 -20 1.12773 5.55326  18
   0   3  20 4.34851 5.93507  14
   0  -3  20-1.04593 5.41211  15
   0   3 -20 8.49535 6.35967  11
   0   3 -20 3.43413 6.65954  12
   0  -3  20 6.28326 6.22728  13
   0  -3  20-3.68807 5.40405  14
   0  -3 -20-1.95919 5.69908  12
   0  -3 -21 36.4944 6.35880   4
   0   3  21 50.2139 7.63102  26
   0  -3 -21 39.4927 7.63401  10
   0   3 -21 31.1129 6.36749  10
   0  -3 -21 31.0002 8.09893  18
   0   3 -21 28.6305 7.95573  18
   0  -3  21 29.5938 7.62357  15
   0  -3 -21 46.3405 7.98873  12
   0  -3  21 41.5794 7.57722  14
   0   3 -21 51.0425 8.40934  11
   0   3  21 30.6106 7.27835  14
   0  -3  21 34.1709 7.74522  13
   0   3 -21 41.0471 8.72007  12
   0  -3 -22 69.3303 7.56478   4
   0   3  22 73.1031 8.87852  26
   0   3 -22 56.6118 8.92201  25
   0   3 -22 67.2494 8.31013  10
   0  -3 -22 71.7236 9.66436  10
   0   3 -22 71.9184 10.1306  18
   0  -3 -22 72.4156 10.4527  18
   0  -3  22 68.3319 9.24025  15
   0  -3  22 67.0219 9.61473  13
   0   3  22 69.7801 9.27100  14
   0  -3 -22 76.6821 9.65977  12
   0   3 -22 79.3799 9.60982  11
   0   3 -22 69.5691 9.99279  12
   0  -3  22 85.7768 9.48448  14
   0   3  23 144.607 12.4797  26
   0   3 -23 113.305 11.9524  25
   0  -3 -23 143.113 12.8906  10
   0   3 -23 139.201 11.2716  10
   0   3 -23 166.043 13.8511  18
   0  -3 -23 167.842 13.9352  18
   0   3  23 178.071 13.4361  14
   0  -3  23 131.927 12.6333  15
   0   3 -23 153.832 12.6820  11
   0  -3  23 152.443 12.1878  14
   0  -3  23 154.209 13.1289  13
   0   3 -23 119.326 12.7318  12
   0  -3 -23 149.457 12.5609  12
   0   3  24 12.1929 7.56730  26
   0   3 -24 4.88409 7.37493  25
   0  -3 -24 6.22471 7.57083  10
   0   3 -24 9.38426 6.34063  10
   0   3 -24 10.3279 7.52143  18
   0  -3 -24 18.8044 7.76614  18
   0  -3  24 9.64095 7.37927  15
   0  -3  24 7.50466 6.65526  14
   0  -3 -24 5.77350 6.77982  12
   0   3 -24 24.3994 8.46359  12
   0   3 -24 24.1428 8.45955  11
   0  -3  24 12.4281 7.24161  13
   0   3  24 18.7389 7.75111  14
   0   3  25 28.1797 8.06712  26
   0   3 -25 23.5476 8.03246  25
   0   3  25 25.2774 7.84743  15
   0  -3 -25 30.6301 8.55029  12
   0   3 -25 21.9703 8.10049  11
   0  -3  25 34.8485 8.13614  14
   0  -4   0 25817.9 972.398   5
   0  -4   0 27547.0 973.103   6
   0   4   0 28302.5 972.931   6
   0   4   0 31105.3 972.699   5
   0  -4   0 28816.1 972.898   3
   0   4   0 28190.0 973.163   2
   0  -4   0 28297.1 972.969   2
   0   4   0 27167.0 972.240  26
   0  -4   0 27499.9 972.338  26
   0   4   0 27382.1 972.906  23
   0  -4   0 27199.7 972.548  22
   0  -4   0 29756.6 972.675   9
   0   4   0 30641.7 972.892   9
   0  -4   0 28026.2 973.139   8
   0  -4   0 26943.1 972.704  15
   0  -4   0 28418.1 972.795  16
   0   4   0 28151.3 972.866  17
   0   4   0 26934.7 971.886  12
   0   4   0 27523.8 972.247  13
   0   4   1 205.304 7.93869   5
   0  -4   1 198.945 8.45020   6
   0   4   1 195.927 8.32350   6
   0  -4  -1 186.413 8.36463   6
   0  -4   1 192.119 8.04826   5
   0   4  -1 175.954 8.02576   5
   0  -4  -1 175.504 7.70569   5
   0  -4   1 212.315 8.44562   2
   0  -4   1 191.998 8.26667   3
   0   4  -1 193.795 8.50313   2
   0   4   1 196.570 8.50480   2
   0  -4  -1 189.957 8.28452  27
   0   4   1 212.615 7.69494  26
   0  -4   1 201.902 7.88034  26
   0   4  -1 192.553 7.78461  26
   0   4  -1 198.381 8.34139  25
   0  -4  -1 194.725 7.76070  22
   0  -4  -1 190.183 8.05365  25
   0   4  -1 191.050 8.32033  23
   0  -4  -1 200.249 8.54409   8
   0   4   1 190.245 8.37768   8
   0   4   1 192.418 8.13614   9
   0  -4   1 204.034 8.39790   8
   0  -4   1 188.018 8.05685   9
   0   4  -1 201.493 8.24553   9
   0  -4  -1 192.319 7.23985  18
   0   4  -1 205.223 8.37928  21
   0  -4   1 197.260 8.07674  16
   0  -4  -1 204.145 8.27975  16
   0   4   1 201.471 8.45677  16
   0  -4  -1 208.304 8.21616  15
   0   4   1 184.091 8.10522  17
   0  -4   1 194.229 8.41093  17
   0  -4   1 205.011 8.24039  15
   0   4  -1 195.985 8.35641  17
   0   4  -1 205.125 7.74962  13
   0  -4   1 187.644 7.73100  13
   0   4  -1 196.509 7.61005  12
   0   4   2 6724.96 230.737   6
   0   4  -2 6339.96 230.729   5
   0  -4   2 6695.37 230.932   6
   0  -4   2 6396.78 230.584   5
   0   4   2 6505.90 230.226   5
   0   4   2 6618.69 230.933   2
   0  -4   2 6623.00 230.770   2
   0  -4   2 6694.73 230.686   3
   0   4  -2 6669.51 230.371  26
   0  -4   2 6227.15 230.377  26
   0  -4  -2 6666.04 230.948  27
   0  -4  -2 5942.35 230.551  28
   0   4  -2 6837.51 231.022  25
   0   4   2 6908.30 230.598  28
   0   4   2 6883.82 230.141  26
   0  -4  -2 6617.66 229.969  22
   0   4  -2 6412.30 230.563  24
   0   4  -2 5923.92 230.698  23
   0  -4   2 6654.89 230.685   8
   0  -4   2 6676.71 230.614   9
   0   4  -2 7807.43 231.105   9
   0   4  -2 6643.97 230.520   8
   0   4   2 6679.65 230.895   8
   0  -4  -2 6672.58 231.199   8
   0   4  -2 6509.15 230.837  21
   0  -4  -2 6628.55 229.955  18
   0   4  -2 5970.62 229.725  18
   0  -4   2 6651.02 229.711  18
   0  -4   2 6852.51 230.399  16
   0   4  -2 6695.80 230.867  17
   0   4   2 6436.72 230.445  17
   0  -4   2 6621.50 231.044  17
   0   4  -2 6703.91 230.534  16
   0   4   2 6944.98 231.038  16
   0  -4  -2 6559.08 230.551  17
   0   4   2 6198.58 230.397  15
   0  -4  -2 6655.48 230.747  16
   0  -4  -2 6589.01 230.660  15
   0  -4   2 6766.81 230.821  15
   0   4   2 6610.46 229.570  12
   0   4  -2 6894.43 230.260  13
   0   4  -2 6629.22 230.179  14
   0   4  -2 6572.83 230.300  12
   0  -4   2 6498.37 230.249  13
   0   4   3 1.38717 1.65470   6
   0  -4   3 1.50757 1.68391   5
   0  -4   3 5.63898 1.65068   6
   0   4  -3 1.40932 1.50096   6
   0   4   3 0.89100 1.20366   5
   0  -4  -3 0.19350 1.47498   3
   0   4   3 0.22747 1.52535   2
   0  -4   3 0.76299 1.42208   3
   0  -4  -3 0.52246 1.57560  27
   0  -4  -3 0.20508 1.37530  28
   0   4   3 1.65699 1.43959  28
   0  -4   3 0.39108 1.34765  26
   0   4  -3 1.08348 1.45791  26
   0  -4  -3-0.22339 0.81347  22
   0   4  -3 0.24724 1.49125  23
   0   4  -3 0.56888 1.42014  24
   0   4  -3-1.31289 1.50480  25
   0   4  -3-0.16049 1.31079   8
   0  -4   3 1.02393 1.60121   9
   0   4  -3-0.23754 1.50076   9
   0  -4   3 0.53358 1.15195   8
   0   4   3-0.47312 1.74741   8
   0  -4   3 4.48537 1.00099  10
   0  -4  -3 0.55189 1.74333   8
   0   4  -3-0.74713 1.63206  21
   0  -4   3 0.20587 0.97370  18
   0  -4   3 1.02990 1.61717  21
   0  -4  -3 0.99583 1.18374  18
   0   4  -3-0.11820 1.02583  18
   0   4   3 9.82476 1.93678  16
   0   4   3 1.43376 1.57575  15
   0  -4   3-0.47096 1.43017  15
   0  -4   3-0.25712 1.55079  17
   0  -4  -3 1.47341 1.25345  17
   0  -4   3-0.28299 1.12913  16
   0   4   3 1.02502 0.82814  12
   0   4  -3 1.65266 1.39370  12
   0   4  -3-0.14169 1.13072  14
   0  -4   3 3.09702 1.19074  14
   0  -4   3-0.66787 1.19289  13
   0   4  -3 1.10513 1.31360  13
   0   4   4 927.684 33.5247   6
   0   4  -4 921.604 33.5774   6
   0  -4   4 953.191 33.7726   6
   0  -4  -4 930.601 33.6956   6
   0   4   4 948.743 33.7663   2
   0   4  -4 930.775 33.7857   2
   0  -4  -4 949.841 33.5452   3
   0  -4   4 919.052 33.4846   3
   0  -4  -4 922.150 33.7281  28
   0   4  -4 920.460 34.2190  25
   0  -4  -4 909.971 34.2480  27
   0   4  -4 934.487 33.6598  26
   0   4   4 841.408 33.4369  28
   0  -4   4 895.523 33.7253  26
   0   4  -4 818.996 33.8993  23
   0  -4   4 890.955 33.2262  24
   0   4  -4 889.612 34.0576  21
   0   4  -4 908.236 33.4982  24
   0   4   4 876.367 32.3945  22
   0   4   4 922.734 33.9086   8
   0   4  -4 924.186 33.1642   8
   0   4  -4 954.664 34.1097   9
   0  -4   4 823.506 32.7683  10
   0  -4   4 1125.19 34.1438   9
   0  -4   4 871.197 33.6236  21
   0   4  -4 913.692 33.2336  18
   0  -4  -4 946.187 33.4785  18
   0  -4   4 932.388 33.0891  18
   0  -4  -4 908.328 33.1495  17
   0   4   4 955.145 34.1049  16
   0   4   4 935.915 33.5598  15
   0  -4   4 878.432 33.9326  15
   0  -4   4 966.824 33.0531  16
   0  -4   4 953.786 34.0993  17
   0  -4   4 942.674 33.5611  13
   0   4  -4 952.092 33.4626  13
   0   4  -4 938.879 33.2888  14
   0   4  -4 948.938 33.7755  12
   0  -4   4 970.821 33.7573  11
   0  -4  -4 908.448 32.9492  12
   0   4   4 938.116 32.8240  12
   0  -4   4 968.385 33.4155  14
   0  -4   5 527.217 19.7475   6
   0  -4  -5 538.767 19.7119   6
   0   4   5 518.193 19.5243   6
   0   4  -5 514.274 19.5453   6
   0  -4   5 509.602 19.1871   4
   0  -4  -5 523.237 19.5221   3
   0  -4   5 506.462 19.4490   3
   0   4   5 501.491 19.6678   2
   0   4  -5 527.922 19.7894   2
   0  -4   5 510.431 20.0248  26
   0   4  -5 502.239 20.4105  25
   0  -4  -5 509.053 20.5105  27
   0  -4  -5 564.376 20.0752  28
   0   4   5 512.788 19.7248  28
   0   4  -5 518.562 19.8774  26
   0  -4   5 463.542 19.7589  23
   0   4  -5 570.325 20.5733  23
   0  -4   5 508.605 19.3116  24
   0   4  -5 519.330 20.4088  21
   0   4  -5 449.674 19.4165  24
   0  -4   5 491.791 19.9445   9
   0   4  -5 509.083 19.0759   8
   0   4   5 516.147 20.0267   8
   0   4  -5 517.038 19.1206  10
   0  -4   5 532.613 19.0433  10
   0   4  -5 481.246 20.1706   9
   0  -4   5 505.425 19.3293  18
   0   4  -5 534.761 19.6240  18
   0  -4  -5 509.659 19.7506  18
   0  -4   5 509.834 20.2468  15
   0   4   5 544.080 19.8210  15
   0  -4  -5 516.059 18.9909  17
   0  -4   5 520.780 18.9289  16
   0   4   5 518.725 20.1277  16
   0  -4   5 541.936 20.2349  17
   0   4  -5 515.820 19.9445  17
   0   4  -5 509.764 19.4482  14
   0  -4  -5 532.206 19.8863  16
   0  -4   5 531.362 19.7599  12
   0  -4   5 530.502 19.8944  13
   0  -4  -5 523.261 19.2974  12
   0  -4   5 503.985 19.5294  14
   0  -4   5 498.003 19.8014  11
   0   4   5 503.814 19.0499  12
   0   4   5 569.788 19.4898  11
   0   4  -5 522.795 19.6784  13
   0   4  -5 568.694 20.4643  11
   0  -4   6 957.726 34.6188   6
   0   4  -6 980.924 34.4942   6
   0   4   6 953.302 34.3816   6
   0  -4  -6 927.905 34.5162   6
   0  -4   6 897.267 34.0793   4
   0   4  -6 916.720 34.6007   2
   0  -4  -6 976.743 34.4020   3
   0   4   6 979.082 34.6448   2
   0  -4   6 942.818 34.3127   3
   0   4   6 894.212 34.6948  28
   0  -4   6 963.610 35.2989  26
   0  -4  -6 916.728 35.0066  28
   0  -4  -6 946.546 35.8119  27
   0   4  -6 973.311 35.0652  26
   0  -4   6 1097.44 34.5236  24
   0  -4   6 1031.56 35.2065  23
   0   4  -6 957.092 34.6195  24
   0   4   6 927.003 33.3363  22
   0   4  -6 968.882 35.5866  23
   0   4  -6 896.429 35.4014  21
   0  -4   6 975.589 34.1111  10
   0  -4  -6 957.528 35.5378  10
   0  -4  -6 949.523 35.4260   8
   0   4   6 960.556 35.0385   8
   0  -4   6 896.522 35.0158   9
   0   4  -6 915.721 34.2433  10
   0   4  -6 927.534 33.8575   8
   0  -4  -6 964.378 35.0769  18
   0   4  -6 973.156 34.8786  18
   0  -4   6 949.796 34.5163  18
   0  -4   6 962.291 33.7220  16
   0  -4   6 886.313 35.2960  15
   0   4   6 980.748 35.2474  16
   0   4  -6 979.107 34.6235  14
   0  -4  -6 987.279 34.9126  16
   0   4  -6 942.323 34.9137  17
   0  -4  -6 938.335 33.7083  17
   0  -4   6 933.192 35.1227  17
   0   4   6 842.582 34.2758  11
   0  -4   6 947.895 34.7095  14
   0   4  -6 952.299 34.8235  13
   0  -4  -6 890.375 34.4006  12
   0  -4   6 938.938 34.8174  12
   0  -4   6 877.571 34.8263  11
   0   4  -6 1013.03 35.6490  11
   0  -4   6 961.823 35.0780  13
   0   4   6 930.349 34.1753  12
   0   4  -7 30.4848 2.69745   6
   0   4   7 29.2558 2.63914   6
   0  -4   7 28.0089 2.58835   6
   0  -4  -7 28.0822 2.51071   6
   0  -4   7 32.4334 2.41866   4
   0  -4   7 25.8373 2.34763   3
   0  -4  -7 24.0899 2.44901   3
   0   4   7 25.4203 2.55545   2
   0   4  -7 28.4759 2.63633   2
   0   4   7 28.1494 2.94199  28
   0  -4  -7 28.3776 2.94696  28
   0  -4   7 27.7630 3.15122  26
   0  -4  -7 26.5699 3.56197  27
   0   4  -7 27.8725 3.25724  21
   0   4  -7 24.6246 3.20312  23
   0   4   7 30.2043 1.76402  22
   0  -4   7 34.1391 2.67964  24
   0  -4   7 30.2552 3.19295  23
   0  -4   7 24.2279 3.31909   9
   0   4  -7 28.5594 1.95516   8
   0  -4  -7 29.1390 3.28476  10
   0   4  -7 29.1578 2.62357  10
   0   4   7 29.7102 3.18912   8
   0  -4  -7 25.6583 3.19951   8
   0  -4   7 35.5205 2.57852  10
   0  -4   7 31.7121 2.85541  18
   0   4  -7 33.4745 3.06912  18
   0  -4  -7 22.9747 2.94478  18
   0   4  -7 34.2581 3.30941  17
   0   4   7 25.2004 3.02853  16
   0   4  -7 29.7188 2.93658  14
   0  -4   7 30.9873 3.29416  15
   0  -4   7 24.8670 2.87920  17
   0  -4  -7 30.1188 2.98157  16
   0  -4   7 31.1946 1.89747  16
   0  -4  -7 27.9511 1.68525  17
   0   4  -7 35.0917 3.51067  11
   0   4   7 33.7465 2.74969  11
   0   4  -7 25.6651 3.12889  13
   0  -4   7 22.7246 2.88812  13
   0   4   7 25.4986 2.47587  12
   0  -4  -7 25.2580 2.66878  12
   0  -4   7 28.3069 3.21440  12
   0  -4   7 29.0367 2.90543  14
   0  -4   8 518.591 20.5081   6
   0  -4   8 507.379 20.1929   4
   0   4   8 561.618 20.3785   6
   0   4  -8 559.061 20.4773   6
   0  -4  -8 516.658 20.4276   6
   0   4  -8 560.309 20.6536   2
   0   4   8 560.293 20.5859   2
   0  -4   8 553.924 20.3053   3
   0  -4  -8 528.463 20.3065   3
   0  -4   8 568.212 21.9768  26
   0   4   8 553.221 21.2250  28
   0  -4  -8 527.264 21.5747  28
   0  -4  -8 536.815 22.4243  27
   0   4  -8 572.789 22.2567  21
   0   4  -8 496.831 21.8289  23
   0  -4   8 560.367 20.5794  24
   0   4   8 534.865 19.7539  22
   0   4  -8 485.214 20.6681  10
   0  -4   8 552.117 20.5412  10
   0   4   8 549.791 21.2391   8
   0   4  -8 551.115 19.7069   8
   0  -4  -8 540.411 22.1269  10
   0  -4  -8 537.605 21.6676   8
   0  -4  -8 536.566 21.4042  19
   0  -4  -8 564.316 21.8442  18
   0  -4  -8 483.537 20.7080  20
   0   4  -8 544.303 21.5579  18
   0  -4   8 543.106 20.7260  20
   0   4   8 488.711 21.9440  14
   0   4  -8 547.164 21.0487  14
   0   4  -8 529.216 21.0556  17
   0  -4   8 515.389 21.9013  15
   0  -4   8 549.464 19.4878  16
   0   4   8 549.492 21.5094  16
   0  -4  -8 565.446 21.1188  16
   0  -4   8 560.073 21.4479  17
   0   4  -8 529.109 22.0740  11
   0  -4  -8 570.610 21.2645  12
   0  -4   8 546.565 21.6896  13
   0   4   8 571.204 20.7493  12
   0  -4   8 550.936 21.3074  14
   0   4   8 634.432 21.0570  11
   0   4  -9 7.20066 1.81401   6
   0  -4  -9 8.72042 1.72067   6
   0  -4   9 6.71332 1.73871   6
   0  -4   9 5.68837 1.78489   4
   0   4  -9 6.26499 1.87336   2
   0   4   9 8.97713 1.95673   2
   0  -4  -9 9.87132 2.78684   4
   0  -4   9 6.57299 1.70751   3
   0  -4  -9 4.18671 1.66502   3
   0  -4   9 7.74229 2.65771  26
   0  -4  -9 8.28306 3.07234  27
   0  -4  -9 7.78076 2.44409  28
   0  -4   9 2.31263 1.96295  24
   0   4  -9 4.79161 2.81602  23
   0   4  -9 9.79785 2.83632  21
   0  -4   9 9.41594 2.12659  10
   0  -4  -9 7.35972 2.94574  10
   0  -4  -9 4.36842 2.51739   8
   0   4  -9 3.87496 1.82215  10
   0   4   9 5.38934 2.54776   8
   0   4  -9 5.16051 1.11229   8
   0   4  -9 4.06954 2.42893  18
   0  -4  -9 9.20457 2.68793  18
   0  -4  -9 6.06474 1.97044  20
   0  -4   9 5.71263 2.07679  20
   0  -4   9 7.58906 2.33413  19
   0  -4   9 6.60038 2.32555  17
   0  -4  -9 8.32019 2.41703  16
   0   4   9 12.3198 3.03769  14
   0  -4   9 4.78156 2.41211  15
   0   4  -9 5.43415 2.46472  17
   0   4   9 2.89837 2.16450  16
   0  -4   9 4.66013 0.74848  16
   0  -4   9 5.87250 0.76025  16
   0  -4  -9 7.63978 2.28508  12
   0  -4   9 7.24960 2.19602  14
   0   4  -9 9.90987 2.99545  11
   0   4   9 5.02454 2.12844  12
   0   4   9 8.30957 2.38866  11
   0  -4   9 5.49684 2.67923  13
   0  -4  10 393.795 14.5198   4
   0  -4  10 377.661 14.4773   6
   0  -4 -10 398.803 14.4164   6
   0  -4  10 371.710 14.1808   3
   0   4 -10 360.204 14.4581   2
   0  -4 -10 381.888 16.3547   4
   0  -4 -10 355.776 14.2292   3
   0   4  10 391.294 14.4454   2
   0  -4 -10 362.683 17.1335  27
   0  -4  10 380.883 16.5914  26
   0  -4 -10 396.815 16.4073  28
   0   4 -10 352.401 16.6005  21
   0  -4  10 424.532 15.0223  24
   0   4 -10 365.608 15.4144  10
   0  -4 -10 395.485 16.8698  10
   0   4 -10 351.308 13.3642   8
   0  -4 -10 360.663 15.8742   8
   0   4 -10 366.026 13.3593   8
   0  -4 -10 392.876 15.1785  20
   0  -4  10 364.697 15.3828  19
   0  -4 -10 413.369 16.7700  18
   0   4 -10 368.087 16.2283  18
   0  -4  10 336.534 14.7039  20
   0  -4  10 382.671 15.6888  17
   0   4  10 354.275 16.8078  14
   0   4 -10 362.334 15.2281  17
   0   4  10 372.878 15.7597  16
   0  -4  10 384.201 16.7978  15
   0  -4 -10 354.985 15.7490  12
   0  -4  10 395.429 16.0682  14
   0   4 -10 384.808 16.8160  11
   0  -4  10 355.756 16.1604  13
   0   4  10 361.175 15.0807  11
   0  -4 -11 20.2585 2.10189   6
   0  -4  11 18.7109 2.14340   6
   0  -4  11 16.4789 1.98169   3
   0  -4  11 14.5328 2.32713   4
   0   4 -11 19.4175 2.19856   2
   0   4  11 17.6209 2.09654   2
   0  -4  11 16.2389 2.05152   1
   0  -4 -11 15.0804 2.03094   3
   0  -4 -11 24.5065 3.90988   4
   0  -4 -11 13.1138 3.22513  28
   0  -4  11 11.6881 3.43527  26
   0  -4 -11 16.0552 4.05309  27
   0   4 -11 15.2542 3.80287  21
   0  -4  11 16.6089 2.87099  24
   0  -4 -11 19.5852 3.89171  10
   0  -4 -11 18.7558 3.39502   8
   0   4 -11 24.2224 3.44638  10
   0  -4 -11 18.3817 2.78063  20
   0  -4  11 16.2741 2.63747  20
   0  -4 -11 18.2313 3.91571  18
   0   4 -11 11.3877 3.44705  18
   0  -4  11 18.0489 2.97275  19
   0  -4  11 19.0700 3.74719  15
   0   4  11 16.0824 3.93099  14
   0  -4  11 23.9324 3.23712  17
   0   4  11 17.6422 3.30686  16
   0  -4  11 18.5925 3.43575  14
   0   4 -11 20.3728 4.04198  11
   0  -4  11 22.5800 3.72679  13
   0  -4 -11 19.7104 3.54145  12
   0   4  11 19.5507 4.11252  13
   0  -4  12 1193.69 43.4617   4
   0  -4  12 1195.31 43.0595   6
   0  -4 -12 1162.10 42.8622   6
   0  -4 -12 1187.96 45.8544   4
   0  -4  12 1223.17 42.8447   3
   0   4  12 1187.21 42.9087   2
   0  -4 -12 1243.65 43.1460   1
   0   4 -12 1206.32 43.0960   2
   0  -4  12 1158.16 42.8671   1
   0  -4 -12 1169.63 43.0096   1
   0  -4 -12 1216.19 42.9756   3
   0  -4  12 1193.91 42.8165   1
   0  -4 -12 1118.25 46.9298  27
   0  -4  12 1237.00 46.4852  26
   0  -4 -12 1190.32 45.9847  28
   0   4 -12 1229.39 46.6979  21
   0  -4 -12 1159.25 45.2220   8
   0   4 -12 1225.34 45.2594  10
   0  -4 -12 1240.58 44.1667  20
   0  -4  12 1153.58 44.5117  19
   0  -4  12 1192.74 44.7888  17
   0   4 -12 1202.47 46.1856  18
   0  -4 -12 1231.06 46.4656  18
   0  -4  12 1170.78 43.8515  20
   0   4  12 1241.05 45.1174  16
   0   4  12 1154.15 46.7057  14
   0  -4  12 1220.30 46.2284  13
   0  -4 -12 1203.16 45.6620  12
   0   4 -12 1238.13 46.8032  11
   0   4  12 1119.28 46.2397  13
   0  -4  12 1188.55 45.5820  14
   0  -4  13 18.4132 1.45494   3
   0   4 -13 21.6673 1.87326   2
   0   4  13 17.2202 1.44058   2
   0  -4 -13 20.1954 1.88284   1
   0  -4  13 15.6246 1.37574   1
   0  -4 -13 19.6294 1.81903   3
   0  -4  13 13.5690 1.38704   1
   0  -4 -13 12.0562 3.60954   4
   0  -4 -13 15.5957 1.76085   1
   0  -4 -13 22.2403 4.95935  27
   0   4  13 17.6270 3.92083  26
   0  -4  13 19.2462 4.34067  26
   0   4 -13 19.9449 4.44168  21
   0  -4 -13 25.9053 4.00800   8
   0   4 -13 17.0700 3.63444  10
   0   4 -13 19.6187 4.23986  18
   0  -4 -13 22.1394 2.96272  20
   0  -4  13 17.2638 2.82870  20
   0  -4 -13 16.8236 4.55343  18
   0  -4  13 21.2519 3.26002  19
   0  -4  13 16.9183 3.22257  17
   0   4  13 19.7350 3.45031  16
   0   4  13 18.2138 4.43616  14
   0  -4  13 19.0243 4.38935  13
   0   4  13 26.1882 4.93616  13
   0   4 -13 14.1961 4.35355  12
   0  -4 -13 19.4501 4.20603  12
   0   4 -13 21.9588 4.78876  11
   0  -4  13 13.1980 3.59190  14
   0  -4 -14 775.799 31.5335   4
   0  -4 -14 764.048 33.0868  27
   0   4  14 762.599 31.5351  26
   0  -4  14 786.944 32.2631  26
   0   4 -14 814.347 32.5433  21
   0   4 -14 794.426 30.8595  10
   0  -4 -14 769.276 30.5460   8
   0  -4 -14 788.518 32.3836  18
   0   4 -14 825.270 32.3332  18
   0  -4  14 787.293 30.0048  17
   0  -4 -14 758.220 29.0346  20
   0  -4  14 717.231 29.6191  19
   0   4  14 794.816 30.2587  16
   0   4  14 782.776 32.6259  14
   0  -4  14 765.614 31.3008  14
   0   4  14 763.663 32.2276  13
   0   4 -14 709.522 32.1465  11
   0  -4 -14 769.706 31.4484  12
   0  -4  14 809.570 32.1793  13
   0   4 -14 769.065 32.5315  12
   0  -4 -15 331.716 15.7807   4
   0  -4 -15 299.272 17.0648  27
   0  -4  15 291.345 16.0273  26
   0   4  15 312.963 15.9274  26
   0   4 -15 297.262 16.4210  21
   0  -4 -15 325.516 14.7707   8
   0   4 -15 310.402 15.0344  10
   0  -4 -15 340.151 13.2270  20
   0  -4 -15 310.226 16.4935  18
   0  -4  15 326.866 14.0456  17
   0   4 -15 327.422 16.4703  18
   0  -4  15 322.718 14.0097  19
   0   4  15 330.680 14.4553  16
   0   4  15 316.821 16.6965  14
   0   4 -15 300.515 16.6966  12
   0  -4  15 326.344 16.2922  13
   0   4 -15 288.180 16.2677  11
   0  -4 -15 304.993 15.6157  12
   0  -4  15 305.205 15.5734  14
   0   4  15 329.020 16.6868  13
   0  -4 -16-2.73855 4.01248   4
   0  -4  16-2.49487 4.53991  26
   0  -4 -16 2.98451 5.19565  27
   0   4  16 8.93096 4.67151  26
   0   4 -16 2.52291 4.78149  21
   0  -4 -16 0.50255 3.17468   8
   0   4 -16 3.05602 3.86098  10
   0  -4  16 2.34491 3.04278  19
   0  -4  16-2.41542 2.97346  17
   0  -4 -16 6.06501 4.64905  18
   0   4 -16-4.10347 4.84505  18
   0  -4 -16 0.23297 2.11413  20
   0   4  16 0.91179 3.09096  16
   0   4  16 0.89716 4.50870  14
   0  -4  16-0.80903 4.52747  13
   0   4 -16-0.88128 4.68709  11
   0   4  16 1.72431 4.90193  13
   0   4 -16 4.50798 4.92188  12
   0  -4  16 3.51095 4.29305  14
   0  -4 -16 4.34034 4.17677  12
   0  -4 -17 35.1280 5.79895   4
   0  -4  17 40.9004 6.38991  26
   0  -4 -17 32.9743 6.71793  27
   0   4  17 31.8228 5.96536  26
   0   4 -17 44.5229 7.13858  21
   0  -4  17 38.7402 4.26556  17
   0  -4  17 32.2111 4.29354  19
   0   4 -17 36.1963 6.49972  18
   0  -4 -17 39.1118 7.00027  18
   0  -4 -17 33.9184 3.05275  20
   0  -4  17 38.2037 6.42649  13
   0  -4 -17 35.0243 6.02275  12
   0   4  17 42.3046 6.97784  13
   0  -4  17 43.7017 6.17385  14
   0   4 -17 38.5445 6.74136  11
   0   4 -17 55.3295 7.60637  12
   0   4  17 35.2831 6.56018  14
   0   4  17 30.6254 4.54912  16
   0   4 -17 45.8705 6.01533  10
   0  -4 -17 46.8840 5.24409   8
   0  -4 -17 38.5185 6.90044  10
   0  -4 -18 307.490 16.1462   4
   0  -4 -18 331.831 14.9699   8
   0   4 -18 334.544 16.3004  10
   0  -4 -18 318.797 17.8042  10
   0   4  18 324.956 17.0662  26
   0  -4  18 326.853 17.5410  26
   0  -4 -18 333.177 18.8510  27
   0   4 -18 311.010 17.4246  18
   0  -4 -18 322.658 17.9827  18
   0  -4  18 323.483 17.6711  15
   0   4  18 288.621 17.5188  14
   0  -4 -18 336.310 17.2236  12
   0   4 -18 332.405 18.0863  11
   0   4 -18 305.664 18.0043  12
   0   4  18 310.695 17.5683  13
   0  -4  18 324.742 17.5666  13
   0  -4  18 295.598 16.3954  14
   0  -4 -19 34.4834 5.96254   4
   0   4  19 27.7678 6.03356  26
   0  -4  19 32.0217 6.56705  26
   0   4 -19 42.8868 5.85542  10
   0  -4 -19 21.7931 4.32196   8
   0  -4 -19 43.4171 7.48916  10
   0  -4 -19 42.4974 7.62624  18
   0   4 -19 34.3158 6.77567  18
   0  -4  19 27.3489 6.76125  15
   0   4  19 26.6787 6.74071  14
   0  -4 -19 33.8035 6.44326  12
   0  -4  19 25.6608 6.70331  13
   0   4 -19 32.6889 7.18979  11
   0  -4  19 23.8640 6.18085  14
   0   4 -19 20.9350 6.54560  12
   0   4  19 38.2336 6.77578  13
   0  -4 -20 30.5331 6.00495   4
   0  -4  20 33.6954 7.38838  26
   0   4  20 36.7602 6.93215  26
   0   4 -20 28.5784 7.33933  25
   0  -4 -20 28.9403 4.42851   8
   0  -4 -20 30.0211 6.94399  10
   0   4 -20 30.2994 6.01168  10
   0   4 -20 35.3424 7.23653  18
   0  -4 -20 40.6292 8.22493  18
   0  -4  20 30.8778 7.07518  15
   0   4  20 42.5078 7.83764  14
   0   4 -20 44.1021 7.88488  11
   0  -4 -20 31.1688 6.64768  12
   0  -4  20 42.7891 7.69087  13
   0  -4  20 44.0306 6.77051  14
   0   4 -20 30.3789 7.79019  12
   0   4  20 30.3158 7.06664  13
   0  -4 -21-2.37941 5.10433   4
   0  -4  21-4.41602 6.65765  26
   0   4  21-0.98574 5.94446  26
   0   4 -21 2.29448 6.10144  25
   0  -4 -21-1.16530 5.91437  10
   0   4 -21-4.05363 5.24925  10
   0  -4 -21 5.95791 6.39360  18
   0   4 -21 1.12710 6.10043  18
   0   4  21 1.16658 6.31411  14
   0  -4  21 2.22025 6.31170  15
   0   4 -21 1.15137 6.01307  11
   0  -4  21 0.94268 5.48383  14
   0  -4  21 14.3166 7.30029  13
   0  -4 -21 0.99157 6.10291  12
   0   4  21-1.12717 5.94093  13
   0   4 -21-2.46067 6.71635  12
   0  -4 -22 15.0879 5.56793   4
   0   4  22 18.4689 6.83280  26
   0   4 -22 28.5645 8.13939  25
   0  -4 -22 23.0464 7.39420  10
   0   4 -22 14.2551 5.62838  10
   0   4 -22 17.7023 7.14670  18
   0  -4 -22 14.9520 7.27762  18
   0  -4  22 19.6228 7.32049  15
   0   4 -22 16.6733 8.22949  12
   0   4  22 27.1859 7.58843  13
   0   4 -22 19.0957 7.80121  11
   0  -4 -22 11.4166 6.67044  12
   0  -4  22 17.2613 7.20604  13
   0   4  22 16.9132 7.11002  14
   0  -4  22 28.4130 6.63790  14
   0   4  23 32.7904 7.76686  26
   0   4 -23 41.6960 8.99575  25
   0   4 -23 53.2546 7.67803  10
   0  -4 -23 41.3767 9.01631  10
   0   4 -23 41.7945 8.80213  18
   0  -4 -23 41.4929 9.13002  18
   0  -4  23 55.9960 9.03030  15
   0   4  23 42.3062 8.72881  14
   0   4 -23 46.6642 9.56914  12
   0  -4  23 58.7478 8.40037  14
   0   4  23 58.8310 9.75959  13
   0  -4  23 43.2113 8.60220  13
   0  -4 -23 46.2723 8.15077  12
   0   4 -23 58.9203 9.53752  11
   0   4  24 30.2834 7.25790  26
   0   4 -24 26.3057 8.15268  25
   0  -4 -24 21.8631 7.90594  10
   0  -4 -24 17.3932 7.99842  18
   0   4 -24 13.9343 7.52386  18
   0  -4  24 36.5343 8.52030  15
   0  -4  24 33.3757 8.18893  13
   0   4 -24 22.5045 7.53259  11
   0  -4 -24 20.9660 7.88586  12
   0   4 -24 16.5148 7.86829  12
   0   4  24 24.0474 7.88511  13
   0   4  24 20.4287 8.25850  14
   0  -4  24 26.9297 8.00508  14
   0  -4  25 2.10222 6.80572  14
   0  -4 -25-4.48450 7.34597  12
   0   5   0 2.95793 2.18196   6
   0  -5   0 1.20727 1.54205   5
   0   5   0 5.72202 1.63917   5
   0  -5   0 1.42720 1.92559   6
   0  -5   0 1.18471 1.92843   3
   0   5   0 4.08500 2.19556   2
   0  -5   0 0.99025 2.01478   2
   0  -5   0 5.05235 1.37785  26
   0   5   0 0.27561 1.49634  26
   0  -5   0 0.42078 1.85666  25
   0   5   0 0.76179 1.92795  23
   0  -5   0 3.15397 1.91183  22
   0  -5   0 1.73182 1.83080   9
   0  -5   0 3.12309 1.90467   8
   0   5   0 0.90147 1.80615   9
   0  -5   0 0.64961 1.90462  16
   0  -5   0 0.67612 1.71888  15
   0   5   0 2.36536 2.18632  17
   0   5   0 1.37238 1.75813  15
   0   5   0 2.00258 0.92898  12
   0   5   0-0.27242 1.36367  13
   0   5  -1 9138.63 315.021   5
   0  -5   1 9038.93 315.549   6
   0   5   1 9040.08 315.256   6
   0  -5   1 8582.74 314.818   5
   0  -5  -1 8902.93 315.481   6
   0  -5  -1 8616.57 314.544   5
   0   5   1 9328.04 314.770   5
   0   5   1 9135.18 315.627   2
   0  -5   1 9125.46 315.226   3
   0   5  -1 9049.20 315.613   2
   0   5   1 8351.47 314.305  26
   0  -5   1 9200.03 314.671  26
   0   5  -1 8909.43 314.529  26
   0  -5  -1 9039.36 315.322  27
   0  -5  -1 8737.20 315.140  28
   0  -5   1 9186.62 315.155  25
   0   5  -1 9116.41 315.340  25
   0  -5  -1 8577.01 314.561  22
   0  -5  -1 9322.80 314.986  25
   0   5  -1 8974.21 315.313  23
   0  -5   1 9004.33 315.419   8
   0  -5  -1 9201.21 315.699   8
   0   5  -1 7836.95 314.938   9
   0   5  -1 8652.94 314.876  11
   0  -5   1 8863.04 314.876   9
   0   5   1 10950.7 315.464   9
   0   5  -1 8935.41 315.126   8
   0  -5  -1 8930.34 313.812  18
   0   5  -1 8203.63 315.156  21
   0  -5  -1 8985.08 315.088  15
   0  -5   1 10035.2 315.337  15
   0  -5   1 9211.00 315.004  16
   0   5   1 9159.82 314.883  15
   0  -5   1 8859.00 315.479  17
   0  -5  -1 9234.71 315.170  16
   0   5  -1 9032.96 315.271  17
   0   5   1 9154.16 315.127  17
   0   5  -1 9236.93 314.316  12
   0   5  -1 9447.40 314.500  13
   0  -5   2 12564.0 462.017   5
   0   5  -2 13374.4 462.294   5
   0  -5  -2 14753.4 461.725   5
   0   5   2 12152.7 461.617   5
   0   5   2 13239.7 462.290   6
   0  -5   2 13329.1 462.619   6
   0   5   2 13166.0 462.607   2
   0  -5   2 13312.2 462.244   3
   0  -5   2 13745.3 461.933  26
   0  -5   2 13107.3 462.248  25
   0  -5  -2 12457.2 462.147  28
   0   5  -2 12903.0 462.492  25
   0   5  -2 13308.7 461.779  26
   0   5   2 12479.9 461.404  26
   0  -5  -2 13318.2 462.530  27
   0   5  -2 14104.1 462.622  23
   0  -5  -2 13079.0 461.441  22
   0   5  -2 12587.4 462.130  24
   0  -5   2 13522.1 462.082   9
   0   5   2 13258.0 462.457   8
   0   5   2 13860.3 462.296   9
   0  -5  -2 13253.8 462.817   8
   0  -5   2 13236.2 462.323   8
   0   5  -2 13289.4 462.096   8
   0   5  -2 13582.0 462.397   9
   0   5  -2 13860.1 462.585  21
   0  -5   2 13517.0 460.865  18
   0  -5  -2 13105.6 461.191  18
   0   5  -2 12093.1 460.889  18
   0  -5   2 13983.6 462.413  15
   0  -5   2 13724.8 462.735  17
   0  -5  -2 13701.1 462.328  16
   0   5   2 14616.7 462.078  15
   0  -5  -2 13312.0 462.209  17
   0   5  -2 13386.3 462.423  17
   0   5   2 13377.9 462.667  16
   0  -5   2 13220.8 461.922  16
   0   5  -2 13177.1 462.126  16
   0   5   2 13051.6 462.029  17
   0  -5  -2 12878.3 462.186  15
   0  -5   2 13221.0 461.688  13
   0   5  -2 13177.5 461.616  12
   0   5  -2 13332.8 461.611  13
   0   5  -2 13464.7 461.650  14
   0   5  -3 2312.31 82.0068   6
   0  -5   3 2325.38 82.2712   6
   0   5   3 2338.88 82.0061   6
   0   5   3 1976.09 81.2772   5
   0  -5   3 2296.98 81.9767   5
   0  -5  -3 2326.14 81.9665   3
   0  -5   3 2324.72 81.9123   3
   0   5   3 2264.85 82.2690   2
   0   5  -3 2326.87 82.4421  25
   0  -5  -3 2380.52 82.0644  28
   0  -5  -3 2227.31 82.3556  27
   0  -5   3 2431.29 81.8777  26
   0   5  -3 2306.23 81.6509  26
   0   5   3 2162.35 81.2149  26
   0   5   3 2452.46 81.8929  28
   0   5  -3 2121.22 81.7829  24
   0   5  -3 2020.56 82.1093  23
   0  -5  -3 2471.40 80.9940  22
   0  -5   3 2333.63 81.9298   9
   0   5   3 2355.20 82.2874   8
   0  -5  -3 2313.38 82.6640   8
   0   5  -3 2370.94 81.7180   8
   0  -5   3 2272.00 81.8831   8
   0  -5   3 2075.34 80.8568  10
   0   5  -3 2286.21 82.2223   9
   0  -5   3 2375.60 80.8555  18
   0  -5   3 2379.05 81.9833  21
   0  -5  -3 2304.00 81.2280  18
   0   5  -3 2067.28 82.1981  21
   0   5  -3 2443.07 81.0125  18
   0  -5   3 2213.29 82.1138  15
   0  -5  -3 2288.23 82.0134  15
   0   5   3 2329.91 82.5154  16
   0   5   3 2269.71 81.6788  15
   0   5   3 2304.25 81.6255  17
   0  -5   3 2371.73 82.5223  17
   0   5  -3 2323.17 82.1874  17
   0  -5  -3 2325.97 82.0695  16
   0  -5  -3 2343.28 81.7785  17
   0  -5   3 2304.74 81.4972  16
   0   5  -3 2397.56 81.5430  13
   0   5  -3 2429.34 81.7295  12
   0  -5   3 2229.75 81.4762  13
   0   5  -3 2391.82 81.3919  14
   0   5   3 2330.44 80.5942  12
   0  -5   4 1059.63 37.4458   5
   0  -5   4 992.682 37.3830   6
   0   5  -4 1000.01 37.1434   6
   0   5   4 1037.35 36.7537   5
   0   5   4 1019.60 37.1384   6
   0  -5  -4 1006.21 37.3834   6
   0   5  -4 1018.09 37.4956   2
   0   5   4 993.391 37.4048   2
   0  -5   4 1025.42 37.0809   3
   0  -5  -4 1047.54 37.1266   3
   0   5   4 1017.36 37.0276  28
   0  -5   4 969.174 37.1000  26
   0   5  -4 1027.43 37.0838  26
   0  -5  -4 982.129 37.7755  27
   0  -5  -4 1027.73 37.3128  28
   0   5  -4 987.320 37.7657  25
   0   5  -4 1001.54 37.6658  23
   0  -5  -4 947.735 35.8430  22
   0  -5   4 960.510 37.1249  23
   0   5  -4 1228.56 37.5221  24
   0  -5   4 1085.29 37.3697   9
   0  -5   4 959.615 36.1157  10
   0   5   4 1031.04 37.5261   8
   0   5  -4 1004.03 36.7492   8
   0   5  -4 1054.38 37.6805   9
   0  -5   4 1023.90 36.3053  18
   0   5  -4 1076.93 37.8620  21
   0  -5   4 1038.09 37.2766  21
   0  -5  -4 1010.22 36.7151  18
   0   5  -4 995.789 36.4597  18
   0   5   4 1035.87 37.7639  16
   0   5   4 973.623 36.9198  15
   0  -5   4 1046.23 37.6360  15
   0  -5   4 1011.83 37.7299  17
   0  -5  -4 1025.04 36.8087  17
   0  -5   4 1027.02 36.5913  16
   0   5  -4 981.204 36.6263  14
   0   5  -4 1002.17 36.7796  13
   0   5  -4 1015.11 37.1358  12
   0  -5   4 987.756 36.7500  14
   0  -5   4 1081.20 37.0302  13
   0   5   4 1017.07 35.9813  12
   0  -5   5 521.766 19.3060   4
   0  -5   5 477.441 20.0396   5
   0   5  -5 526.650 19.8268   6
   0  -5  -5 536.436 20.0559   6
   0  -5   5 539.935 20.1185   6
   0   5   5 511.568 19.7362   6
   0   5   5 481.439 19.4130   5
   0   5   5 489.311 19.9583   2
   0   5  -5 537.595 20.1464   2
   0  -5   5 505.934 19.6580   3
   0  -5  -5 522.525 19.7162   3
   0  -5  -5 509.036 20.0399  28
   0  -5   5 519.433 20.1004  26
   0   5   5 528.591 19.8181  28
   0   5  -5 528.452 20.7331  25
   0   5  -5 547.031 19.9812  26
   0  -5  -5 507.608 20.6439  27
   0   5  -5 446.324 19.5565  24
   0   5  -5 564.661 20.7205  23
   0  -5   5 485.801 19.8385  23
   0   5  -5 534.841 20.6598  21
   0   5  -5 559.928 20.7024   9
   0  -5   5 502.520 18.8554  10
   0  -5   5 509.837 20.0510   9
   0  -5   5 476.166 19.8375  11
   0   5  -5 509.944 19.2844   8
   0   5   5 519.996 20.2356   8
   0   5  -5 514.296 19.4319  18
   0  -5  -5 510.740 19.6734  18
   0  -5   5 496.174 19.1460  18
   0   5   5 518.498 19.7740  15
   0   5  -5 512.051 19.4188  14
   0   5   5 495.986 20.3193  16
   0  -5   5 486.200 20.3244  15
   0  -5  -5 510.858 19.2781  17
   0   5  -5 510.069 20.1275  17
   0  -5   5 521.451 20.4555  17
   0  -5   5 523.538 19.1243  16
   0  -5   5 526.168 19.6055  14
   0   5  -5 540.861 20.1838  12
   0   5  -5 532.543 19.6483  13
   0   5   5 515.511 18.8466  12
   0  -5  -5 531.007 19.0953  12
   0  -5   5 514.916 19.7932  13
   0  -5   6 181.233 8.64948   5
   0  -5  -6 174.904 8.20793   6
   0  -5   6 166.601 8.12452   6
   0   5  -6 185.101 8.09287   6
   0   5   6 181.012 8.08875   6
   0  -5   6 189.963 7.70533   4
   0   5   6 176.511 8.31586   2
   0  -5  -6 169.178 7.91125   3
   0  -5   6 173.138 7.87852   3
   0   5  -6 159.078 8.17951   2
   0   5   6 183.463 8.21522  28
   0   5  -6 187.247 8.52198  26
   0  -5   6 186.114 8.64064  26
   0  -5  -6 164.392 8.94395  27
   0  -5  -6 154.978 8.24269  28
   0   5  -6 183.142 9.09988  25
   0   5  -6 185.481 8.95898  21
   0  -5   6 184.189 8.42350  23
   0   5  -6 186.292 8.21376  24
   0   5  -6 172.051 8.83007  23
   0  -5   6 180.393 7.78042  24
   0   5  -6 143.817 8.49604   9
   0  -5   6 178.321 7.35734  10
   0   5   6 172.458 8.48407   8
   0   5  -6 173.503 7.47226   8
   0   5  -6 188.659 7.54800  10
   0  -5   6 181.186 8.58379   9
   0   5  -6 189.735 8.15377  18
   0  -5  -6 172.264 8.25291  18
   0   5  -6 165.199 8.39888  17
   0  -5  -6 178.858 7.40396  17
   0  -5  -6 185.516 8.44692  16
   0  -5   6 178.542 8.89178  15
   0   5   6 174.730 8.15813  15
   0   5  -6 177.375 7.88098  14
   0  -5   6 176.630 8.70069  17
   0   5   6 189.619 8.87046  16
   0  -5   6 185.804 7.34439  16
   0   5  -6 172.471 8.07779  13
   0  -5  -6 190.934 7.75769  12
   0   5   6 198.266 7.92898  11
   0   5   6 165.714 7.35620  12
   0  -5   6 176.235 8.29673  13
   0  -5   6 172.641 8.00101  14
   0   5  -6 168.836 8.52909  12
   0   5   7 1898.60 68.2064   6
   0  -5  -7 1949.72 67.1182   7
   0  -5   7 2036.33 67.9537   4
   0   5  -7 1828.15 68.2048   6
   0  -5  -7 1922.32 68.4617   6
   0  -5   7 1851.63 68.4857   6
   0  -5   7 1928.69 68.1512   3
   0  -5  -7 1892.28 68.1552   3
   0   5   7 1820.69 68.4691   2
   0   5  -7 1919.47 68.6276   2
   0   5  -7 1961.10 69.8776  25
   0  -5  -7 1911.02 69.9576  27
   0  -5  -7 1908.27 69.0211  28
   0  -5   7 1837.74 69.1729  26
   0   5   7 1875.73 68.5582  28
   0   5  -7 1993.93 68.6145  24
   0  -5   7 1911.48 68.0588  24
   0   5  -7 1954.28 69.8298  21
   0   5  -7 2098.72 69.9471  23
   0  -5  -7 1906.44 69.6198  10
   0  -5   7 1920.19 67.7039  10
   0  -5  -7 1848.38 69.4089   8
   0   5  -7 1869.41 67.8958  10
   0   5  -7 1888.28 67.5594   8
   0   5  -7 1989.32 68.7525  18
   0  -5  -7 1875.82 68.9015  18
   0   5   7 1989.96 68.7257  15
   0  -5   7 1694.96 69.2443  15
   0   5   7 1926.14 69.3097  16
   0   5  -7 1938.22 68.8679  17
   0  -5   7 1933.31 67.3764  16
   0  -5  -7 1827.39 67.3899  17
   0   5  -7 1918.25 68.3343  14
   0  -5   7 1915.60 69.2286  17
   0   5  -7 1921.05 69.3480  12
   0   5  -7 1913.59 69.6713  11
   0  -5  -7 1939.59 68.2363  12
   0   5   7 1751.93 68.0016  11
   0  -5   7 1870.51 68.5136  14
   0   5   7 1868.28 67.7953  12
   0  -5   7 1963.00 69.0399  13
   0   5  -7 2004.09 68.7087  13
   0  -5   8 2090.58 75.1963   6
   0   5  -8 2159.80 74.9804   6
   0   5   8 2077.47 74.8408   6
   0  -5   8 2210.75 74.6443   4
   0  -5  -8 2062.43 75.0721   6
   0  -5   8 2126.45 74.7900   3
   0   5   8 2143.53 75.2183   2
   0   5  -8 2073.38 75.2514   2
   0  -5  -8 2170.06 74.8828   3
   0   5   8 2159.62 75.5297  28
   0  -5  -8 2014.10 75.8825  28
   0  -5  -8 2087.64 77.0324  27
   0   5  -8 2186.23 76.9108  25
   0  -5   8 2101.13 76.2694  26
   0   5  -8 1905.17 76.3575  21
   0  -5   8 1930.36 74.6690  24
   0   5  -8 2178.10 75.3707  24
   0   5  -8 2138.94 76.7289  23
   0  -5  -8 2058.50 76.5322  10
   0   5  -8 2119.94 74.1332   8
   0   5  -8 1869.40 74.6991  10
   0  -5   8 2094.85 74.5447  10
   0  -5  -8 2124.29 76.3878   8
   0   5  -8 2021.68 75.6396  18
   0  -5  -8 2135.32 76.0629  18
   0  -5   8 1940.96 76.3717  15
   0   5  -8 2103.83 75.2201  14
   0  -5  -8 2159.59 73.8924  17
   0   5   8 2161.07 76.2500  16
   0  -5   8 2115.27 76.0394  17
   0  -5   8 2099.71 73.9104  16
   0   5   8 2149.42 74.7487  12
   0   5  -8 2151.67 76.7782  11
   0  -5   8 2066.38 75.9753  13
   0   5   8 2163.84 74.9933  11
   0   5  -8 2114.55 76.4123  12
   0  -5   8 2087.92 75.5039  14
   0  -5  -8 2048.40 75.1691  12
   0  -5  -9 3619.66 130.441   6
   0   5   9 3760.64 130.249   6
   0  -5   9 3647.99 130.014   4
   0  -5   9 3662.15 130.569   6
   0   5  -9 3723.41 130.335   6
   0  -5  -9 3609.69 130.188   3
   0  -5   9 3702.30 130.161   3
   0   5  -9 3691.82 130.636   2
   0   5   9 3702.31 130.557   2
   0  -5  -9 3526.50 132.786  27
   0  -5   9 3686.13 132.021  26
   0  -5  -9 3329.65 131.458  28
   0   5  -9 3682.59 132.669  25
   0  -5   9 3576.92 130.241  24
   0   5  -9 4055.19 132.745  23
   0   5  -9 3345.58 132.102  21
   0   5   9 3739.92 129.018  22
   0   5  -9 3732.68 129.401   8
   0   5  -9 3945.19 130.747  10
   0  -5  -9 3586.72 131.972   8
   0  -5  -9 3720.33 132.414  10
   0  -5   9 3802.94 130.219  10
   0  -5   9 3919.27 130.766  20
   0  -5  -9 3663.45 128.923  17
   0   5  -9 3630.32 131.513  18
   0  -5  -9 3640.06 131.811  18
   0  -5   9 3768.69 131.652  17
   0  -5   9 3595.08 129.134  16
   0  -5   9 3454.43 132.117  15
   0   5   9 3666.44 131.728  16
   0   5  -9 3603.41 132.433  11
   0   5   9 3774.01 130.408  12
   0  -5   9 3897.31 131.986  13
   0  -5   9 3643.45 131.204  14
   0  -5  -9 3848.66 131.138  12
   0   5   9 3771.81 130.562  11
   0  -5  10 1922.01 69.5426   4
   0  -5  10 1957.13 70.0082   6
   0  -5 -10 1896.57 69.8418   6
   0   5 -10 1895.29 69.7383   6
   0  -5 -10 1930.92 69.6662   3
   0   5  10 2026.06 70.0285   2
   0  -5 -10 1908.12 71.8005   4
   0   5 -10 1986.79 70.1167   2
   0  -5  10 2013.36 69.6556   3
   0  -5  10 1871.80 71.7765  26
   0  -5 -10 1890.80 72.6822  27
   0  -5 -10 1863.67 71.3844  28
   0   5 -10 1978.47 72.2767  23
   0   5  10 2002.65 68.7415  22
   0  -5  10 1895.33 69.8565  24
   0   5 -10 1916.18 72.1898  21
   0   5 -10 1770.47 70.2007  10
   0  -5 -10 1950.09 72.3449  10
   0  -5 -10 1921.18 71.6189   8
   0   5 -10 1970.44 68.6957   8
   0  -5  10 1922.59 70.1820  20
   0  -5  10 1889.92 70.7629  19
   0   5 -10 1980.44 71.4978  18
   0  -5 -10 2104.22 70.7095  20
   0  -5 -10 1922.96 71.6746  18
   0  -5  10 1847.86 71.9580  15
   0  -5  10 1886.54 71.1746  17
   0   5  10 2019.53 71.4474  16
   0   5  10 1997.14 70.1616  12
   0   5 -10 1808.21 72.0269  11
   0   5  10 2140.18 70.3892  11
   0  -5 -10 2025.36 70.9778  12
   0  -5  10 1958.50 71.0923  14
   0  -5  10 2024.42 71.7592  13
   0  -5 -11 2417.63 85.7930   6
   0  -5  11 2508.46 85.6446   4
   0  -5  11 2365.04 85.8701   6
   0  -5 -11 2517.48 85.6763   3
   0   5  11 2305.84 85.7553   2
   0   5 -11 2525.94 86.0431   2
   0  -5 -11 2348.49 88.0614   4
   0  -5  11 2386.39 85.5112   3
   0  -5 -11 2373.22 89.1812  27
   0  -5 -11 2370.69 87.8134  28
   0  -5  11 2352.29 88.1655  26
   0   5 -11 2421.57 88.7374  21
   0  -5  11 2698.34 86.2322  24
   0   5  11 2353.56 84.7301  22
   0   5  11 2344.01 84.8422  22
   0   5 -11 2569.21 88.8445  23
   0   5 -11 2525.32 86.8434  10
   0  -5 -11 2389.44 87.7572   8
   0  -5 -11 2356.61 88.6365  10
   0  -5 -11 2492.60 86.6662  20
   0   5 -11 2434.88 87.9392  18
   0  -5  11 2323.92 86.8072  19
   0  -5  11 2382.18 86.1974  20
   0  -5 -11 2451.90 88.2802  18
   0  -5  11 2317.18 88.3963  15
   0  -5  11 2371.09 87.2644  17
   0   5  11 2427.14 87.5151  16
   0   5 -11 2299.53 88.6085  11
   0  -5 -11 2344.12 87.2236  12
   0  -5  11 2395.22 87.4232  14
   0  -5  11 2447.93 88.0875  13
   0  -5 -12 878.120 35.4445   4
   0  -5 -12 883.952 32.7547   6
   0  -5  12 887.063 32.7405   4
   0  -5  12 894.687 32.9196   6
   0  -5 -12 883.460 32.6682   3
   0  -5  12 905.453 32.5841   3
   0   5 -12 883.852 32.9340   2
   0  -5  12 907.063 32.6050   1
   0   5  12 860.121 32.7509   2
   0  -5  12 960.048 36.0168  26
   0  -5 -12 896.044 35.3371  28
   0  -5 -12 877.328 36.6068  27
   0  -5  12 960.723 33.3977  24
   0   5 -12 913.886 36.1421  21
   0   5  12 916.801 32.2363  22
   0   5  12 912.218 32.0746  22
   0  -5 -12 902.938 36.2454  10
   0  -5 -12 892.703 35.0307   8
   0   5 -12 933.841 34.2955  10
   0  -5  12 865.023 34.0495  19
   0   5 -12 899.189 35.3591  18
   0  -5 -12 898.295 33.7601  20
   0  -5 -12 887.851 35.6874  18
   0  -5  12 820.299 33.2546  20
   0  -5  12 844.517 35.7881  15
   0   5  12 904.136 34.7509  16
   0   5  12 855.066 36.0445  14
   0  -5  12 880.926 34.5297  17
   0   5 -12 809.428 35.7678  11
   0  -5  12 882.181 34.7889  14
   0   5  12 869.275 35.7592  13
   0  -5 -12 921.626 34.8747  12
   0  -5  12 913.316 35.5678  13
   0  -5 -13 648.460 26.5821   4
   0  -5  13 649.814 23.5549   4
   0  -5 -13 667.454 23.3158   6
   0  -5  13 637.441 23.4384   6
   0  -5 -13 638.237 23.2745   3
   0  -5 -13 620.521 23.4567   1
   0  -5  13 612.680 23.0989   3
   0  -5 -13 628.109 23.3638   1
   0   5  13 650.534 23.3090   2
   0  -5  13 621.624 23.2323   1
   0  -5  13 596.425 23.0611   1
   0   5 -13 596.103 23.3978   2
   0  -5  13 654.868 26.9601  26
   0  -5 -13 604.927 26.1533  28
   0  -5 -13 625.673 27.6522  27
   0   5  13 624.664 23.1017  22
   0   5  13 611.392 22.9470  22
   0   5 -13 637.299 27.1675  21
   0   5 -13 612.364 25.1383  10
   0  -5 -13 654.391 27.4126  10
   0  -5 -13 605.179 25.7488   8
   0  -5 -13 654.438 24.5553  20
   0  -5  13 640.893 25.3592  17
   0  -5 -13 660.551 26.9667  18
   0  -5  13 605.947 24.1739  20
   0   5 -13 637.975 26.5348  18
   0  -5  13 648.240 24.9614  19
   0   5  13 631.580 25.5241  16
   0   5  13 653.312 27.4368  14
   0  -5  13 592.748 26.8216  15
   0  -5  13 652.647 26.7398  13
   0   5  13 619.209 26.8036  13
   0  -5 -13 609.646 25.7678  12
   0   5 -13 601.797 27.0916  11
   0  -5  13 618.155 25.8124  14
   0  -5 -14 298.243 15.2356   4
   0  -5 -14 301.019 11.7716   1
   0   5  14 298.110 11.5339   2
   0  -5  14 283.418 11.4786   1
   0  -5 -14 305.101 11.7034   3
   0  -5 -14 291.236 11.7882   1
   0   5 -14 336.457 11.9260   2
   0  -5 -14 313.030 16.4514  27
   0   5  14 301.528 14.9778  26
   0  -5  14 282.947 15.3972  26
   0   5 -14 289.772 15.7501  21
   0   5  14 313.829 11.9815  22
   0   5 -14 312.977 14.1222  10
   0  -5 -14 310.055 14.6480   8
   0   5 -14 290.268 15.1975  18
   0  -5 -14 282.904 12.9164  20
   0  -5  14 312.558 14.1164  17
   0  -5 -14 312.790 15.7664  18
   0  -5  14 307.060 13.6047  19
   0   5  14 298.369 14.2067  16
   0   5  14 310.322 16.1590  14
   0  -5 -14 320.633 15.0183  12
   0  -5  14 308.082 14.8651  14
   0  -5  14 305.671 15.5491  13
   0   5 -14 285.366 15.7740  11
   0   5  14 306.373 15.8209  13
   0  -5 -15 677.067 28.1478   4
   0  -5 -15 575.995 23.3807   3
   0  -5 -15 614.475 23.4735   1
   0   5 -15 641.111 23.4358   2
   0  -5 -15 669.078 23.5111   1
   0  -5  15 708.109 29.0290  26
   0   5  15 677.366 28.0344  26
   0  -5 -15 745.236 30.3702  27
   0   5 -15 713.907 29.2978  21
   0   5  15 720.706 24.5112  22
   0   5 -15 713.123 27.1121  10
   0  -5 -15 736.976 27.4899   8
   0  -5  15 659.856 26.0451  19
   0  -5 -15 720.281 29.1428  18
   0  -5  15 757.817 26.8915  17
   0   5 -15 716.717 28.7406  18
   0  -5 -15 726.103 25.5541  20
   0   5  15 710.215 26.9676  16
   0   5  15 777.944 30.0111  14
   0  -5 -15 680.618 27.7124  12
   0   5 -15 702.970 29.3743  11
   0  -5  15 713.796 28.7739  13
   0   5  15 684.345 28.9761  13
   0  -5  15 716.531 27.8986  14
   0  -5 -16 607.522 27.1055   4
   0   5  16 643.826 27.3302  26
   0  -5  16 603.779 27.8073  26
   0  -5 -16 597.727 28.8768  27
   0   5 -16 648.505 28.3506  21
   0   5 -16 656.137 26.2850  10
   0  -5 -16 637.431 26.2396   8
   0  -5  16 660.081 25.5725  17
   0  -5 -16 641.763 28.2671  18
   0  -5 -16 665.148 24.2488  20
   0  -5  16 606.208 24.8511  19
   0   5 -16 605.404 27.5034  18
   0   5  16 608.063 28.4335  14
   0   5  16 624.955 25.7633  16
   0  -5 -16 580.102 26.6907  12
   0   5  16 658.643 28.3659  13
   0   5 -16 615.470 28.2585  11
   0  -5  16 625.482 26.8557  14
   0  -5  16 593.764 27.5107  13
   0  -5 -17 1607.82 59.7174   4
   0  -5 -17 1659.71 62.1940  27
   0   5 -17 1522.32 60.7607  25
   0  -5  17 1589.31 60.5645  26
   0   5  17 1506.75 59.4760  26
   0   5 -17 1441.63 60.1089  21
   0  -5 -17 1632.97 58.2465   8
   0   5 -17 1520.05 58.2078  10
   0  -5  17 1541.66 56.6987  19
   0   5 -17 1578.43 60.3161  18
   0  -5 -17 1540.20 60.6369  18
   0  -5  17 1542.88 57.2433  17
   0  -5 -17 1448.07 55.4721  20
   0   5  17 1546.60 57.6409  16
   0   5  17 1545.76 60.9755  14
   0  -5  17 1601.89 60.3789  13
   0   5  17 1480.70 60.3903  13
   0  -5 -17 1575.45 59.4426  12
   0  -5  17 1605.47 59.3522  14
   0   5 -17 1554.12 60.9903  11
   0  -5 -18 102.740 8.63170   4
   0   5  18 86.6738 8.40928  26
   0  -5 -18 92.8542 10.2620  27
   0  -5  18 97.9245 9.35626  26
   0   5 -18 101.189 9.84309  25
   0   5 -18 94.7262 9.18830  21
   0   5 -18 99.1748 7.96287  10
   0  -5 -18 99.7126 7.44042   8
   0  -5  18 97.2180 6.77471  17
   0   5 -18 98.1790 9.21494  18
   0  -5 -18 96.9288 9.45542  18
   0   5  18 89.8220 7.07294  16
   0   5  18 91.7511 9.47588  14
   0   5  18 94.9560 9.52791  13
   0   5 -18 96.6354 9.63051  12
   0  -5  18 77.1770 8.80582  13
   0  -5 -18 78.6180 7.98192  12
   0  -5  18 99.7024 8.39615  14
   0   5 -18 93.4454 9.38328  11
   0  -5 -19 29.7666 6.08438   4
   0  -5 -19 19.6468 6.98143  27
   0   5  19 13.2288 5.46185  26
   0  -5  19 18.2677 6.30698  26
   0   5 -19 32.5921 7.41687  25
   0  -5 -19 28.4621 7.05609  10
   0   5 -19 24.8227 5.34949  10
   0  -5 -19 25.4562 4.83630   8
   0   5 -19 22.8868 6.54002  18
   0  -5 -19 23.4317 6.69921  18
   0   5  19 30.7065 6.76111  14
   0   5 -19 38.3069 7.47127  11
   0  -5  19 15.7868 5.63376  13
   0   5 -19 40.4414 7.87096  12
   0  -5  19 34.9264 6.08986  14
   0   5  19 14.5657 6.42024  13
   0  -5 -19 28.9993 6.30154  12
   0  -5 -20 6.75279 5.16671   4
   0  -5 -20 1.29310 6.56787  27
   0   5  20 12.0485 5.78541  26
   0  -5  20 8.52192 6.24802  26
   0   5 -20 7.95804 6.56880  25
   0  -5 -20 8.72587 3.84528   8
   0  -5 -20 4.60619 6.34435  10
   0   5 -20 10.1204 4.90740  10
   0  -5 -20 3.37755 6.50527  18
   0   5 -20 4.21154 6.03814  18
   0   5  20 10.3662 6.18531  14
   0  -5  20 11.9274 6.26562  15
   0   5  20 4.35327 5.99655  13
   0  -5  20 5.25305 5.28577  14
   0  -5  20 10.4197 6.24491  13
   0   5 -20 3.56733 6.76550  12
   0  -5 -20 5.42283 5.75074  12
   0   5 -20 9.18595 6.73409  11
   0  -5 -21 75.2466 8.27903   4
   0   5  21 82.2623 9.13260  26
   0  -5 -21 73.1578 10.5828  27
   0  -5  21 98.1606 10.2299  26
   0   5 -21 63.9183 9.52597  25
   0  -5 -21 77.1011 9.71962  10
   0   5 -21 75.0069 7.91525  10
   0   5 -21 64.2198 9.20013  18
   0  -5 -21 73.5674 9.65852  18
   0  -5  21 83.5305 9.89859  15
   0   5  21 94.6530 10.4283  14
   0  -5 -21 86.2267 9.37872  12
   0   5  21 78.6808 9.95919  13
   0   5 -21 58.4079 9.04852  11
   0  -5  21 71.3056 8.42483  14
   0  -5  21 76.9759 9.40596  13
   0   5 -21 98.8119 11.0371  12
   0  -5 -22 63.4691 7.61689   4
   0  -5  22 47.5995 8.73517  26
   0   5  22 68.2178 8.67796  26
   0   5 -22 58.7638 9.06165  25
   0   5 -22 54.0025 7.47296  10
   0  -5 -22 57.6198 9.34626  10
   0  -5 -22 58.2646 9.08506  18
   0   5 -22 62.6009 9.32493  18
   0  -5  22 69.0754 9.18970  15
   0   5  22 39.6763 8.18753  14
   0  -5 -22 61.2696 8.81115  12
   0   5 -22 55.5737 9.26264  11
   0   5  22 60.1228 9.54895  13
   0  -5  22 57.0086 8.13352  14
   0  -5  22 68.8139 9.30183  13
   0   5 -22 58.5732 10.0419  12
   0  -5 -23 2.54844 5.69556   4
   0  -5  23-3.59220 7.32051  26
   0   5  23 1.03129 6.47313  26
   0   5 -23 2.51891 6.87536  25
   0  -5 -23-1.28847 6.97390  10
   0  -5 -23 5.15257 7.32385  18
   0   5 -23-2.40334 7.73354  18
   0  -5  23-4.80991 6.83680  15
   0  -5  23 3.90671 5.80747  14
   0   5  23 4.89889 6.74216  13
   0   5  23 3.81681 7.40120  14
   0  -5  23-4.69685 6.98204  13
   0   5 -23-4.05246 7.85815  12
   0   5 -23 7.61054 7.21175  11
   0  -5 -23 2.04127 6.36505  12
   0   5  24 18.9378 7.60870  26
   0  -5  24 23.3274 7.71302  26
   0   5 -24 25.6772 8.11193  25
   0  -5 -24 25.0600 7.95303  10
   0   5 -24 29.7555 8.50255  18
   0  -5 -24 31.8459 9.75357  18
   0  -5  24 24.5859 7.96580  15
   0  -5  24 35.0072 8.45712  13
   0   5  24 37.6166 8.69771  14
   0  -5  24 20.9641 7.26029  14
   0   5  24 29.0273 8.60666  13
   0   5 -24 33.5631 8.40978  11
   0  -5 -24 20.8804 7.51462  12
   0   5 -24 26.4506 8.95293  12
   0  -6   0 2166.04 76.0696   6
   0  -6   0 2291.46 75.1488   5
   0   6   0 2094.15 75.6500   6
   0   6   0 2120.87 75.2194   5
   0   6   0 2066.49 76.0384   2
   0  -6   0 2111.94 75.5945   3
   0  -6   0 2148.68 75.4165  25
   0  -6   0 2093.98 75.7489  28
   0  -6   0 2065.33 74.8441  26
   0   6   0 1889.27 74.5771  26
   0   6   0 2050.12 75.7678  23
   0  -6   0 2205.69 75.2022  22
   0  -6   0 2101.82 76.0349   8
   0  -6   0 2127.97 75.2170   9
   0   6   0 2069.48 75.5835   8
   0   6   0 2248.08 75.6917   9
   0  -6   0 2129.95 75.5499  15
   0  -6   0 2068.30 75.3575  16
   0   6   0 2137.71 75.2648  15
   0   6   0 2094.48 75.5705  17
   0   6   0 2119.32 74.1715  12
   0   6   0 2117.93 74.6835  13
   0   6   1 3669.12 128.344   6
   0  -6   1 3614.81 128.742   6
   0  -6  -1 3712.80 127.561   5
   0   6  -1 3841.77 128.134   5
   0  -6  -1 3543.15 128.663   6
   0  -6   1 3342.37 127.693   5
   0   6   1 4061.96 127.906   5
   0   6  -1 3469.63 128.696   2
   0   6   1 3605.28 128.788   2
   0  -6   1 3610.77 128.244   3
   0   6   1 3426.19 127.227  26
   0  -6   1 3717.02 128.168  25
   0  -6   1 3545.06 127.562  26
   0  -6  -1 3602.51 128.413  27
   0   6  -1 3645.37 127.475  26
   0  -6  -1 3601.42 128.297  28
   0   6  -1 3497.03 128.338  25
   0  -6   1 3610.73 127.952  22
   0   6   1 3742.36 128.527  23
   0  -6  -1 3584.15 127.932  25
   0   6  -1 3199.62 128.233  23
   0  -6  -1 3770.71 127.669  22
   0  -6  -1 3634.84 128.842   8
   0   6  -1 3872.19 128.382   9
   0  -6   1 3501.64 127.834   9
   0   6  -1 3696.02 128.219   8
   0  -6   1 3627.15 128.594   8
   0   6   1 4216.33 128.493   9
   0  -6  -1 3598.50 126.480  18
   0  -6  -1 3523.61 128.341  17
   0   6  -1 3541.71 127.920  15
   0   6   1 3554.02 128.110  17
   0  -6  -1 3770.40 128.205  16
   0  -6   1 3539.30 128.173  15
   0  -6  -1 3422.31 128.063  15
   0   6  -1 3683.02 128.349  17
   0  -6   1 3738.30 128.009  16
   0   6  -1 3585.31 128.327  16
   0   6   1 3316.90 127.706  15
   0   6  -1 3746.03 127.135  12
   0   6   1 3802.61 127.447  13
   0   6  -1 3500.22 127.894  11
   0   6   1 3651.55 126.550  12
   0   6  -1 3523.53 127.315  13
   0   6  -2 398.855 15.4704   5
   0   6   2 393.778 14.9284   5
   0  -6   2 405.825 16.0029   6
   0  -6   2 363.711 15.1091   5
   0   6   2 385.406 15.5429   6
   0  -6  -2 410.636 14.8056   5
   0  -6   2 387.461 15.4486   3
   0   6   2 383.443 15.9068   2
   0  -6  -2 371.821 15.6421  27
   0  -6  -2 383.730 15.5091  28
   0  -6   2 396.212 15.0279  26
   0   6   2 379.066 14.5394  26
   0  -6   2 371.913 15.3942  25
   0   6  -2 377.626 14.8507  26
   0   6  -2 386.434 15.7258  25
   0  -6  -2 414.118 15.2626  25
   0   6  -2 412.056 15.9428  23
   0   6  -2 440.452 15.7160  24
   0  -6  -2 361.184 14.5920  22
   0   6   2 367.209 15.5874   8
   0  -6   2 363.881 15.1322   9
   0  -6   2 368.845 15.5554   8
   0  -6  -2 373.737 16.0562   8
   0   6  -2 372.520 15.2731   8
   0   6  -2 384.012 15.5609   9
   0   6   2 354.385 15.2844   9
   0  -6  -2 364.393 14.0626  18
   0   6  -2 387.735 15.7248  21
   0  -6  -2 377.570 15.4082  15
   0   6  -2 405.282 15.4123  15
   0   6   2 380.011 15.2853  17
   0   6  -2 374.983 15.3831  16
   0  -6   2 392.666 15.9470  17
   0  -6   2 354.469 15.3811  15
   0  -6  -2 379.139 15.4538  17
   0   6   2 403.876 15.1683  15
   0   6  -2 374.468 15.5662  17
   0  -6  -2 382.576 15.4394  16
   0   6   2 388.575 15.9375  16
   0  -6   2 406.899 15.1749  16
   0   6  -2 368.608 14.6864  14
   0   6  -2 402.851 15.4687  11
   0   6  -2 384.404 14.7073  13
   0   6  -2 367.237 14.5926  12
   0  -6   2 374.230 14.7564  13
   0  -6   3 4.92547 2.23559   5
   0   6   3 0.87408 2.09264   6
   0   6   3 1.23553 1.58478   5
   0  -6   3 1.39895 2.09573   6
   0   6  -3 5.29867 2.45878   6
   0  -6  -3-0.28219 2.02683   3
   0  -6   3 3.91196 2.43334   3
   0   6   3 4.61910 2.32934   2
   0  -6   3 5.46621 1.83664  26
   0   6  -3 5.61134 2.03173  26
   0   6   3 2.03527 1.99849  28
   0  -6  -3 6.76562 2.10233  28
   0   6   3 1.33851 1.49182  26
   0  -6  -3 3.57000 2.18386  27
   0  -6  -3 1.42264 1.32813  22
   0   6  -3 2.09794 2.00487  23
   0   6  -3 2.58478 1.79264  24
   0  -6   3-0.81231 2.00127  23
   0   6  -3 1.80063 2.06482  25
   0   6  -3-0.30893 1.81208  11
   0  -6   3 2.36265 2.10025   8
   0  -6   3 1.04290 1.97986   9
   0   6   3 2.69013 1.81655   9
   0  -6  -3 1.20802 2.19947   8
   0  -6   3 3.22940 1.21909  10
   0   6  -3 2.50660 1.93658   8
   0   6  -3 1.30192 1.88073   9
   0   6   3 0.32481 2.44412   8
   0   6  -3 0.35256 2.11262  21
   0   6  -3 5.04471 1.13365  18
   0  -6  -3 1.31555 1.28297  18
   0  -6   3 1.91995 1.98400  15
   0  -6  -3 2.46708 1.75495  17
   0  -6   3 3.96997 1.84289  16
   0   6   3 5.22090 1.99700  15
   0  -6   3 1.49997 1.97788  17
   0   6   3 1.10688 2.25694  16
   0   6  -3 1.87112 1.80379  16
   0  -6  -3 0.87871 2.31924  16
   0   6  -3 2.85068 2.41518  17
   0  -6  -3 2.98871 1.88940  15
   0   6   3 1.53581 0.71515  12
   0   6  -3 1.49620 1.55189  14
   0   6  -3 0.79098 1.59796  13
   0  -6   3 0.84685 1.48380  13
   0   6  -3 1.08751 1.66655  12
   0   6   4 587.399 22.6648   6
   0  -6  -4 579.840 22.9837   6
   0   6   4 657.544 22.2788   5
   0  -6   4 599.769 22.8163   5
   0  -6   4 585.390 23.0718   6
   0   6  -4 579.602 22.6801   6
   0  -6  -4 585.309 22.6308   3
   0  -6   4 596.530 22.6291   3
   0   6  -4 596.044 23.1755   2
   0   6   4 599.323 23.1232   2
   0   6   4 585.002 21.8846  26
   0   6   4 625.045 22.5646  28
   0   6  -4 577.050 23.2677  25
   0   6   4 581.922 22.7950  27
   0  -6  -4 634.079 22.9135  28
   0   6  -4 568.941 22.3385  26
   0  -6  -4 610.513 23.4384  27
   0  -6   4 563.263 22.5187  26
   0  -6   4 582.477 22.5987  23
   0   6  -4 602.298 22.7345  24
   0  -6  -4 580.248 21.3245  22
   0   6  -4 567.227 23.1299  23
   0  -6   4 572.425 21.4143  10
   0  -6  -4 573.941 23.4246   8
   0   6  -4 568.653 22.9913   9
   0  -6   4 591.969 22.6586   9
   0   6  -4 602.474 22.3077   8
   0   6  -4 607.917 23.3140  21
   0   6  -4 523.753 21.5269  18
   0  -6  -4 596.645 21.9686  18
   0  -6   4 612.188 22.1412  16
   0  -6  -4 595.367 22.4320  17
   0   6   4 591.648 22.4103  15
   0  -6   4 605.940 23.4338  17
   0  -6   4 530.734 22.8420  15
   0   6   4 604.293 23.3988  16
   0   6  -4 586.480 22.0081  14
   0   6   4 599.436 21.0786  12
   0  -6   4 615.608 22.3394  13
   0   6  -4 562.407 22.3803  12
   0   6  -4 581.534 22.1382  13
   0   6  -5 1049.90 38.8848   6
   0  -6   5 1063.93 39.1764   5
   0  -6  -5 1081.89 39.2917   6
   0  -6   5 1062.09 39.3037   6
   0   6   5 1088.45 38.4855   5
   0   6   5 1050.34 38.8359   6
   0  -6   5 1080.47 38.7837   3
   0   6  -5 1084.90 39.4416   2
   0  -6  -5 1081.88 38.8456   3
   0   6   5 1058.52 39.3324   2
   0   6   5 1116.66 38.8513  28
   0  -6   5 1046.72 39.0556  26
   0   6  -5 1110.11 40.0168  25
   0  -6  -5 948.033 39.5623  27
   0   6  -5 1066.21 38.8056  26
   0  -6  -5 1056.85 39.1050  28
   0   6  -5 1129.40 39.9290  21
   0   6  -5 1052.13 39.6408  23
   0   6  -5 1026.78 38.8502  24
   0  -6   5 934.407 38.8032   9
   0  -6   5 996.648 37.6171  10
   0   6  -5 1075.36 38.4040   8
   0   6  -5 1046.03 39.5058   9
   0  -6  -5 1054.65 38.4941  18
   0   6  -5 1106.11 38.2286  18
   0  -6   5 1057.92 39.6503  17
   0   6   5 1046.55 39.7077  16
   0  -6   5 1059.43 38.1628  16
   0   6   5 1077.03 38.7365  15
   0  -6   5 1051.96 39.5557  15
   0  -6  -5 1049.83 38.4284  17
   0   6  -5 984.129 38.3965  13
   0  -6   5 1033.62 38.6652  13
   0   6  -5 1044.91 38.9714  12
   0   6   5 1052.15 37.4822  12
   0   6  -5 1056.88 38.3455  14
   0  -6  -6 16.0381 2.64118   6
   0   6   6 15.4775 2.33749   5
   0   6   6 9.51901 2.43991   6
   0  -6   6 10.4439 2.26094   6
   0   6  -6 5.89581 2.29021   6
   0  -6   6 9.46896 2.14429   4
   0  -6   6 12.1428 2.40204   3
   0   6   6 13.0054 2.67259   2
   0   6  -6 12.2068 2.66827   2
   0  -6  -6 15.1975 2.44834   3
   0  -6  -6 9.49726 2.68607  27
   0  -6   6 11.8696 2.46979  26
   0   6   6 7.89162 2.35524  28
   0  -6  -6 10.2088 2.35297  28
   0   6  -6 8.86063 2.44447  25
   0   6  -6 15.2975 2.95651  23
   0   6  -6 8.03308 2.05027  24
   0   6  -6 12.9754 2.00393   8
   0  -6   6 13.9717 1.60769  10
   0   6  -6 12.6815 2.73205   9
   0  -6  -6 12.4409 2.35910  18
   0   6  -6 6.75578 2.42714  21
   0   6  -6 6.64439 1.91602  18
   0   6   6 12.4080 2.69690  16
   0   6   6 8.61436 2.41191  15
   0  -6   6 10.8500 2.54687  15
   0  -6  -6 11.8627 1.93611  17
   0  -6   6 11.4782 2.55798  17
   0  -6   6 12.0101 1.84342  16
   0   6  -6 10.7973 2.38970  13
   0  -6  -6 13.5184 1.76407  12
   0   6   6 12.5074 1.56773  12
   0  -6   6 9.21161 2.10698  13
   0   6  -6 12.0987 2.14192  14
   0  -6   6 10.8038 2.06891  14
   0   6  -6 11.8164 2.58735  12
   0   6  -7 1622.73 60.1933   6
   0  -6   7 1691.98 59.7148   4
   0   6   7 1659.52 60.1784   6
   0  -6   7 1606.89 60.5431   6
   0  -6  -7 1680.14 60.5608   6
   0   6   7 1652.09 60.1686   5
   0   6   7 1604.14 60.5562   2
   0  -6  -7 1710.13 60.1706   3
   0  -6   7 1722.51 60.1578   3
   0   6  -7 1639.30 60.6999   2
   0   6   7 1732.10 60.4593  28
   0   6  -7 1595.68 61.6604  25
   0  -6  -7 1593.00 60.7671  28
   0  -6   7 1599.25 60.9155  26
   0  -6  -7 1632.71 61.7871  27
   0   6  -7 1713.41 60.5221  24
   0   6  -7 1787.61 61.9047  21
   0   6  -7 1587.26 61.3668  23
   0  -6   7 1628.79 59.2132  10
   0  -6  -7 1674.34 61.5918   8
   0   6  -7 1662.67 59.4917   8
   0  -6  -7 1716.40 61.5667  10
   0  -6  -7 1675.34 60.5936  18
   0   6  -7 1698.77 60.2892  18
   0  -6   7 1670.36 59.2852  16
   0  -6   7 1658.60 61.2719  17
   0   6   7 1686.03 61.3770  16
   0  -6   7 1669.91 61.4657  15
   0   6  -7 1670.13 59.9977  14
   0  -6  -7 1669.28 59.4619  17
   0   6  -7 1695.14 60.3212  13
   0  -6   7 1607.81 60.2151  14
   0   6   7 1672.84 59.3155  12
   0   6   7 1703.55 59.8630  11
   0   6  -7 1569.53 60.9489  12
   0  -6   7 1734.17 60.7359  13
   0  -6  -7 1695.76 59.7258  12
   0   6   8 102.826 5.70971   6
   0  -6   8 105.639 5.35654   4
   0  -6  -8 102.379 4.46266   7
   0   6  -8 96.3222 5.67181   6
   0  -6  -8 107.845 6.01420   6
   0  -6   8 111.453 6.10288   6
   0  -6   8 108.865 5.70290   3
   0   6   8 101.294 5.98981   2
   0   6  -8 109.077 6.25438   2
   0  -6  -8 106.585 5.69644   3
   0  -6   8 106.459 6.62695  26
   0   6  -8 90.3881 6.72787  25
   0  -6  -8 101.744 7.11910  27
   0  -6  -8 106.896 6.44530  28
   0   6  -8 105.367 7.04636  21
   0   6  -8 112.087 7.08130  23
   0   6  -8 85.3137 5.67637  24
   0  -6   8 105.454 5.03670  10
   0  -6  -8 106.661 6.95214  10
   0   6  -8 104.080 5.01039   8
   0  -6  -8 108.557 7.01098   8
   0   6  -8 103.984 5.27312  10
   0  -6  -8 104.711 6.35538  18
   0   6  -8 110.719 6.18274  18
   0   6   8 112.264 6.76940  16
   0  -6   8 93.6248 6.63945  15
   0  -6   8 108.748 4.83259  16
   0  -6  -8 104.815 4.87052  17
   0   6  -8 103.397 5.77800  14
   0  -6   8 97.5066 6.52947  17
   0  -6   8 101.194 5.92246  14
   0   6   8 89.9184 5.43995  11
   0   6  -8 87.3486 6.61432  11
   0  -6  -8 99.3154 5.50767  12
   0   6  -8 105.547 6.76197  12
   0  -6   8 106.370 6.36281  13
   0   6   8 101.922 5.14492  12
   0  -6  -9 32.0238 3.42332   6
   0  -6   9 34.5290 3.02221   4
   0  -6   9 33.5110 3.44915   6
   0   6   9 28.8454 3.25752   6
   0   6  -9 30.5128 3.48737   6
   0   6   9 36.6748 3.60953   2
   0  -6  -9 41.8105 3.36725   3
   0   6  -9 34.5581 3.69769   2
   0  -6   9 32.5147 3.16953   3
   0  -6  -9 28.8405 4.36284  27
   0  -6   9 32.0951 3.97138  26
   0  -6  -9 34.0291 4.03103  28
   0   6  -9 32.7304 4.34173  21
   0   6  -9 37.7749 4.53162  23
   0   6  -9 32.2513 4.56310  25
   0  -6   9 32.6261 3.25716  24
   0  -6  -9 33.4841 4.33875  10
   0   6  -9 29.2625 2.98088  10
   0  -6  -9 43.8920 4.65870   8
   0  -6   9 34.2316 2.93660  10
   0   6  -9 30.3488 2.55110   8
   0  -6  -9 32.6701 2.22264  17
   0   6  -9 34.1296 3.83771  18
   0  -6  -9 23.6071 3.64534  18
   0  -6   9 35.4346 2.31075  16
   0   6   9 42.3057 4.45825  16
   0  -6   9 41.2203 4.67633  15
   0  -6   9 36.4725 4.16441  17
   0  -6   9 31.8812 3.99016  13
   0  -6  -9 32.3797 3.33272  12
   0   6   9 39.5122 3.48221  11
   0   6  -9 35.1107 4.40544  12
   0   6  -9 35.8785 4.47647  11
   0   6   9 31.8950 3.10073  12
   0  -6   9 31.6910 3.49294  14
   0  -6 -10 101.455 5.75521   6
   0  -6  10 96.3879 5.19494   4
   0   6 -10 104.128 5.73951   6
   0   6  10 91.7685 5.44164   6
   0  -6  10 98.3178 5.93588   6
   0  -6 -10 100.965 5.57813   3
   0   6  10 102.310 5.87197   2
   0  -6  10 105.633 5.56026   3
   0   6 -10 93.7837 5.80944   2
   0   6 -10 105.126 7.53090  25
   0  -6 -10 110.527 6.88099  28
   0  -6  10 78.5809 6.48871  26
   0  -6 -10 92.2186 7.55198  27
   0   6 -10 90.2970 6.98226  23
   0   6 -10 90.2640 7.26939  21
   0  -6  10 112.369 5.74634  24
   0  -6 -10 109.852 7.60414  10
   0   6 -10 91.9940 5.42028  10
   0   6 -10 98.5587 4.53454   8
   0  -6 -10 102.820 7.07286   8
   0   6 -10 94.9590 6.48306  18
   0  -6 -10 92.4865 6.01319  20
   0  -6 -10 92.2798 6.62875  18
   0  -6 -10 95.6456 3.95941  17
   0   6  10 104.183 6.81366  16
   0  -6  10 95.7590 4.18845  16
   0  -6  10 86.3752 6.88972  15
   0  -6  10 107.941 6.87972  17
   0  -6 -10 98.0427 6.01949  12
   0  -6  10 97.0606 6.72050  13
   0  -6  10 101.981 6.34076  14
   0   6  10 97.0629 5.52101  12
   0   6 -10 94.5109 7.38121  11
   0   6 -10 100.440 7.25539  12
   0   6  10 94.8034 5.64105  11
   0  -6  11 1402.86 52.2614   6
   0  -6 -11 1438.95 52.1964   6
   0  -6  11 1510.40 51.6455   4
   0   6  11 1450.42 52.3044   2
   0  -6 -11 1386.61 51.8293   3
   0  -6 -11 1427.40 54.4046   4
   0  -6  11 1469.71 51.8420   3
   0   6 -11 1464.69 52.4357   2
   0  -6 -11 1433.81 53.8617  28
   0  -6  11 1448.61 54.3881  26
   0   6 -11 1480.33 55.1716  25
   0  -6 -11 1463.67 55.4995  27
   0  -6  11 1558.58 52.1528  24
   0   6 -11 1525.92 54.9952  23
   0   6 -11 1296.93 54.4296  21
   0   6 -11 1359.30 50.5682   8
   0  -6 -11 1385.78 54.0634   8
   0  -6 -11 1422.81 54.7834  10
   0   6 -11 1413.67 52.4039  10
   0  -6  11 1442.99 53.1422  19
   0  -6 -11 1442.55 54.1174  18
   0   6 -11 1410.93 53.7066  18
   0  -6 -11 1412.61 52.8242  20
   0  -6  11 1445.94 53.7265  17
   0  -6  11 1367.45 54.4521  15
   0   6  11 1396.13 53.7401  16
   0  -6  11 1510.73 53.4165  14
   0   6 -11 1447.80 54.6113  12
   0  -6  11 1457.88 54.1057  13
   0  -6 -11 1470.82 53.0703  12
   0   6 -11 1380.90 54.7671  11
   0  -6 -12-1.42675 2.24916   6
   0  -6  12-1.97300 2.12487   4
   0  -6  12-3.04867 2.32354   6
   0  -6 -12 0.25538 2.23766   3
   0   6  12 3.80379 2.48674   2
   0  -6 -12 0.63993 3.75036   4
   0   6 -12-0.62443 2.41038   2
   0  -6  12-0.72540 2.11870   3
   0  -6  12-0.64553 3.46372  26
   0  -6 -12 1.60552 4.34496  27
   0  -6 -12 0.57321 3.23348  28
   0   6 -12 3.73028 3.89631  25
   0   6 -12 3.60251 3.69252  21
   0   6 -12 2.75081 3.55815  23
   0  -6 -12-1.18200 3.70955   8
   0   6 -12-0.36934 2.61179  10
   0  -6 -12 2.87424 3.64699  10
   0  -6 -12-0.61788 3.87826  18
   0   6 -12-0.56073 3.60869  18
   0  -6  12 0.43186 2.82970  19
   0  -6 -12 1.60250 2.59398  20
   0   6  12 1.62409 3.35414  16
   0  -6  12-0.51635 3.04827  17
   0  -6  12 6.86677 3.74856  15
   0  -6 -12 0.91318 2.73429  12
   0  -6  12 0.98457 2.86379  14
   0  -6  12 5.38264 3.70549  13
   0   6 -12-0.69131 3.70933  12
   0   6 -12 2.20530 4.17949  11
   0  -6 -13 876.246 31.9847   6
   0  -6  13 840.184 32.0528   6
   0  -6 -13 886.858 35.1743   4
   0  -6 -13 834.696 31.7676   3
   0   6  13 886.997 32.0543   2
   0   6 -13 848.760 32.1147   2
   0  -6 -13 807.326 35.9080  27
   0  -6 -13 829.944 34.4376  28
   0  -6  13 843.410 35.0500  26
   0   6 -13 889.552 35.7713  21
   0   6 -13 813.375 32.9694  10
   0  -6 -13 906.428 35.8700  10
   0  -6 -13 917.708 34.7665   8
   0  -6 -13 884.009 35.0697  18
   0  -6  13 818.511 33.8245  17
   0  -6  13 845.677 33.2597  19
   0   6 -13 842.205 34.4853  18
   0  -6 -13 895.984 33.1062  20
   0  -6  13 785.646 34.9755  15
   0   6  13 856.209 34.0843  16
   0  -6  13 873.040 34.0942  14
   0   6  13 902.515 35.4598  13
   0   6 -13 889.892 35.6632  12
   0   6 -13 893.168 35.9725  11
   0  -6 -13 857.089 33.7580  12
   0  -6  13 922.136 35.0988  13
   0  -6  14 136.242 6.53549   6
   0  -6 -14 138.900 6.37461   6
   0  -6 -14 130.343 9.26584   4
   0  -6 -14 141.225 6.61552   1
   0   6  14 136.868 6.37440   2
   0   6 -14 139.019 6.66980   2
   0  -6  14 135.649 6.40650   1
   0  -6 -14 123.839 6.25388   3
   0  -6 -14 134.633 6.56706   1
   0  -6 -14 106.776 8.34740  28
   0  -6  14 124.266 9.24935  26
   0  -6 -14 125.354 10.0825  27
   0   6 -14 132.797 9.78566  21
   0  -6 -14 143.556 9.02396   8
   0   6 -14 140.986 7.99748  10
   0  -6 -14 136.864 9.99435  10
   0  -6 -14 132.681 7.46629  20
   0  -6  14 135.599 7.85367  19
   0  -6 -14 119.950 9.29742  18
   0  -6  14 126.278 8.18730  17
   0   6 -14 115.279 8.79192  18
   0   6  14 113.788 8.22559  16
   0  -6  14 121.661 9.15542  15
   0  -6  14 128.573 9.26680  13
   0  -6  14 140.564 8.61304  14
   0   6 -14 142.644 10.2035  11
   0   6  14 118.645 9.35986  13
   0  -6 -14 123.972 8.46475  12
   0  -6 -15 182.548 11.0581   4
   0   6 -15 168.449 7.35743   2
   0  -6 -15 161.980 7.36503   1
   0  -6 -15 141.017 11.4467  27
   0  -6  15 184.399 11.4176  26
   0   6  15 152.945 10.2704  26
   0   6 -15 175.748 11.4278  21
   0   6 -15 168.956 9.24826  10
   0  -6 -15 150.923 9.85597   8
   0  -6 -15 166.367 11.5724  10
   0  -6  15 177.218 9.79220  17
   0  -6 -15 157.027 11.1039  18
   0   6 -15 146.722 10.2657  18
   0  -6  15 144.993 8.71171  19
   0  -6 -15 172.109 8.68839  20
   0   6  15 154.351 11.4345  14
   0   6  15 164.231 9.80027  16
   0   6  15 164.021 11.1325  13
   0  -6  15 186.103 11.1217  13
   0   6 -15 176.909 11.7750  11
   0  -6 -15 173.887 10.0907  12
   0  -6  15 165.520 10.0756  14
   0  -6 -16 91.4365 8.21426   4
   0  -6 -16 76.1185 3.95985   1
   0   6 -16 77.3858 3.86869   2
   0  -6 -16 87.9026 9.45591  27
   0  -6  16 86.5055 8.29920  26
   0   6  16 80.8547 7.57928  26
   0   6 -16 106.447 9.28960  21
   0  -6 -16 89.6264 7.43457   8
   0   6 -16 81.6911 6.58303  10
   0  -6  16 90.0735 6.82891  17
   0  -6 -16 70.2863 8.09003  18
   0   6 -16 77.4652 7.65865  18
   0  -6 -16 99.4335 5.78559  20
   0  -6  16 75.0586 5.85881  19
   0   6  16 80.3187 8.50026  14
   0   6  16 99.0971 7.25857  16
   0  -6 -16 85.5790 7.34654  12
   0  -6  16 98.2937 8.39157  13
   0   6  16 95.0854 8.70691  13
   0   6 -16 101.975 9.39881  11
   0  -6  16 87.8729 7.51021  14
   0  -6 -17 88.6972 8.64906   4
   0  -6  17 95.5230 9.10976  26
   0   6  17 126.429 9.23610  26
   0  -6 -17 112.513 10.4207  27
   0   6 -17 94.3848 9.46963  21
   0   6 -17 96.4648 7.52073  10
   0  -6 -17 94.2960 8.04120   8
   0  -6  17 111.421 7.73574  17
   0   6 -17 93.5347 8.90257  18
   0  -6 -17 102.727 9.45137  18
   0  -6 -17 112.772 6.22908  20
   0   6  17 105.322 9.99097  14
   0   6  17 99.9671 7.92552  16
   0   6  17 82.1117 8.82719  13
   0  -6  17 93.7675 9.16796  13
   0  -6 -17 100.669 8.37231  12
   0  -6  17 111.942 8.60602  14
   0   6 -17 110.297 9.84724  11
   0  -6 -18 7.73978 5.11351   4
   0  -6 -18-1.19197 5.42428  27
   0  -6  18 6.81777 5.66586  26
   0   6  18 0.82184 5.19140  26
   0   6 -18 2.14749 5.44966  25
   0   6 -18-2.03656 5.55874  21
   0   6 -18 1.19874 4.06349  10
   0  -6 -18-1.95971 4.15240   8
   0  -6 -18 1.99257 5.15473  18
   0   6 -18-3.66796 5.45253  18
   0  -6  18-1.61165 3.68192  17
   0   6  18 3.58528 4.18256  16
   0   6  18 7.54525 6.08037  14
   0  -6  18-3.82439 4.64449  14
   0  -6  18 2.79835 5.30341  13
   0   6 -18 1.07894 5.73821  11
   0   6  18-1.00246 5.91798  13
   0  -6 -18-5.34491 5.06158  12
   0  -6 -19 213.686 13.5920   4
   0   6 -19 226.489 14.8278  25
   0  -6  19 194.289 13.9451  26
   0   6  19 219.887 13.5371  26
   0  -6 -19 203.527 15.0696  27
   0   6 -19 247.417 15.3326  21
   0   6 -19 215.911 12.1857  10
   0  -6 -19 210.715 11.9907   8
   0  -6 -19 214.298 14.1850  18
   0   6 -19 190.258 13.7432  18
   0   6  19 230.532 15.1393  14
   0   6 -19 232.748 14.8682  11
   0  -6  19 199.600 13.6520  13
   0   6  19 197.240 13.7836  13
   0  -6 -19 220.906 13.2272  12
   0  -6  19 224.743 13.0979  14
   0  -6 -20 1.81266 5.72537   4
   0  -6  20 7.54679 6.27194  26
   0  -6 -20-6.59834 7.20422  27
   0   6  20 0.90804 5.58910  26
   0   6 -20-3.52494 6.46854  25
   0  -6 -20 1.11957 6.11193  18
   0   6 -20 1.03058 5.99546  18
   0   6  20 2.20298 6.64271  13
   0  -6  20-0.84936 5.29719  14
   0  -6 -20 7.71069 5.61390  12
   0   6 -20 2.37569 6.42945  11
   0  -6  20-3.08732 6.20623  13
   0   6  20-2.35932 6.10373  14
   0  -6 -20-1.19066 6.10228  10
   0  -6 -20 5.64073 4.54282   8
   0   6 -20 7.90260 4.51384  10
   0  -6 -21 287.708 15.7596   4
   0  -6  21 236.378 16.1866  26
   0   6  21 215.573 14.7039  26
   0  -6 -21 248.166 17.7707  27
   0   6 -21 277.051 17.4500  25
   0  -6 -21 225.406 16.2969  10
   0   6 -21 245.462 13.6521  10
   0   6 -21 257.995 16.3913  18
   0  -6 -21 242.818 16.6279  18
   0  -6  21 253.651 16.5747  15
   0   6  21 228.889 16.3240  14
   0  -6  21 275.908 16.2875  13
   0   6 -21 232.511 16.6095  11
   0  -6 -21 264.591 15.4241  12
   0  -6  21 268.609 15.1589  14
   0   6  21 246.810 16.2802  13
   0  -6 -22 63.4261 8.56991   4
   0  -6  22 63.1275 9.16582  26
   0   6  22 88.8994 9.37863  26
   0  -6 -22 51.5430 10.1145  27
   0   6 -22 50.3818 9.19454  25
   0  -6 -22 43.6912 8.81709  10
   0  -6 -22 100.941 11.1986  18
   0   6 -22 91.5334 10.2006  18
   0   6  22 68.2220 9.77228  14
   0  -6  22 81.9102 9.85494  15
   0   6  22 70.7022 9.71500  13
   0   6 -22 65.1671 10.2456  11
   0  -6  22 70.5363 9.14201  14
   0  -6 -22 80.1094 9.04610  12
   0  -6  22 81.8838 9.34647  13
   0  -6 -23 30.9966 6.89672   4
   0  -6  23 21.6629 7.19427  26
   0   6  23 12.0143 6.28747  26
   0   6 -23 36.1585 8.19086  25
   0   6 -23 12.8987 7.76369  18
   0  -6 -23 17.8356 7.55718  18
   0  -6 -23 11.9168 7.79508  10
   0   6  23 11.6978 7.59717  14
   0  -6  23 31.6368 8.19176  15
   0   6 -23 23.5742 8.09470  11
   0  -6  23 22.9694 7.51724  13
   0   6  23 21.9835 7.79860  13
   0  -6  23 20.7107 6.73125  14
   0   6 -23 28.6375 8.75386  12
   0   6 -24 32.5556 8.42826  18
   0   6  24 38.7025 7.72279  26
   0  -6  24 54.1616 9.49929  13
   0  -7   0-0.46669 1.77085   5
   0   7   0 1.89140 1.78099   5
   0  -7   0 0.82794 2.25998   6
   0  -7   0 0.87146 1.60183  26
   0  -7   0 3.93660 2.34502  28
   0   7   0 2.44607 1.66503  26
   0   7   0 0.37140 1.90357  23
   0  -7   0 1.53367 2.06344  22
   0  -7   0 1.72821 2.01626  25
   0   7   0-0.42499 2.41644   2
   0   7   0-0.97723 1.86661   9
   0  -7   0 1.23586 2.24898   8
   0   7   0 0.99240 2.51028   8
   0  -7   0 2.61639 1.98551   9
   0  -7   0-0.59004 2.17909  16
   0   7   0-0.97320 2.57776  17
   0  -7   0-0.65574 1.94972  15
   0   7   0-0.54154 2.21942  15
   0   7   0 0.36930 1.58042  13
   0   7   0 0.52689 1.03532  12
   0  -7   1 1218.05 43.3743   6
   0  -7  -1 1119.03 43.1821   6
   0   7   1 1279.33 42.3265   5
   0  -7  -1 1319.24 42.1132   5
   0   7  -1 1172.05 42.4388   5
   0  -7   1 1112.27 42.0603   5
   0   7  -1 1155.37 43.3993   2
   0   7   1 1120.03 43.2862   2
   0   7  -1 1098.11 41.6943  26
   0  -7  -1 1130.05 42.3164  25
   0  -7  -1 1148.26 42.8000  28
   0   7   1 1114.68 41.5541  26
   0  -7  -1 1162.05 42.9222  27
   0  -7   1 1120.63 41.9120  26
   0  -7   1 1181.28 42.5489  25
   0   7   1 1252.92 43.2007  23
   0  -7  -1 1146.72 41.9398  22
   0  -7   1 1123.79 42.2517  22
   0   7  -1 1191.12 43.0764  23
   0   7  -1 1149.34 42.6147   8
   0   7  -1 1158.28 42.7236   9
   0  -7   1 1152.69 43.1575   8
   0   7   1 1244.11 42.8044   9
   0  -7   1 1026.76 42.0249   9
   0  -7  -1 1162.11 43.3922   8
   0  -7  -1 1190.77 43.0322  17
   0  -7   1 1130.05 42.3612  16
   0   7   1 1186.49 42.6467  17
   0  -7  -1 1165.44 42.6901  15
   0  -7   1 1084.51 42.5491  15
   0   7  -1 1148.98 42.3652  15
   0   7  -1 1208.37 42.9622  16
   0   7   1 1215.57 42.3255  15
   0   7  -1 1127.31 42.3493  11
   0   7   1 1163.97 40.7058  12
   0   7   1 1157.29 41.6616  13
   0   7  -1 1127.99 41.3096  12
   0   7  -1 1084.99 41.5800  13
   0  -7   2 1408.23 49.2119   5
   0   7   2 1351.23 48.8906   5
   0  -7  -2 1375.33 48.6388   5
   0  -7   2 1388.70 50.2238   6
   0   7  -2 1411.80 49.5576   5
   0   7   2 1372.72 50.2182   2
   0  -7   2 1357.15 49.4881  25
   0   7   2 1312.04 48.3723  26
   0  -7  -2 1343.33 49.8690  27
   0  -7   2 1376.50 48.9627  26
   0   7  -2 1324.40 48.7113  26
   0  -7  -2 1273.13 49.4593  28
   0  -7  -2 1359.20 48.6164  22
   0   7  -2 1558.09 50.0046  24
   0  -7  -2 1382.28 49.2133  25
   0  -7   2 1329.00 49.2960  22
   0   7  -2 1288.81 49.7872  25
   0   7  -2 1362.80 49.9664  23
   0   7  -2 1326.43 49.6039   9
   0   7   2 1462.67 49.7373   9
   0  -7  -2 1357.25 50.4204   8
   0   7  -2 1368.98 49.3985   8
   0  -7   2 1304.96 49.0812   9
   0  -7   2 1323.15 49.8017   8
   0  -7  -2 1311.22 47.7347  18
   0   7  -2 1289.38 49.7445  21
   0   7  -2 1373.01 49.6460  16
   0  -7   2 1304.31 50.0609  17
   0  -7  -2 1392.45 49.7193  17
   0   7   2 1352.44 49.3158  17
   0  -7  -2 1283.53 49.4331  15
   0  -7   2 1325.99 49.0609  16
   0   7   2 1326.72 49.0234  15
   0  -7   2 1434.81 49.7764  15
   0   7  -2 1420.38 49.5586  11
   0   7  -2 1367.04 48.5038  12
   0   7  -2 1318.44 48.6191  14
   0   7  -2 1315.99 48.5251  13
   0  -7   3 2340.71 79.2947   5
   0  -7   3 2158.43 79.9375   6
   0   7   3 2169.77 78.6976   5
   0   7   3 2189.79 80.0487   2
   0   7  -3 2288.46 78.8203  26
   0   7   3 2202.40 78.3077  26
   0  -7  -3 2026.56 79.2754  28
   0  -7   3 2167.33 78.9365  26
   0  -7  -3 2219.61 79.9873  27
   0  -7  -3 2229.28 79.0061  25
   0   7  -3 2572.62 79.8982  24
   0  -7  -3 2384.85 78.3291  22
   0   7  -3 2371.45 80.1830  23
   0   7  -3 2132.29 79.8802  25
   0   7  -3 2182.31 79.0896   8
   0  -7   3 2076.39 79.4511   8
   0  -7   3 2308.43 79.1796   9
   0   7   3 2377.90 79.7079   9
   0   7  -3 2216.17 79.7031   9
   0  -7  -3 2249.94 80.4167   8
   0  -7   3 1947.83 77.8593  10
   0  -7  -3 2117.86 77.9556  18
   0   7  -3 2163.91 79.8780  21
   0  -7   3 2156.35 80.1304  17
   0  -7  -3 2193.29 79.4847  15
   0  -7  -3 2190.43 79.3707  17
   0  -7   3 2218.92 78.8660  16
   0  -7   3 2162.00 79.6366  15
   0   7   3 2252.17 80.1640  16
   0   7   3 2314.22 79.0254  15
   0   7  -3 2241.66 79.5866  11
   0   7  -3 2294.50 78.5514  14
   0   7  -3 2190.66 78.6622  12
   0   7  -3 2233.01 78.6152  13
   0  -7   3 2165.49 78.6672  13
   0  -7  -4 368.004 15.3491   6
   0   7   4 348.997 14.1194   5
   0  -7   4 364.491 14.7913   5
   0  -7   4 345.768 15.1974   6
   0   7  -4 339.359 15.2615   2
   0   7   4 364.445 15.4592   2
   0   7   4 358.128 13.8258  26
   0   7  -4 330.549 15.2710  25
   0  -7  -4 360.080 14.9265  28
   0   7  -4 362.488 14.4124  26
   0   7   4 370.529 14.6095  28
   0  -7   4 345.520 14.5152  26
   0  -7  -4 346.182 15.3920  27
   0   7  -4 389.219 15.0070  24
   0  -7  -4 389.226 13.5017  22
   0   7  -4 336.576 15.2133  23
   0   7  -4 361.535 14.4446   8
   0   7  -4 310.782 14.8752   9
   0  -7   4 354.156 13.3505  10
   0  -7  -4 366.132 15.7750   8
   0   7   4 385.778 15.1815   9
   0  -7   4 368.005 14.6745   9
   0   7  -4 336.521 15.2453  21
   0   7  -4 348.466 13.3463  18
   0  -7  -4 351.142 13.7611  18
   0   7   4 372.412 14.4810  15
   0  -7  -4 323.548 14.7930  15
   0  -7   4 357.706 14.1690  16
   0  -7   4 363.986 15.2044  15
   0  -7  -4 365.655 14.6551  17
   0  -7   4 354.633 15.5057  17
   0   7   4 345.434 15.5098  16
   0   7  -4 355.260 14.3673  12
   0  -7   4 339.402 14.1719  13
   0   7  -4 368.259 15.1893  11
   0   7   4 334.305 12.6803  12
   0   7  -4 327.752 13.8502  14
   0   7  -4 380.251 14.1849  13
   0  -7  -5 1289.35 47.2902   6
   0   7   5 1247.02 46.0932   5
   0  -7   5 1276.33 47.2992   6
   0   7   5 1263.19 47.3437   2
   0   7  -5 1348.09 47.5751   2
   0  -7   5 1218.97 46.6805  26
   0  -7  -5 1358.20 47.1497  28
   0   7  -5 1249.93 47.6905  25
   0   7   5 1305.75 45.8585  26
   0   7   5 1242.36 46.4576  28
   0  -7  -5 1288.35 47.8039  27
   0   7  -5 1183.21 47.3878  23
   0  -7  -5 1267.02 44.9650  22
   0   7  -5 1015.69 46.3211  24
   0   7  -5 1374.43 47.5981   9
   0   7  -5 1274.06 46.2259   8
   0  -7   5 1237.33 45.2074  10
   0   7  -5 1259.20 47.5672  21
   0  -7  -5 1259.86 45.9973  18
   0   7  -5 1352.66 45.6938  18
   0  -7  -5 1278.13 46.4042  17
   0  -7   5 1307.69 45.9848  16
   0   7   5 1197.83 47.5873  16
   0  -7   5 1215.54 47.5636  17
   0  -7   5 1225.04 47.2814  15
   0   7   5 1274.81 44.8405  12
   0   7  -5 1295.53 46.7170  12
   0   7  -5 1293.35 45.9727  14
   0   7  -5 1297.42 46.1551  13
   0  -7   5 1330.17 46.4543  13
   0   7   6 48.4397 3.48188   5
   0  -7  -6 36.1756 3.73064   6
   0  -7   6 38.0448 3.96459   6
   0   7  -6 32.4583 3.90526   2
   0   7   6 46.5084 4.27787   2
   0   7   6 52.5648 3.95363  28
   0  -7   6 41.8265 3.75598  26
   0  -7  -6 31.8841 4.07576  27
   0  -7  -6 36.2365 3.77541  28
   0   7  -6 49.6843 3.89219  24
   0   7  -6 37.1689 4.14808  23
   0   7  -6 38.7837 4.20144  25
   0   7  -6 38.4243 3.30352   8
   0  -7   6 38.9042 2.58236  10
   0   7  -6 44.4924 4.28565   9
   0   7  -6 47.3413 4.44885  21
   0  -7  -6 33.3458 3.19738  18
   0   7  -6 37.0907 3.01938  18
   0  -7   6 42.5234 4.16043  17
   0  -7   6 46.4959 3.22825  16
   0  -7   6 43.5771 4.23391  15
   0   7   6 38.1567 4.20686  16
   0  -7  -6 44.9887 3.44818  17
   0   7  -6 39.4097 3.73341  12
   0  -7   6 41.6561 3.62631  13
   0   7  -6 39.6517 3.53975  13
   0   7  -6 35.1291 3.20698  14
   0   7   6 40.9173 2.42911  12
   0  -7  -7 72.5708 5.35580   6
   0   7   7 94.1803 5.20028   5
   0  -7   7 76.9444 4.67920   4
   0  -7   7 83.5714 5.62364   6
   0   7  -7 74.4532 5.59621   2
   0   7   7 82.3397 5.79600   2
   0  -7   7 89.3712 5.79029  26
   0  -7  -7 78.1327 5.55494  28
   0  -7  -7 85.9235 6.38637  27
   0   7  -7 100.852 6.71399  25
   0   7  -7 87.1915 5.44112  24
   0   7  -7 66.9869 5.74034  23
   0   7  -7 80.3212 6.16149  21
   0   7  -7 82.1048 4.71276   8
   0  -7  -7 84.0564 5.94362  10
   0   7  -7 88.2151 6.20433   9
   0  -7   7 80.0494 4.02837  10
   0  -7  -7 77.5278 5.21331  18
   0   7  -7 73.4936 4.79903  18
   0  -7  -7 70.5265 4.48062  17
   0   7  -7 80.1537 4.89706  14
   0   7   7 86.6163 6.19136  16
   0  -7   7 81.8033 6.00790  15
   0  -7   7 74.3702 5.78883  17
   0  -7   7 84.3614 4.44182  16
   0   7   7 83.9284 4.04901  12
   0   7   7 83.4610 4.78581  11
   0  -7   7 74.6530 5.15462  13
   0   7  -7 81.6235 5.60669  12
   0  -7   7 81.3811 5.02840  14
   0  -7  -8 1992.90 73.1222   6
   0   7   8 2224.84 72.9147   5
   0  -7   8 2023.05 73.2697   6
   0  -7   8 2030.32 72.0440   4
   0   7   8 2023.51 73.2883   2
   0   7  -8 1934.89 73.3094   2
   0   7  -8 2018.54 74.6209  25
   0  -7   8 2006.03 73.6480  26
   0  -7  -8 1896.85 74.4921  27
   0  -7  -8 1944.39 73.3677  28
   0   7  -8 2157.66 73.2060  24
   0   7  -8 1904.53 74.2794  21
   0   7  -8 1828.18 74.0090  23
   0  -7  -8 2036.65 74.2517  10
   0  -7   8 2038.97 71.4428  10
   0  -7  -8 2030.37 74.4581   8
   0   7  -8 2000.33 71.8236   8
   0   7  -8 1871.35 72.5351  18
   0  -7  -8 1958.02 73.0678  18
   0  -7   8 1995.89 74.0426  17
   0  -7   8 1992.88 71.5644  16
   0   7   8 2031.14 74.1655  16
   0   7  -8 2062.88 72.4744  14
   0  -7  -8 2040.41 71.8380  17
   0  -7   8 1993.60 74.0933  15
   0  -7  -8 2097.13 72.0292  12
   0  -7   8 2070.14 73.2799  13
   0   7   8 2131.45 72.3168  11
   0   7   8 1989.94 71.5222  12
   0  -7   8 1951.30 72.7219  14
   0   7  -8 1957.10 73.6957  12
   0  -7   9 1998.45 72.4463   6
   0   7   9 2031.21 72.1741   5
   0  -7  -9 1897.31 70.1128   7
   0  -7   9 2036.24 71.2513   4
   0  -7  -9 1937.65 72.2643   6
   0   7  -9 1965.49 72.5018   2
   0   7   9 1968.81 72.4688   2
   0  -7  -9 2111.10 73.1348  28
   0   7  -9 1979.21 74.1700  25
   0  -7  -9 2005.52 74.3935  27
   0  -7   9 2075.43 73.4063  26
   0   7  -9 1929.70 73.7768  23
   0   7  -9 1888.71 72.1540  24
   0   7  -9 1856.43 73.7506  21
   0   7  -9 1997.68 70.8629   8
   0  -7   9 2026.58 70.8051  10
   0  -7  -9 1974.14 73.7496   8
   0  -7  -9 2054.16 70.1120   7
   0  -7  -9 1966.40 73.7584  10
   0  -7  -9 1911.09 72.5992  18
   0   7  -9 2032.81 72.3871  18
   0  -7  -9 2000.96 70.7693  17
   0  -7   9 1999.22 70.6191  16
   0  -7   9 1942.38 73.2990  17
   0   7   9 1996.85 73.5476  16
   0  -7   9 2047.62 73.7501  15
   0   7   9 2129.72 71.6405  11
   0  -7  -9 1900.47 71.4120  12
   0   7  -9 1962.18 73.3676  12
   0  -7   9 2062.15 72.8368  13
   0   7   9 2020.62 70.9918  12
   0  -7   9 1949.37 72.2460  14
   0  -7 -10 559.406 22.0184   6
   0  -7  10 559.239 20.9578   4
   0  -7  10 537.199 22.0216   6
   0   7  10 543.487 22.0650   2
   0   7 -10 550.957 22.1483   2
   0   7 -10 570.169 24.1946  25
   0  -7 -10 558.474 24.3243  27
   0  -7 -10 494.557 22.4719  28
   0  -7  10 559.202 23.2435  26
   0   7 -10 570.793 24.0348  21
   0   7 -10 487.200 23.2937  23
   0   7 -10 565.709 20.4244   8
   0   7 -10 545.468 21.0596  10
   0  -7 -10 527.473 23.3939   8
   0  -7 -10 526.534 23.5730  10
   0  -7 -10 551.606 22.8291  18
   0  -7 -10 516.837 20.0781  17
   0   7 -10 549.776 22.2961  18
   0  -7  10 542.525 20.1009  16
   0  -7  10 558.201 23.1878  17
   0   7  10 563.145 23.3142  16
   0  -7  10 523.803 23.3055  15
   0  -7 -10 558.438 21.6034  12
   0   7  10 553.646 20.9581  12
   0   7 -10 570.359 23.5756  12
   0  -7  10 537.628 22.1052  14
   0   7 -10 539.152 23.7477  11
   0   7  10 594.574 21.5083  11
   0  -7  10 549.078 22.7239  13
   0  -7 -11 7.79697 2.92331   6
   0  -7  11 14.0528 2.43083   4
   0  -7  11 5.81785 2.70907   6
   0   7  11 9.56676 2.82151   2
   0   7 -11 13.9826 3.24343   2
   0  -7 -11 9.91673 3.97427   4
   0  -7 -11 10.9730 3.41699  28
   0  -7  11 6.74275 3.55619  26
   0  -7 -11 6.28484 4.48011  27
   0   7 -11 14.3949 4.14828  23
   0   7 -11 9.64932 4.26716  25
   0   7 -11 7.19002 3.87353  21
   0  -7 -11 8.40106 3.67271  10
   0   7 -11 12.6811 1.86157   8
   0  -7 -11 7.71891 3.86766   8
   0   7 -11 8.35225 2.62814  10
   0  -7 -11 6.72047 3.50984  18
   0   7 -11 21.3134 4.04680  18
   0  -7 -11 9.54470 3.08407  20
   0  -7 -11 9.28371 1.00135  17
   0  -7  11 7.98360 3.55020  17
   0  -7  11 8.64754 1.41719  16
   0  -7  11 22.1588 4.56561  15
   0   7  11 14.7271 4.09537  16
   0   7 -11 13.6838 4.23504  11
   0   7 -11 8.44650 3.82361  12
   0  -7  11 10.3448 3.58436  13
   0  -7 -11 9.48102 2.93600  12
   0  -7  11 11.2850 3.09665  14
   0  -7  12 157.093 8.36332   6
   0  -7 -12 170.625 8.39064   6
   0   7  12 164.083 8.43947   2
   0  -7 -12 169.247 10.3260   4
   0   7 -12 158.402 8.51663   2
   0   7 -12 150.693 10.5326  25
   0  -7  12 152.065 10.0147  26
   0  -7 -12 172.804 9.82051  28
   0  -7 -12 168.866 11.2464  27
   0   7 -12 139.936 10.1211  23
   0   7 -12 157.901 10.6043  21
   0   7 -12 175.441 8.34387  10
   0  -7 -12 139.097 10.0992  10
   0  -7 -12 181.001 10.3852   8
   0   7 -12 161.443 6.31528   8
   0   7 -12 169.177 9.54953  18
   0  -7  12 160.517 9.06479  19
   0  -7 -12 172.262 9.00670  20
   0  -7 -12 150.594 9.78613  18
   0  -7  12 153.245 10.1614  15
   0  -7  12 186.446 10.1346  17
   0   7  12 163.276 9.78682  16
   0   7 -12 158.524 10.3158  12
   0  -7  12 162.665 9.65403  13
   0  -7  12 166.534 9.18873  14
   0  -7 -12 156.979 8.63465  12
   0   7 -12 180.844 11.0409  11
   0  -7  13 356.272 15.1180   6
   0  -7 -13 354.339 17.5741   4
   0  -7 -13 347.374 14.9079   6
   0   7 -13 354.114 15.1487   2
   0   7  13 364.319 15.0375   2
   0  -7 -13 351.133 16.9293  28
   0   7 -13 378.707 18.5113  25
   0  -7 -13 369.351 18.6293  27
   0  -7  13 348.224 17.3487  26
   0   7 -13 406.192 18.6929  21
   0   7 -13 373.517 18.2041  23
   0  -7 -13 367.939 18.2586  10
   0  -7 -13 345.479 17.1505   8
   0   7 -13 340.971 15.0968  10
   0  -7 -13 355.759 17.3282  18
   0  -7 -13 346.157 15.7165  20
   0   7 -13 351.802 16.7698  18
   0  -7  13 349.420 15.8879  19
   0  -7  13 363.447 16.8461  17
   0  -7  13 379.130 17.9601  15
   0   7  13 351.458 16.8555  16
   0   7 -13 367.149 18.0107  12
   0  -7  13 370.533 17.2271  13
   0   7 -13 340.838 18.0599  11
   0  -7  13 367.718 16.4065  14
   0   7  13 320.582 17.2380  13
   0  -7 -13 382.992 16.1851  12
   0  -7  14 117.346 6.77336   6
   0  -7 -14 124.795 6.64098   6
   0  -7 -14 121.100 9.25823   4
   0  -7  14 120.904 6.66242   1
   0   7 -14 129.345 6.95239   2
   0   7  14 117.724 6.61939   2
   0  -7 -14 131.930 6.92039   1
   0  -7  14 123.988 9.29825  26
   0  -7 -14 130.195 9.01665  28
   0  -7 -14 139.304 10.5016  27
   0   7 -14 101.598 9.53512  25
   0   7 -14 123.330 9.72090  21
   0   7 -14 135.170 7.53927  10
   0  -7 -14 117.492 8.90704   8
   0  -7 -14 120.491 9.86015  10
   0  -7  14 127.425 7.66026  19
   0  -7 -14 136.487 9.46826  18
   0   7 -14 128.325 8.92018  18
   0  -7 -14 132.750 7.67950  20
   0  -7  14 138.988 8.57744  17
   0  -7  14 115.664 9.47376  15
   0   7  14 122.896 8.60828  16
   0   7  14 105.108 8.79865  13
   0   7 -14 125.589 10.0400  11
   0   7 -14 121.129 9.70230  12
   0  -7 -14 130.981 8.21913  12
   0  -7  14 137.997 9.28882  13
   0  -7  14 134.036 8.41861  14
   0  -7 -15 27.1334 3.03934   6
   0  -7  15 26.1316 3.27487   6
   0  -7 -15 25.9019 3.26967   1
   0  -7 -15 38.2763 6.07159   4
   0   7 -15 27.6110 3.36197   2
   0  -7 -15 43.3330 6.71627  27
   0  -7  15 38.7532 6.06076  26
   0   7  15 28.2541 5.43989  26
   0  -7 -15 31.0761 5.38364  28
   0   7 -15 34.0788 6.15383  21
   0  -7 -15 30.8086 6.16440  10
   0  -7 -15 26.4018 5.43753   8
   0   7 -15 26.0411 4.10637  10
   0  -7 -15 30.0232 4.15528  20
   0   7 -15 26.7505 5.48287  18
   0  -7 -15 34.5303 5.82384  18
   0  -7  15 26.7406 4.43799  19
   0  -7  15 28.2432 4.84646  17
   0  -7  15 34.9855 5.68486  15
   0   7  15 32.0115 5.18542  16
   0  -7  15 35.5877 5.60592  13
   0   7  15 19.4797 5.47768  13
   0  -7 -15 25.8974 4.71862  12
   0   7 -15 24.3345 5.85264  12
   0   7 -15 27.5395 6.26753  11
   0  -7  15 37.7126 5.45761  14
   0  -7 -16 225.931 13.1033   4
   0  -7 -16 201.766 8.92418   1
   0   7 -16 197.356 8.87740   2
   0   7  16 199.848 11.9514  26
   0  -7 -16 213.687 14.2485  27
   0  -7  16 202.268 12.9821  26
   0   7 -16 189.406 13.2477  21
   0  -7 -16 200.728 11.9696   8
   0  -7 -16 177.429 12.9725  10
   0   7 -16 202.564 10.5377  10
   0  -7  16 202.414 10.5144  19
   0  -7 -16 226.558 13.3292  18
   0  -7 -16 204.277 10.2626  20
   0  -7  16 200.474 11.5550  17
   0   7 -16 199.308 12.3162  18
   0   7  16 200.152 11.7391  16
   0  -7  16 206.748 13.2039  15
   0  -7 -16 202.879 11.4828  12
   0  -7  16 227.325 12.8595  13
   0   7 -16 206.473 13.8251  12
   0  -7  16 215.700 11.8113  14
   0   7  16 199.654 13.1222  13
   0   7 -16 204.802 13.6343  11
   0  -7 -17 26.6164 5.96833   4
   0   7  17 22.1560 5.48781  26
   0  -7 -17 17.4014 6.54059  27
   0  -7  17 30.8280 6.45193  26
   0   7 -17 24.4866 6.57435  21
   0  -7 -17 25.5497 5.64413   8
   0  -7 -17 21.0561 6.39864  10
   0   7 -17 25.3887 4.53422  10
   0  -7 -17 21.6388 3.89733  20
   0   7 -17 9.23375 5.05448  18
   0  -7 -17 32.5271 6.90997  18
   0   7  17 25.4159 5.20291  16
   0  -7  17 19.7757 4.77678  17
   0  -7  17 23.2552 5.38312  14
   0   7 -17 16.0144 6.39797  11
   0  -7 -17 23.5140 5.15977  12
   0   7  17 23.9370 6.46881  13
   0  -7  17 27.4379 6.17569  13
   0   7 -17 27.8623 7.11728  12
   0  -7 -18 7.34565 5.14464   4
   0  -7 -18 11.0191 6.09632  27
   0  -7  18 13.8423 5.88466  26
   0   7  18 8.07108 5.38697  26
   0   7 -18 1.06493 5.76958  21
   0   7 -18 0.53801 3.88890  10
   0  -7 -18 11.6744 4.87121   8
   0  -7 -18 14.9057 6.36116  18
   0   7 -18 0.89557 5.29316  18
   0  -7  18 6.12321 4.46650  17
   0   7  18 6.68833 4.94644  16
   0   7  18 5.54191 5.34868  14
   0   7 -18 4.50111 6.04322  11
   0  -7  18 16.3997 5.86900  13
   0  -7 -18 9.32887 4.87177  12
   0   7 -18 3.30076 6.59373  12
   0  -7  18 8.95607 4.53909  14
   0   7  18 17.1720 6.09681  13
   0  -7 -19 78.4069 8.71659   4
   0   7  19 99.1979 8.91248  26
   0  -7 -19 110.671 11.3356  27
   0  -7  19 87.4946 9.47246  26
   0   7 -19 73.5095 9.53232  25
   0   7 -19 98.3461 10.1414  21
   0  -7 -19 93.0937 8.30097   8
   0   7 -19 85.2450 7.40226  10
   0   7 -19 91.5129 9.31821  18
   0  -7 -19 88.4400 9.53446  18
   0   7  19 113.613 10.8470  14
   0  -7  19 82.5536 8.00296  14
   0  -7  19 84.7121 9.09599  13
   0   7 -19 82.3491 10.4040  12
   0   7 -19 86.8930 10.4551  11
   0   7  19 115.588 10.3915  13
   0  -7 -19 79.1434 7.98963  12
   0  -7 -20 100.452 10.0813   4
   0  -7  20 115.449 10.7191  26
   0   7  20 116.065 9.99372  26
   0  -7 -20 103.678 11.7685  27
   0   7 -20 98.3469 10.8299  25
   0   7 -20 107.375 10.8551  21
   0  -7 -20 127.638 9.07564   8
   0   7 -20 119.793 8.26167  10
   0   7 -20 100.512 10.2666  18
   0  -7 -20 106.795 10.4548  18
   0   7  20 96.9218 10.5311  14
   0  -7 -20 84.9282 8.69605  12
   0  -7  20 81.9529 9.68000  13
   0   7 -20 103.077 11.3424  11
   0   7  20 85.0602 10.4497  13
   0  -7  20 103.656 9.13573  14
   0  -7 -21 44.9921 7.74530   4
   0   7  21 63.4587 8.11356  26
   0  -7  21 62.4388 9.06760  26
   0  -7 -21 64.4888 9.73574  27
   0   7 -21 42.7724 8.82015  25
   0   7 -21 51.7448 8.65966  18
   0  -7 -21 58.2316 9.32931  18
   0   7  21 50.1921 8.66202  14
   0  -7  21 54.9984 8.40789  13
   0   7  21 54.8389 8.71638  13
   0   7 -21 44.5710 8.78491  11
   0  -7  21 52.1992 7.48168  14
   0  -7 -22 142.898 11.8217   4
   0  -7 -22 174.185 14.8267  27
   0  -7  22 156.420 13.2132  26
   0   7  22 153.418 11.6257  26
   0   7 -22 130.539 12.6855  25
   0  -7 -22 146.404 13.7300  10
   0  -7 -22 149.341 12.9918  18
   0   7 -22 137.302 12.1478  18
   0   7  22 136.706 12.7944  14
   0  -7  22 169.122 13.4921  15
   0  -7  22 151.618 11.2226  14
   0   7  22 129.082 12.4097  13
   0   7 -22 143.178 13.5212  11
   0  -7  22 110.078 11.8437  13
   0  -7 -23 13.5833 6.75632   4
   0   7  23 30.9567 7.50039  26
   0  -7 -23 16.4188 8.64569  27
   0  -7  23 13.2746 7.55763  26
   0   7 -23 17.1789 7.66101  25
   0  -7 -23 27.5935 8.10147  18
   0   7 -23 20.4442 7.85659  18
   0  -7  23 25.7992 7.54260  15
   0   7  23 15.8211 7.75757  14
   0  -7 -23 13.5524 7.97253  10
   0   7 -23 24.2000 8.46696  11
   0  -7  23 24.6952 8.08663  13
   0   7  23 16.9222 7.52078  13
   0   7  24-0.98172 6.76455  26
   0  -8   0 10271.5 406.128   5
   0   8   0 12137.4 406.800   5
   0  -8   0 11563.2 407.947   6
   0  -8   0 11066.6 406.151  26
   0  -8   0 11973.4 407.550  28
   0   8   0 11715.7 405.946  26
   0   8   0 13511.3 408.136  23
   0  -8   0 11578.1 406.517  22
   0   8   0 11256.0 407.970   2
   0  -8   0 11094.0 407.839   8
   0   8   0 12044.3 406.703  11
   0   8   0 12670.8 407.448   9
   0  -8   0 11715.1 407.272  15
   0   8   0 10867.0 407.415  16
   0   8   0 12167.6 405.979  13
   0   8   0 11414.7 405.163  12
   0   8   1 4.33676 2.19780   5
   0  -8  -1 3.36963 2.56350   6
   0  -8   1 5.94282 2.42538   5
   0   8  -1 5.32000 2.27038   5
   0  -8  -1 2.21018 1.99427   5
   0  -8   1 3.85994 2.63718   6
   0   8   1 5.93969 2.96703   2
   0   8  -1 10.9188 2.97503   2
   0  -8   1 3.41348 1.89845  26
   0  -8  -1 2.81564 2.42921  28
   0   8   1 1.41715 1.73155  26
   0  -8  -1 3.76125 2.18653  27
   0   8  -1 2.72698 2.08498  26
   0  -8  -1 2.52554 2.52187  25
   0  -8   1 3.76456 2.42546  22
   0  -8  -1 2.90563 2.18516  22
   0   8   1 2.16860 2.33089  23
   0   8  -1 3.07886 2.65567  23
   0  -8   1 7.81444 2.75585   8
   0  -8  -1 2.49281 2.72479   8
   0   8  -1 4.28067 2.12320  11
   0  -8   1 2.98761 2.29061   9
   0   8  -1 3.49655 2.60812   9
   0   8   1 6.43335 2.59699   9
   0  -8   1 3.48731 2.52731  15
   0  -8  -1 3.05125 2.20604  15
   0   8  -1 6.68095 2.59041  16
   0  -8  -1 9.42094 2.72524  17
   0   8   1 3.77872 1.00764  12
   0   8   1 0.63759 2.03072  13
   0   8  -1 3.31134 1.49670  12
   0   8  -1 4.20719 1.85389  13
   0  -8   2 321.076 12.7216   5
   0   8   2 300.904 12.3786   5
   0  -8   2 300.776 13.6627   6
   0  -8  -2 293.709 12.0153   5
   0   8   2 305.467 13.7973   2
   0  -8   2 266.600 12.1902  26
   0   8   2 302.045 11.8169  26
   0  -8  -2 275.998 12.8945  28
   0   8  -2 296.596 12.1156  26
   0  -8  -2 307.542 13.4660  27
   0   8   2 284.103 13.3178  23
   0   8  -2 321.996 13.7160  23
   0   8  -2 284.990 13.2379  25
   0  -8  -2 293.468 12.0369  22
   0  -8  -2 318.611 12.7141  25
   0   8  -2 246.190 12.7530  24
   0  -8  -2 297.493 13.8693   8
   0   8  -2 291.640 13.1937   9
   0   8   2 340.108 13.3643   9
   0  -8   2 310.321 13.5437   8
   0  -8  -2 276.591 10.8177  18
   0  -8  -2 297.372 13.1908  17
   0   8  -2 292.593 13.1246  16
   0  -8   2 300.439 13.1725  15
   0  -8  -2 274.359 12.8812  15
   0   8  -2 322.774 12.1646  14
   0   8  -2 291.080 12.8792  11
   0   8  -2 292.535 11.8166  12
   0   8  -2 300.969 11.9701  13
   0  -8   3 1612.41 58.7459   5
   0   8   3 1615.20 58.3117   5
   0  -8   3 1620.74 59.9100   6
   0   8   3 1617.44 59.9478   2
   0  -8  -3 1570.33 59.6711  27
   0  -8   3 1650.26 58.6337  26
   0   8   3 1711.08 57.8967  26
   0   8  -3 1646.09 58.3671  26
   0  -8  -3 1635.57 59.2721  28
   0   8  -3 1967.73 59.8475  24
   0   8  -3 1635.39 59.7811  25
   0  -8  -3 1658.71 57.8660  22
   0  -8  -3 1496.40 58.4499  25
   0   8  -3 1530.09 59.5593  23
   0  -8   3 1575.90 59.3539   8
   0  -8   3 1567.08 57.4701  10
   0   8   3 1550.63 59.1759   9
   0  -8  -3 1584.24 60.1906   8
   0   8  -3 1682.47 59.5536   9
   0  -8  -3 1563.07 57.2696  18
   0   8  -3 1503.41 59.5755  21
   0  -8  -3 1576.32 59.2367  15
   0  -8   3 1658.82 60.0642  17
   0   8   3 1594.23 59.9328  16
   0  -8  -3 1669.99 59.3088  17
   0  -8   3 1601.54 59.3763  15
   0   8  -3 1542.03 59.1541  11
   0   8  -3 1611.52 58.0840  13
   0   8  -3 1707.51 58.1539  14
   0   8  -3 1594.09 58.1172  12
   0  -8   4 135.272 7.92453   6
   0   8   4 129.763 6.69214   5
   0  -8  -4 133.518 7.80257   6
   0   8   4 139.359 8.03122   2
   0   8  -4 136.905 8.04246   2
   0  -8   4 139.047 7.15642  26
   0  -8  -4 134.334 7.90291  27
   0   8   4 151.573 6.48291  26
   0  -8  -4 134.359 7.45907  28
   0  -8  -4 119.074 6.82742  25
   0   8  -4 129.120 7.84651  23
   0   8  -4 134.276 7.95890  25
   0  -8  -4 128.872 6.01479  22
   0   8  -4 150.282 7.68141  24
   0   8  -4 116.142 7.47710   9
   0  -8   4 137.888 5.92199  10
   0   8  -4 135.822 7.09176   8
   0  -8  -4 131.499 8.27198   8
   0   8   4 158.053 7.90024   9
   0   8  -4 141.320 8.00321  21
   0  -8  -4 136.985 6.14443  18
   0   8   4 137.698 8.16787  16
   0  -8   4 136.809 6.85768  16
   0  -8   4 123.382 7.89233  17
   0  -8  -4 134.375 7.47441  15
   0  -8   4 123.676 7.49290  15
   0  -8  -4 137.954 7.36662  17
   0  -8   4 143.459 6.89160  13
   0   8  -4 130.787 6.77576  12
   0   8  -4 139.378 6.69377  13
   0   8  -4 138.337 7.67615  11
   0   8  -4 135.222 6.54787  14
   0  -8  -5 165.395 9.12161   6
   0  -8   5 167.880 9.16057   6
   0   8   5 151.148 7.80133   5
   0   8   5 153.261 8.98519   2
   0   8  -5 181.277 9.42902   2
   0   8  -5 166.907 9.34478  25
   0   8   5 166.904 7.61240  26
   0  -8  -5 170.004 8.75082  28
   0  -8  -5 166.090 9.39132  27
   0  -8   5 167.837 8.49713  26
   0  -8  -5 166.740 6.92981  22
   0   8  -5 182.047 9.50151  23
   0   8  -5 171.332 8.72745  24
   0   8   5 175.550 8.96558   9
   0  -8  -5 160.465 9.54861   8
   0  -8   5 167.445 7.03478  10
   0   8  -5 161.246 8.12342   8
   0   8  -5 180.038 9.30427   9
   0   8  -5 176.414 9.46424  21
   0   8  -5 173.273 7.19185  18
   0  -8  -5 172.651 7.66330  18
   0  -8  -5 171.189 8.38568  17
   0  -8   5 159.853 9.28756  17
   0  -8   5 170.079 9.00071  15
   0  -8   5 182.752 8.09676  16
   0   8   5 174.034 9.47340  16
   0   8  -5 175.290 8.00381  13
   0   8  -5 171.684 9.13774  11
   0   8  -5 166.565 8.30669  12
   0  -8   5 166.517 8.12221  13
   0   8  -5 170.784 7.79597  14
   0  -8   6 477.787 20.8967   6
   0  -8  -6 489.224 20.8776   6
   0   8   6 540.183 19.8583   5
   0   8   6 499.973 21.0301   2
   0   8  -6 486.785 20.9991   2
   0  -8  -6 517.052 21.6973  27
   0   8  -6 513.924 21.5929  25
   0  -8  -6 521.606 20.7911  28
   0   8   6 532.614 19.4503  26
   0  -8   6 537.905 20.6802  26
   0   8  -6 507.892 21.6072  21
   0   8  -6 459.100 21.0462  23
   0   8  -6 452.801 20.2905  24
   0  -8   6 492.349 18.5322  10
   0   8  -6 519.664 19.7896   8
   0   8  -6 497.785 21.1682   9
   0  -8  -6 502.865 19.6781  18
   0   8  -6 476.093 19.0802  18
   0  -8   6 499.519 21.5105  17
   0  -8  -6 502.560 19.9374  17
   0  -8   6 517.337 21.1832  15
   0  -8   6 529.947 19.5234  16
   0   8  -6 514.077 19.5317  14
   0   8   6 504.188 21.4826  16
   0  -8   6 496.588 19.9949  13
   0   8   6 480.602 18.1269  12
   0   8  -6 522.440 21.3089  11
   0   8  -6 527.013 20.4990  12
   0  -8   7 1.65174 2.33152   4
   0   8   7 3.46217 2.25924   5
   0  -8  -7 4.24259 2.72183   6
   0  -8   7 1.44000 2.68620   6
   0   8   7 3.39849 2.60511   2
   0   8  -7 0.49553 2.72800   2
   0  -8  -7-2.47345 3.25927  27
   0  -8   7-1.34956 2.67498  26
   0  -8  -7-0.90776 2.75613  28
   0   8  -7 0.60898 3.06043  25
   0   8  -7-0.82830 2.53208  24
   0   8  -7-1.73193 3.20457  23
   0  -8  -7 1.58963 2.91707  10
   0   8  -7 1.96386 2.19338   8
   0   8  -7-1.08866 2.92078   9
   0  -8   7-1.15792 1.53284  10
   0  -8  -7 0.33978 2.35379  18
   0   8  -7-0.59823 3.15314  21
   0   8  -7-0.81525 1.89244  18
   0  -8   7 2.86114 3.17636  17
   0  -8   7 3.76860 2.88880  15
   0  -8   7 2.66753 2.01002  16
   0   8   7-0.57377 2.91219  16
   0  -8  -7 3.02283 2.20149  17
   0   8   7 0.61619 1.31398  12
   0  -8   7 0.37535 2.40092  13
   0   8  -7 1.42466 2.29114  14
   0   8  -7 0.89290 2.37449  12
   0  -8  -8 385.307 16.6466   6
   0  -8   8 315.399 14.9318   4
   0   8   8 404.772 15.8555   5
   0  -8   8 389.570 16.7572   6
   0   8  -8 364.515 16.6562   2
   0   8   8 403.939 16.8478   2
   0   8  -8 371.706 17.6899  25
   0  -8  -8 361.546 16.5366  28
   0  -8   8 371.615 16.6707  26
   0  -8  -8 378.559 17.8103  27
   0   8  -8 376.287 16.3235  24
   0   8  -8 410.634 17.9466  21
   0   8  -8 403.946 17.7438  23
   0  -8  -8 362.864 17.5570   8
   0  -8  -8 368.871 17.1707  10
   0  -8   8 403.650 14.4142  10
   0   8  -8 382.453 15.1668   8
   0  -8  -8 361.492 16.0386  18
   0   8  -8 352.002 15.4351  18
   0  -8  -8 389.368 15.2828  17
   0  -8   8 385.337 17.2705  15
   0   8   8 356.262 17.1732  16
   0  -8   8 379.253 17.3488  17
   0  -8   8 400.258 14.9698  16
   0  -8   8 352.776 16.0914  13
   0   8   8 349.766 15.1665  11
   0   8  -8 388.410 16.8229  12
   0   8   8 395.709 14.4139  12
   0  -8   9 264.867 11.5435   4
   0   8   9 280.517 12.2835   5
   0  -8  -9 267.736 10.7454   7
   0  -8   9 274.603 12.9207   6
   0  -8  -9 260.312 12.7227   6
   0   8   9 275.196 12.9629   2
   0   8  -9 274.682 13.0793   2
   0   8  -9 274.415 14.3501  25
   0  -8   9 274.453 13.3157  26
   0  -8  -9 271.194 14.3793  27
   0  -8  -9 289.402 13.2799  28
   0   8  -9 260.641 13.9890  21
   0   8  -9 229.162 12.3244  24
   0   8  -9 269.655 14.0647  23
   0  -8  -9 286.751 10.7360   7
   0   8  -9 275.474 11.3700   8
   0  -8  -9 253.425 13.6669  10
   0  -8  -9 274.041 14.1131   8
   0  -8   9 287.052 10.8712  10
   0  -8  -9 252.116 12.5825  18
   0   8  -9 251.049 12.1070  18
   0   8   9 275.198 13.8383  16
   0  -8   9 282.447 11.1477  16
   0  -8  -9 282.849 11.3676  17
   0  -8   9 256.012 13.4719  17
   0  -8   9 292.026 14.0614  15
   0  -8   9 294.084 13.0038  13
   0   8   9 259.990 11.6482  11
   0   8   9 276.641 10.9742  12
   0   8  -9 259.306 13.3540  12
   0  -8   9 275.111 12.4347  14
   0   8  10 183.358 9.46343   5
   0  -8  10 178.722 8.59654   4
   0  -8 -10 187.567 9.82595   6
   0  -8 -10 177.135 7.21325   7
   0  -8  10 203.770 10.0424   6
   0   8 -10 210.078 10.2434   2
   0   8  10 182.004 9.95032   2
   0  -8  10 208.979 10.8632  26
   0  -8 -10 200.712 10.4651  28
   0  -8 -10 188.922 11.7682  27
   0   8 -10 182.823 11.3480  25
   0   8 -10 202.091 11.6519  21
   0   8 -10 167.058 9.46710  24
   0   8 -10 213.592 11.5198  23
   0  -8 -10 189.412 11.2286   8
   0  -8 -10 185.256 7.25664   7
   0   8 -10 207.292 8.41158   8
   0  -8 -10 202.390 11.4361  10
   0  -8 -10 198.625 10.3633  18
   0  -8 -10 182.020 8.10322  17
   0   8 -10 203.865 9.87777  18
   0  -8  10 192.083 8.03598  16
   0  -8  10 200.889 11.2697  15
   0  -8  10 179.369 10.7111  17
   0   8  10 194.043 11.0602  16
   0   8  10 179.231 8.82634  11
   0  -8  10 211.904 9.85325  14
   0  -8  10 215.095 10.5250  13
   0   8 -10 185.027 10.8973  12
   0  -8 -11 42.2183 4.42978   6
   0   8  11 36.9580 4.17080   5
   0  -8  11 29.2308 4.14344   6
   0   8 -11 36.2294 4.41412   2
   0  -8 -11 40.4386 5.42586   4
   0   8  11 25.8283 3.93270   2
   0  -8 -11 23.2493 5.26537  27
   0  -8  11 29.1506 4.77063  26
   0  -8 -11 24.6161 4.55965  28
   0   8 -11 27.7103 5.12541  25
   0   8 -11 43.2065 5.85700  23
   0   8 -11 31.6543 5.32488  21
   0   8 -11 30.0441 2.78793   8
   0  -8 -11 29.3305 5.47269   8
   0  -8 -11 38.3626 5.63669  10
   0  -8 -11 30.2924 2.38929  17
   0  -8 -11 30.1940 4.58231  18
   0   8 -11 32.2674 4.35293  18
   0  -8  11 28.1289 5.06130  17
   0   8  11 37.3905 5.51197  16
   0   8  11 22.8620 5.03103  14
   0  -8  11 29.7136 5.12695  15
   0  -8  11 40.2536 4.32391  14
   0  -8  11 33.2642 4.62435  13
   0  -8 -11 43.2275 3.86414  12
   0   8 -11 30.8601 4.96716  12
   0  -8 -12 399.986 16.7925   6
   0  -8  12 394.121 16.9454   6
   0   8  12 407.152 17.1414   5
   0   8 -12 383.672 16.9190   2
   0  -8 -12 407.684 19.1256   4
   0   8  12 398.285 16.8323   2
   0   8 -12 351.059 19.1443  25
   0  -8  12 341.974 17.9509  26
   0  -8 -12 350.092 17.5216  28
   0  -8 -12 404.494 19.9173  27
   0   8 -12 424.968 19.7529  21
   0   8 -12 374.240 18.8162  23
   0  -8 -12 411.382 19.3010  10
   0  -8 -12 401.149 18.8863   8
   0   8 -12 393.784 14.6156   8
   0  -8  12 384.328 17.4723  19
   0   8 -12 398.657 17.5284  18
   0  -8 -12 443.622 17.7391  20
   0  -8 -12 382.958 18.0097  18
   0   8  12 367.679 18.9784  14
   0   8  12 359.033 18.0902  16
   0  -8  12 372.553 18.6924  15
   0  -8  12 390.621 18.2521  17
   0   8 -12 391.021 19.3454  11
   0  -8  12 371.444 17.7012  13
   0  -8  12 395.545 17.2052  14
   0   8 -12 373.347 18.6484  12
   0  -8 -12 402.564 16.5795  12
   0  -8  13 4.24801 3.18156   6
   0  -8 -13 1.20658 2.78691   6
   0   8  13 7.00266 3.38958   2
   0  -8 -13 7.15826 4.76350   4
   0   8 -13 0.43549 3.04907   2
   0  -8 -13-0.64927 3.86128  28
   0  -8 -13-0.94886 5.13622  27
   0  -8  13 9.58113 4.25588  26
   0   8 -13 12.1965 4.95366  21
   0   8 -13-2.68450 4.54218  25
   0   8 -13-2.44993 4.02166  23
   0  -8 -13-1.51213 4.12795   8
   0  -8 -13 7.67114 4.92174  10
   0  -8  13-2.10375 3.62464  19
   0  -8 -13-0.67796 4.00298  18
   0   8 -13 5.32942 3.97087  18
   0  -8 -13 1.55357 3.45325  20
   0   8  13 4.35184 4.91023  14
   0   8  13 3.46942 4.27132  16
   0  -8  13 1.33454 3.61229  17
   0  -8  13 4.83017 4.64855  15
   0  -8  13 7.72521 3.98923  13
   0   8 -13 0.88037 4.92706  11
   0   8 -13 1.58490 4.39924  12
   0  -8  13 1.06365 3.27406  14
   0  -8 -13-1.31215 3.07805  12
   0  -8  14 1779.69 66.1293   6
   0  -8 -14 1766.90 69.2924   4
   0  -8 -14 1792.59 65.9738   6
   0   8 -14 1843.39 66.2792   2
   0   8  14 1733.93 65.9253   2
   0  -8 -14 1786.75 68.2429  28
   0  -8 -14 1862.85 70.7997  27
   0   8 -14 1859.76 70.2426  25
   0  -8  14 1890.19 69.2802  26
   0   8 -14 1942.30 70.4964  21
   0  -8 -14 1749.90 69.7216  10
   0  -8 -14 1734.57 68.7189   8
   0   8 -14 1883.11 65.9602  10
   0  -8 -14 1851.10 67.0416  20
   0  -8  14 1851.59 68.3210  17
   0  -8 -14 1825.44 68.6986  18
   0  -8  14 1722.43 66.9079  19
   0   8 -14 1718.69 67.7915  18
   0  -8  14 1854.04 69.6815  15
   0   8  14 1738.16 68.2807  16
   0  -8  14 1810.86 68.4106  13
   0  -8 -14 2001.52 67.1487  12
   0   8 -14 1793.55 69.5652  12
   0  -8  14 1839.35 67.4782  14
   0   8  14 1701.34 68.8448  13
   0   8 -14 1856.15 70.3419  11
   0  -8  15 1093.01 42.2845   6
   0  -8 -15 1090.41 45.8104   4
   0  -8 -15 1092.72 42.0772   6
   0  -8 -15 1198.18 42.5747   1
   0   8 -15 1125.72 42.4199   2
   0  -8 -15 1098.12 44.9210  28
   0   8 -15 1113.34 46.9090  25
   0  -8 -15 1166.07 47.5778  27
   0  -8  15 1171.99 46.0808  26
   0   8 -15 1235.32 47.3991  21
   0   8 -15 1138.13 42.5783  10
   0  -8 -15 1170.23 46.9361  10
   0  -8 -15 1126.43 45.4151   8
   0  -8  15 1101.47 43.4075  19
   0  -8  15 1118.27 44.6349  17
   0  -8 -15 1209.10 43.6193  20
   0   8 -15 1070.38 44.5722  18
   0  -8 -15 1126.83 45.6242  18
   0  -8  15 1191.21 46.4739  15
   0   8  15 1186.17 45.1881  16
   0  -8 -15 1162.55 43.7754  12
   0  -8  15 1149.28 45.2423  13
   0   8  15 1078.95 45.7304  13
   0   8 -15 1138.73 46.4775  12
   0   8 -15 1161.83 47.0256  11
   0  -8  15 1175.25 44.4231  14
   0  -8 -16 454.993 21.9272   4
   0   8 -16 412.329 17.5785   2
   0  -8 -16 449.958 17.7901   1
   0  -8 -16 416.711 22.5543  27
   0   8  16 449.460 20.4186  26
   0  -8  16 413.482 21.3692  26
   0   8 -16 516.000 23.1189  21
   0   8 -16 453.387 18.5348  10
   0  -8 -16 450.070 22.5713  10
   0  -8 -16 408.680 20.5718   8
   0  -8 -16 415.901 21.2902  18
   0  -8  16 430.442 20.1660  17
   0  -8  16 408.486 18.7931  19
   0  -8 -16 437.837 18.8523  20
   0   8 -16 436.964 20.7531  18
   0  -8  16 484.634 22.4859  15
   0   8  16 460.770 20.8057  16
   0   8  16 434.322 21.5746  13
   0  -8  16 428.606 19.9112  14
   0  -8  16 443.171 21.1471  13
   0   8 -16 471.381 22.9199  11
   0   8 -16 447.990 22.4479  12
   0  -8 -16 420.739 19.3810  12
   0  -8 -17 15.1190 5.84051   4
   0   8  17 10.4940 4.85361  26
   0  -8  17 13.3010 5.87200  26
   0  -8 -17 8.38489 6.50540  27
   0   8 -17 12.8089 6.54769  21
   0   8 -17 15.9944 3.78743  10
   0  -8 -17 15.2989 5.14636   8
   0  -8 -17 21.8177 6.64567  10
   0  -8 -17 13.0640 3.89221  20
   0  -8 -17 14.7852 5.86174  18
   0   8 -17 15.5238 5.53468  18
   0  -8  17 13.1061 4.65578  17
   0  -8  17 19.1255 6.17728  15
   0   8  17 16.2702 5.28320  16
   0  -8  17 15.8619 4.55042  14
   0   8  17 11.5958 6.31697  13
   0   8 -17 26.6087 6.61413  11
   0   8 -17 12.5714 6.55522  12
   0  -8  17 20.4280 5.92031  13
   0  -8 -17 20.5070 5.14037  12
   0  -8 -18 317.534 18.6841  27
   0  -8  18 238.621 15.9730  26
   0   8  18 298.325 15.8444  26
   0   8 -18 283.660 17.5904  21
   0   8 -18 286.325 13.6314  10
   0  -8 -18 274.990 15.6308   8
   0  -8 -18 313.071 18.1144  10
   0   8 -18 270.732 16.0650  18
   0  -8  18 273.328 14.8860  17
   0  -8 -18 263.346 16.4328  18
   0  -8 -18 261.646 16.4985   4
   0   8 -18 317.816 18.1118  12
   0   8  18 298.816 17.1262  13
   0   8 -18 313.484 18.4020  11
   0  -8 -18 296.562 15.1223  12
   0  -8  18 320.801 15.6894  14
   0  -8  18 324.458 16.7385  13
   0  -8  19 271.736 17.0374  26
   0   8  19 262.849 15.6637  26
   0  -8 -19 254.612 18.1175  27
   0   8 -19 300.656 17.8495  21
   0  -8 -19 274.175 15.7404   8
   0  -8 -19 286.561 17.9402  10
   0  -8 -19 314.795 17.5754  18
   0   8 -19 302.564 16.7473  18
   0  -8 -19 336.875 17.7825   4
   0   8 -19 280.800 17.7733  12
   0   8 -19 282.879 17.8876  11
   0   8  19 303.282 17.4662  13
   0  -8  19 308.607 16.9890  13
   0  -8  19 284.748 15.3805  14
   0  -8 -20 138.900 13.5033  27
   0  -8  20 132.962 11.5446  26
   0   8  20 152.355 11.2309  26
   0   8 -20 160.353 13.1811  25
   0   8 -20 126.733 12.1949  21
   0  -8 -20 152.229 10.7481   8
   0  -8 -20 155.675 12.6046  18
   0   8 -20 141.225 11.4492  18
   0  -8 -20 137.588 11.7306   4
   0   8 -20 129.500 12.7081  11
   0   8  20 149.153 12.2675  13
   0   8 -20 164.090 13.3597  12
   0  -8  20 116.865 11.0371  13
   0  -8  20 148.787 10.8520  14
   0   8 -21 29.1038 8.26423  21
   0   8 -21 38.7817 8.75053  25
   0   8  21 39.1631 7.36671  26
   0  -8  21 20.5476 7.74774  26
   0  -8 -21 57.1093 9.91112  27
   0   8 -21 36.7376 7.52858  18
   0  -8 -21 43.6167 8.67830  18
   0   8 -21 37.4002 8.63344  12
   0   8  21 36.7439 8.32922  13
   0  -8  21 31.2983 6.65431  14
   0   8 -21 22.3342 8.17518  11
   0  -8  21 28.8835 7.09641  13
   0  -8 -21 39.4261 7.32432   4
   0  -8 -22 14.5131 6.92875   4
   0   8 -22-3.97640 7.49310  25
   0  -8 -22 19.0655 8.26884  18
   0   8 -22 11.6458 6.74784  18
   0   8  22 20.9941 6.79062  26
   0  -8  22 23.5737 7.46178  26
   0  -8 -22 5.88102 7.47831  27
   0   8  22 5.23572 6.91646  14
   0   8  22 15.2992 7.63576  13
   0   8 -22 25.4278 8.19670  12
   0   8 -22 24.3300 8.38897  11
   0  -8  22 16.0051 7.67443  13
   0   8  23 64.0423 8.59340  26
   0  -8 -23 67.4456 9.94213  18
   0   8 -23 62.1668 9.29371  18
   0   8  23 55.0567 9.09985  13
   0  -8  23 76.7161 9.74964  13
   0  -8 -23 50.2570 8.77068   4
   0  -9   0 0.55263 2.83235   6
   0  -9   0 0.86861 2.41747   5
   0   9   0 1.03836 2.25470   5
   0  -9   0 0.84595 1.98412  26
   0   9   0-1.17652 2.04151  26
   0  -9   0 2.36062 2.59922  28
   0  -9   0-0.32280 2.52369  22
   0   9   0-0.49879 2.83606  23
   0   9   0 2.84487 3.26025   2
   0  -9   0 3.28875 3.09210   8
   0   9   0-0.86797 3.22025   9
   0   9   0-0.68956 2.28571  11
   0  -9   0 2.54852 2.78261  17
   0   9   0 0.99761 2.60518  16
   0  -9   0-0.43701 2.50418  15
   0   9   0 0.93224 1.27799  12
   0   9   0-1.37504 1.94107  13
   0  -9  -1 1756.93 64.2330   5
   0  -9   1 1833.23 66.4124   6
   0   9   1 1743.56 64.6298   5
   0  -9   1 1799.31 64.5732   5
   0  -9  -1 1745.89 66.2125   6
   0   9  -1 1722.79 64.9788   5
   0  -9   1 1655.60 64.3209  26
   0  -9  -1 1823.35 65.8719  27
   0   9   1 1776.51 63.9042  26
   0  -9  -1 1802.32 65.7546  28
   0  -9   1 1863.16 66.0391  28
   0   9  -1 1833.73 64.1680  26
   0   9  -1 1680.54 65.7931  23
   0  -9  -1 1941.33 64.6838  22
   0   9   1 1728.09 65.8743  23
   0   9  -1 1822.85 66.5542   2
   0   9   1 1821.83 66.5092   2
   0  -9   1 1773.05 66.1449   8
   0   9  -1 1850.58 65.7160   9
   0   9   1 1842.41 65.6065   9
   0  -9  -1 1819.86 66.5434   8
   0  -9  -1 1785.51 65.5058  15
   0  -9   1 1721.64 65.4608  15
   0   9  -1 1713.25 65.6895  16
   0  -9  -1 1864.52 66.0402  17
   0   9  -1 1903.46 64.0848  13
   0   9   1 1788.64 63.9797  13
   0   9  -1 1818.05 63.4978  12
   0   9  -1 1724.96 64.9453  11
   0   9   1 1757.57 62.6356  12
   0  -9  -2 2345.40 91.0032   5
   0  -9   2 2520.52 93.2743   6
   0   9   2 2565.33 91.5737   5
   0   9   2 2509.08 93.3856   2
   0   9   2 2558.14 90.8501  26
   0  -9  -2 2708.02 92.8032  28
   0  -9  -2 2553.95 92.8991  27
   0  -9   2 2531.65 91.5614  26
   0   9  -2 2672.67 91.2947  26
   0   9  -2 2536.09 93.0248  23
   0   9  -2 2482.50 92.5615  24
   0  -9  -2 2584.88 91.2549  22
   0   9   2 2630.27 93.0779  23
   0  -9  -2 2544.92 93.5657   8
   0  -9   2 2571.47 93.0233   8
   0   9  -2 2514.30 92.5841   9
   0   9   2 2716.60 92.6912   9
   0  -9   2 2473.50 92.5337  15
   0  -9  -2 2350.44 92.2840  15
   0   9  -2 2585.08 92.7068  16
   0  -9  -2 2613.23 92.8027  17
   0   9  -2 2538.41 91.0146  13
   0   9  -2 2514.97 90.7891  12
   0   9  -2 2653.53 92.3391  11
   0   9   2 2698.22 91.1413  13
   0   9  -2 2648.00 91.2390  14
   0  -9   3 30.9839 4.23221   6
   0   9   3 23.0130 2.87797   5
   0   9   3 31.7261 4.54688   2
   0  -9  -3 22.8572 3.49546  28
   0   9   3 26.7463 2.81140  26
   0  -9   3 25.6037 3.18950  26
   0  -9  -3 25.5181 3.82357  27
   0   9  -3 38.2143 4.32450  23
   0   9  -3 28.1629 3.98693  25
   0   9  -3 24.1831 3.72657  24
   0  -9  -3 27.4063 2.88868  22
   0   9   3 29.9910 3.74331   9
   0  -9   3 27.2228 3.95222   8
   0  -9  -3 32.3317 4.32744   8
   0   9  -3 32.3185 3.97189   9
   0  -9   3 32.4044 2.57803  10
   0  -9  -3 31.2726 2.10106  18
   0  -9   3 29.9951 4.36066  17
   0  -9  -3 32.5013 3.81324  17
   0  -9   3 32.4186 3.95779  15
   0  -9  -3 33.0865 3.99993  15
   0   9  -3 30.7277 2.98353  12
   0   9  -3 29.3345 3.10417  13
   0   9  -3 31.4892 3.11652  14
   0   9  -3 36.3025 3.94358  11
   0   9   4 931.615 34.8502   5
   0  -9  -4 922.947 36.5924   6
   0  -9   4 928.876 36.6597   6
   0   9   4 934.804 36.7442   2
   0   9  -4 893.107 36.5593   2
   0  -9  -4 914.390 36.5087  27
   0  -9  -4 956.048 36.0235  28
   0  -9   4 944.721 35.3466  26
   0   9   4 954.660 34.3299  26
   0   9  -4 1056.23 37.0350  23
   0  -9  -4 919.514 34.0440  22
   0   9  -4 921.131 35.9624  24
   0   9  -4 948.786 36.6910  25
   0   9   4 989.085 36.1973   9
   0  -9  -4 947.541 37.1775   8
   0   9  -4 973.431 36.4107   9
   0  -9   4 969.014 33.8364  10
   0  -9  -4 918.791 33.8596  18
   0   9  -4 909.486 36.5812  21
   0  -9  -4 872.880 35.6024  17
   0  -9  -4 888.983 35.8853  15
   0   9   4 902.017 36.6314  16
   0  -9   4 940.852 36.9330  17
   0  -9   4 964.783 36.3020  15
   0   9  -4 957.054 34.6006  14
   0   9  -4 897.544 34.5705  13
   0   9  -4 911.812 36.0417  11
   0   9  -4 950.121 34.8951  12
   0  -9   4 902.301 34.8334  13
   0  -9  -5 292.034 13.6804   6
   0  -9   5 269.818 13.5064   6
   0   9   5 254.246 11.8664   5
   0   9   5 288.579 13.8559   2
   0   9  -5 266.581 13.6001   2
   0  -9   5 261.468 12.4632  26
   0   9   5 309.944 11.6883  26
   0  -9  -5 273.064 13.7262  27
   0  -9  -5 272.811 12.9446  28
   0   9  -5 271.315 13.5751  23
   0   9  -5 255.796 13.5005  25
   0  -9  -5 257.079 10.8585  22
   0   9  -5 310.134 13.3032  24
   0   9  -5 258.971 13.2344   9
   0  -9   5 292.205 10.9169  10
   0  -9  -5 287.397 14.3480   8
   0   9   5 293.790 13.3031   9
   0   9  -5 304.474 14.0340  21
   0  -9  -5 270.856 11.3907  18
   0  -9  -5 294.488 12.8772  17
   0  -9   5 238.342 13.4031  17
   0   9   5 293.744 13.8864  16
   0  -9   5 278.145 13.3112  15
   0   9  -5 278.192 12.3111  12
   0   9  -5 275.397 11.7334  14
   0  -9   5 295.906 12.2704  13
   0   9  -5 297.273 13.6057  11
   0  -9   6 57.3438 5.29915   6
   0  -9  -6 50.0427 5.14951   6
   0   9   6 49.3614 3.99826   5
   0   9   6 53.8913 5.42841   2
   0   9  -6 60.9939 5.65033   2
   0  -9  -6 36.6143 4.41994  28
   0  -9  -6 52.1711 5.61621  27
   0  -9   6 54.7369 4.70885  26
   0   9   6 51.0805 3.84083  26
   0   9  -6 44.8661 4.55083  24
   0   9  -6 51.7183 5.42985  25
   0   9  -6 51.8733 5.32729  23
   0   9   6 60.5360 5.38089   9
   0   9  -6 46.0382 5.04248   9
   0  -9   6 51.5522 2.98438  10
   0   9  -6 46.9336 3.26875  18
   0  -9  -6 56.6759 3.98103  18
   0   9  -6 42.8968 5.23560  21
   0  -9   6 43.8579 4.82106  15
   0  -9   6 55.3572 5.52822  17
   0  -9  -6 52.3567 4.39304  17
   0   9   6 65.0365 5.83224  16
   0   9  -6 48.7658 4.53793  12
   0   9  -6 49.8882 4.00357  14
   0  -9   6 60.0684 4.56598  13
   0   9  -6 66.3934 5.62693  11
   0   9   7 49.4827 4.15582   5
   0  -9   7 48.9312 5.11841   6
   0  -9  -7 47.5910 5.14636   6
   0   9   7 49.6180 5.22693   2
   0   9  -7 46.0141 5.36052   2
   0  -9  -7 52.9264 5.11178  28
   0  -9  -7 48.4693 5.61494  27
   0  -9   7 52.2811 4.83112  26
   0   9  -7 45.6681 5.32369  23
   0   9  -7 48.3731 5.43479  25
   0   9  -7 66.9037 5.23041  24
   0  -9  -7 52.0223 5.47298  10
   0  -9   7 55.4476 3.01709  10
   0   9  -7 48.2128 5.26919   9
   0   9  -7 45.7845 3.55692  18
   0  -9  -7 49.3868 4.17496  18
   0   9  -7 47.5517 5.41863  21
   0  -9   7 51.2583 5.30702  15
   0  -9  -7 54.1659 4.32180  17
   0   9   7 46.1409 5.41120  16
   0  -9   7 47.3765 5.44466  17
   0   9  -7 59.5042 5.11302  12
   0  -9   7 44.3108 4.35757  13
   0   9  -7 62.1231 5.75274  11
   0   9   8 166.601 9.03183   5
   0  -9   8 179.107 8.81821   4
   0  -9   8 181.637 10.3410   6
   0  -9  -8 181.239 10.2343   6
   0   9   8 179.078 10.2843   2
   0   9  -8 181.332 10.5023   2
   0  -9   8 206.995 10.4445  26
   0  -9  -8 186.761 11.2591  27
   0  -9  -8 170.713 9.99935  28
   0   9  -8 185.260 11.1957  25
   0   9  -8 191.998 11.2086  21
   0   9  -8 202.691 11.2524  23
   0   9  -8 225.573 10.4843  24
   0  -9  -8 192.073 10.8527  10
   0   9  -8 167.633 10.5207   9
   0   9  -8 199.746 9.02170   8
   0  -9   8 197.222 7.76543  10
   0  -9  -8 195.162 9.53939  18
   0   9  -8 199.444 9.03192  18
   0  -9   8 173.084 10.5521  15
   0  -9   8 189.833 8.63962  16
   0  -9   8 172.619 10.8426  17
   0  -9  -8 197.111 9.14758  17
   0   9   8 200.040 11.1804  16
   0  -9   8 189.919 9.78926  13
   0   9  -8 195.945 11.1235  11
   0   9  -8 193.325 10.2088  12
   0   9   8 206.460 9.07393  11
   0  -9   9 13.0181 2.71688   4
   0   9   9 15.0567 3.21511   5
   0  -9   9 14.6494 3.78155   6
   0  -9  -9 15.9066 3.79134   6
   0   9   9 9.83095 3.72628   2
   0   9  -9 9.52245 3.71533   2
   0  -9  -9 14.1086 3.82113  28
   0  -9  -9 6.92866 4.07908  27
   0  -9   9 10.6715 3.78884  26
   0   9  -9 11.2438 4.31529  25
   0   9  -9 10.5861 4.18721  23
   0   9  -9 10.3843 3.86038  21
   0   9  -9 14.7374 3.64721  24
   0  -9  -9 12.8698 2.32423   7
   0  -9  -9 15.3437 4.75955  10
   0  -9  -9 17.9268 4.58565   8
   0  -9   9 14.1664 1.96170  10
   0   9  -9 9.27388 2.91062   8
   0  -9  -9 11.4773 3.47619  18
   0   9  -9 13.4898 3.06662  18
   0  -9   9 11.4980 4.07177  17
   0  -9   9 15.1986 4.45018  15
   0  -9   9 9.65673 2.31424  16
   0  -9  -9 7.99403 2.45338  17
   0   9   9 12.9915 4.44688  16
   0   9  -9 7.99584 3.95748  12
   0  -9   9 13.0638 3.48699  13
   0   9   9 10.8083 2.93987  11
   0   9  10 601.566 24.2050   5
   0  -9 -10 633.126 25.1684   6
   0  -9  10 629.750 25.3007   6
   0  -9 -10 554.518 22.2310   7
   0   9 -10 623.778 25.3453   2
   0   9  10 624.238 25.2659   2
   0  -9 -10 630.210 25.4210  28
   0  -9 -10 645.366 27.2695  27
   0  -9  10 604.707 25.5764  26
   0   9 -10 589.250 26.7088  25
   0   9 -10 489.102 24.1765  24
   0   9 -10 615.580 26.5580  23
   0   9 -10 605.902 26.8227  21
   0  -9 -10 648.901 26.6532  10
   0  -9 -10 628.303 22.2544   7
   0   9 -10 643.373 23.2235   8
   0  -9 -10 644.677 26.9370   8
   0  -9 -10 608.469 23.1217  17
   0  -9 -10 615.676 24.8726  18
   0   9 -10 631.424 24.3875  18
   0  -9  10 606.987 26.1717  17
   0   9  10 605.447 26.3954  16
   0  -9  10 612.874 26.4080  15
   0  -9  10 598.056 24.9521  13
   0   9 -10 629.963 25.9346  12
   0  -9  11 2.10515 3.40760   6
   0   9  11-1.73362 3.01796   5
   0  -9 -11-0.50916 3.39453   6
   0   9 -11 4.34013 3.59631   2
   0   9  11 5.24281 3.61254   2
   0  -9  11-2.62252 3.95376  26
   0  -9 -11 0.87715 4.22801  27
   0  -9 -11 2.39777 3.73834  28
   0   9 -11-1.56475 4.12365  23
   0   9 -11-4.99809 4.22788  21
   0   9 -11 0.84449 4.15815  25
   0  -9 -11-1.58258 4.46366   8
   0   9 -11 3.11489 2.20243   8
   0  -9 -11 2.32958 4.27480  10
   0   9 -11-1.84965 3.43106  18
   0  -9 -11 0.20189 1.97261  17
   0  -9 -11 0.55492 3.86411  18
   0   9  11 8.02013 4.18854  14
   0   9  11-4.35782 4.84221  16
   0  -9  11-1.41914 4.51049  17
   0  -9  11-1.49281 3.89814  15
   0   9 -11-2.74925 4.28631  12
   0  -9  11-1.10617 3.62397  13
   0  -9  12 230.324 11.5306   6
   0   9  12 248.656 11.3740   5
   0  -9 -12 206.564 11.1124   6
   0  -9 -12 229.027 13.2618   4
   0   9  12 223.511 11.3137   2
   0   9 -12 233.319 11.5432   2
   0   9 -12 206.619 13.3114  25
   0  -9 -12 197.910 13.4533  27
   0  -9  12 190.245 12.0543  26
   0  -9 -12 222.102 11.9888  28
   0   9 -12 233.034 13.4048  23
   0   9 -12 225.936 13.6544  21
   0  -9 -12 242.996 13.5136  10
   0  -9 -12 227.360 13.1411   8
   0   9 -12 204.629 11.2531  18
   0  -9 -12 232.984 11.8805  20
   0  -9 -12 226.535 12.0313  18
   0  -9 -12 212.392 8.59808  17
   0   9  12 222.964 12.8873  16
   0  -9  12 212.881 12.8668  15
   0  -9  12 216.855 12.5232  17
   0   9  12 211.265 13.1097  14
   0  -9  12 222.787 12.0426  13
   0  -9  12 226.158 11.2851  14
   0   9 -12 235.966 13.0018  12
   0  -9  13 248.302 12.7641   6
   0  -9 -13 260.716 12.8338   6
   0   9  13 283.190 13.1966   5
   0   9 -13 259.284 13.1050   2
   0  -9 -13 285.992 15.4863   4
   0   9  13 272.877 13.0394   2
   0  -9 -13 239.060 15.6351  27
   0  -9 -13 269.366 14.1385  28
   0  -9  13 277.930 14.7706  26
   0   9 -13 279.786 15.7607  25
   0   9 -13 287.103 15.8335  21
   0   9 -13 309.193 15.7749  23
   0  -9 -13 265.449 14.9350   8
   0  -9 -13 264.541 15.3547  10
   0  -9 -13 281.278 13.7042  20
   0   9 -13 261.862 13.3924  18
   0  -9 -13 250.325 14.0132  18
   0  -9  13 260.577 13.5069  19
   0   9  13 297.335 15.8472  14
   0  -9  13 259.775 15.2749  15
   0   9  13 310.018 15.2101  16
   0  -9  13 257.032 14.4174  17
   0  -9  13 271.620 14.0267  13
   0   9 -13 298.427 15.4838  12
   0  -9  13 276.629 13.3925  14
   0  -9  14 1650.24 61.2800   6
   0  -9 -14 1593.83 64.2823   4
   0  -9 -14 1539.39 60.9331   6
   0   9  14 1714.49 61.8681   5
   0   9 -14 1699.80 61.5022   2
   0   9  14 1715.00 61.2855   2
   0  -9  14 1599.29 63.6210  26
   0  -9 -14 1623.98 62.9054  28
   0  -9 -14 1631.26 65.4490  27
   0   9 -14 1630.89 65.1476  25
   0   9 -14 1611.79 64.2352  23
   0   9 -14 1719.69 65.3184  21
   0  -9 -14 1683.44 64.1302   8
   0  -9 -14 1630.98 64.7446  10
   0  -9 -14 1692.54 62.1872  20
   0  -9  14 1652.15 62.0712  19
   0  -9  14 1703.77 63.4924  17
   0  -9 -14 1655.97 63.2396  18
   0   9 -14 1723.78 62.6382  18
   0  -9  14 1650.58 64.4679  15
   0   9  14 1589.33 64.6763  14
   0   9  14 1682.52 63.6614  16
   0   9 -14 1537.61 64.5166  11
   0  -9  14 1712.08 62.1578  14
   0   9  14 1699.01 64.0277  13
   0   9 -14 1650.37 64.3021  12
   0  -9  14 1710.06 63.1414  13
   0  -9  15 568.307 22.1280   6
   0   9  15 549.250 23.0644   5
   0  -9 -15 521.448 21.6757   6
   0  -9 -15 536.688 25.3548   4
   0   9 -15 551.336 22.1465   2
   0  -9 -15 538.623 22.0558   1
   0  -9  15 528.503 24.8237  26
   0  -9 -15 503.240 26.2224  27
   0   9 -15 487.077 25.2931  25
   0  -9 -15 512.609 23.8101  28
   0   9 -15 527.991 25.9938  21
   0  -9 -15 542.033 25.8368  10
   0  -9 -15 541.181 24.8707   8
   0  -9 -15 536.090 24.4822  18
   0  -9  15 507.654 22.6190  19
   0  -9  15 577.443 24.4559  17
   0   9 -15 530.203 23.5886  18
   0  -9 -15 544.860 22.9242  20
   0   9  15 547.143 25.8757  14
   0  -9  15 523.906 25.1690  15
   0   9  15 525.968 24.3862  16
   0   9  15 532.407 24.9032  13
   0  -9  15 571.778 23.3249  14
   0  -9  15 539.644 24.1410  13
   0   9 -15 533.091 26.1446  11
   0   9 -15 521.794 25.3636  12
   0   9  16 77.8685 6.77912   5
   0  -9 -16 59.3646 5.13210   6
   0  -9 -16 67.3797 5.52412   1
   0  -9 -16 76.9098 8.37223   4
   0   9 -16 63.8111 5.62654   2
   0  -9 -16 64.1043 7.61209  28
   0   9  16 69.4626 7.12723  26
   0  -9 -16 68.2635 9.11759  27
   0  -9  16 63.0211 8.41290  26
   0   9 -16 73.8330 9.02912  25
   0   9 -16 70.6966 8.76070  21
   0  -9 -16 47.2090 7.16981   8
   0  -9 -16 55.4927 8.29106  10
   0  -9 -16 51.1005 7.28666  18
   0   9 -16 72.1743 7.32693  18
   0  -9 -16 66.8113 6.06324  20
   0   9  16 63.5347 7.76863  16
   0  -9  16 81.5795 7.34251  17
   0  -9  16 74.1516 8.57916  15
   0   9  16 83.6654 9.22399  14
   0   9 -16 74.5808 9.12349  11
   0  -9  16 68.8882 7.70085  13
   0   9  16 72.9866 8.05993  13
   0  -9  16 67.2070 6.62995  14
   0   9 -16 73.0714 8.67793  12
   0   9  17 78.9913 7.14787   5
   0  -9 -17 57.4525 8.10095   4
   0  -9 -17 74.1888 9.64900  27
   0  -9  17 78.1332 8.25713  26
   0   9  17 78.4050 7.67827  26
   0   9 -17 81.4527 9.53297  21
   0   9 -17 66.8709 9.08203  25
   0  -9 -17 79.1521 8.02703   8
   0  -9 -17 86.8443 9.82667  10
   0  -9 -17 63.7366 6.23763  20
   0   9 -17 90.8183 8.13330  18
   0  -9 -17 70.0434 8.44962  18
   0   9  17 76.9049 8.09521  16
   0   9  17 84.2868 9.52993  14
   0  -9  17 63.2634 7.53607  17
   0  -9  17 90.2552 9.44672  15
   0   9  17 64.2209 8.14817  13
   0   9 -17 60.0325 8.79196  11
   0  -9  17 90.4977 7.63008  14
   0  -9  17 69.6875 7.83884  13
   0   9 -17 59.7753 8.79769  12
   0  -9 -18 48.8334 7.94437   4
   0  -9  18 69.8639 8.78686  26
   0   9  18 52.2521 7.14832  26
   0  -9 -18 68.5876 10.2146  27
   0   9 -18 50.9962 8.88767  21
   0  -9 -18 66.7675 7.88372   8
   0  -9 -18 65.2686 9.09028  10
   0  -9 -18 48.4522 7.90522  18
   0   9 -18 55.5275 7.57012  18
   0  -9  18 40.1176 6.81976  17
   0  -9  18 71.5349 9.08821  15
   0   9 -18 50.8086 8.42279  11
   0   9 -18 56.2887 8.57051  12
   0  -9  18 56.7158 8.09678  13
   0   9  18 47.9624 7.97756  13
   0  -9  18 52.4737 6.80784  14
   0  -9 -19 179.782 13.3017   4
   0  -9  19 178.196 13.1851  26
   0  -9 -19 176.926 14.7470  27
   0   9  19 182.684 11.9418  26
   0   9 -19 158.104 13.1301  21
   0  -9 -19 167.136 13.7344  10
   0  -9 -19 173.089 12.3717   8
   0  -9 -19 160.685 12.7184  18
   0   9 -19 157.562 11.8894  18
   0  -9  19 196.263 14.0094  15
   0  -9  19 186.163 12.5046  13
   0   9  19 160.744 12.8494  13
   0   9 -19 198.095 14.9751  11
   0  -9  19 181.947 11.6183  14
   0   9 -19 168.733 13.6101  12
   0  -9 -20 19.6360 7.81900  27
   0  -9  20 23.2029 7.76774  26
   0   9  20 24.0957 6.29129  26
   0   9 -20 25.7862 7.59232  21
   0  -9 -20 16.2005 5.98153   8
   0  -9 -20 20.6241 7.64414  10
   0   9 -20 16.8545 6.49259  18
   0  -9 -20 30.1277 7.04605  18
   0  -9 -20 14.0716 6.65723   4
   0   9  20 22.1802 7.04286  13
   0   9 -20 24.8866 8.81187  11
   0   9 -20 14.9481 8.24188  12
   0  -9  20 21.3913 6.66772  13
   0   9  21 19.6723 6.51610  26
   0  -9 -21 26.0818 9.53127  27
   0  -9  21 10.2985 6.95146  26
   0   9 -21 23.7881 7.59673  21
   0  -9 -21 36.0513 8.63400  10
   0  -9 -21 24.6796 8.05625  18
   0   9 -21 17.5700 7.05638  18
   0  -9 -21 40.4511 8.44624   4
   0   9  21 14.8345 7.21153  13
   0   9 -21 42.6334 9.08179  12
   0   9 -21 39.0079 9.54866  11
   0  -9  21 19.1704 7.18404  13
   0   9  22 64.6138 8.63803  26
   0  -9 -22 59.4922 10.9560  27
   0  -9  22 76.5337 9.88949  26
   0  -9 -22 63.7975 9.54044  18
   0   9 -22 75.8287 9.74045  18
   0   9 -22 51.4249 9.74022  25
   0  -9 -22 98.2668 10.6702   4
   0   9 -22 66.8337 10.8199  12
   0   9  22 86.1638 10.6896  13
   0   9 -22 82.6744 11.5176  11
   0  -9  22 64.2160 8.90051  13
   0   9 -23 63.2257 9.17122  18
   0   9  23 62.6802 8.63510  26
   0  -9 -23 64.6304 9.00422   4
   0 -10   0 2522.28 91.1634   6
   0  10   0 2306.67 89.1941   5
   0 -10   0 2688.83 88.9992   5
   0  10   0 2456.86 91.1834   2
   0 -10   0 2443.53 90.3341  27
   0 -10   0 2498.97 90.4722  28
   0  10   0 2506.12 88.4036  26
   0  10   0 2627.53 90.9751  23
   0 -10   0 2454.96 91.0213   8
   0  10   0 2286.33 89.9048   9
   0 -10   0 2458.81 90.1795  15
   0  10   0 2410.11 90.5380  16
   0 -10   0 2535.27 90.8503  17
   0  10   0 2498.49 89.4277  11
   0  10   0 2591.74 88.4049  13
   0  10   0 2439.80 87.2395  12
   0  10   1 4335.38 145.097   5
   0 -10  -1 4106.60 144.466   5
   0 -10   1 4112.93 146.955   6
   0  10  -1 4192.77 145.391   5
   0 -10  -1 3981.53 146.874   6
   0  10  -1 4004.55 146.979   2
   0  10   1 4003.20 146.943   2
   0 -10   1 4143.81 144.722  26
   0 -10  -1 3796.89 145.864  28
   0  10   1 4140.59 144.073  26
   0 -10   1 4140.93 146.393  28
   0  10  -1 3844.42 144.130  26
   0 -10  -1 4046.33 146.273  27
   0  10  -1 3910.74 146.300  23
   0 -10  -1 4510.03 144.917  22
   0  10   1 4224.40 146.602  23
   0  10  -1 3697.39 145.847  24
   0 -10  -1 4070.40 147.036   8
   0  10   1 4195.67 146.001   9
   0  10  -1 4204.27 146.096   9
   0 -10   1 4040.99 146.666   8
   0  10   1 4175.88 146.323  21
   0  10   1 3939.51 146.407  16
   0 -10  -1 4198.94 146.050  15
   0 -10  -1 4166.29 146.454  17
   0 -10   1 4190.49 146.084  15
   0  10  -1 4082.98 146.291  16
   0  10  -1 4090.24 144.092  13
   0  10  -1 4082.30 145.366  11
   0  10   1 4047.84 144.915  11
   0  10   1 3964.65 144.048  13
   0  10  -1 4035.56 143.443  12
   0  10   2 115.596 6.67859   5
   0 -10   2 119.491 8.15285   6
   0 -10  -2 111.571 6.22551   5
   0  10   2 101.649 8.08466   2
   0  10   2 128.452 6.10159  26
   0 -10   2 121.335 7.92919  28
   0 -10  -2 127.432 8.02222  27
   0 -10  -2 114.284 7.48637  28
   0 -10   2 116.442 6.71314  26
   0  10  -2 110.708 7.49554  24
   0  10   2 105.420 7.78503  23
   0  10  -2 122.116 7.99766  23
   0 -10  -2 114.985 6.46042  22
   0  10   2 100.054 7.20330   9
   0 -10   2 108.729 7.69923   8
   0 -10  -2 132.526 8.59476   8
   0  10  -2 110.649 7.55497   9
   0 -10  -2 109.649 7.40879  15
   0 -10  -2 113.291 7.78755  17
   0 -10   2 119.486 7.58142  15
   0  10   2 128.196 6.25395  13
   0  10  -2 124.704 5.90864  12
   0  10  -2 133.681 6.37354  13
   0  10  -2 100.078 6.91238  11
   0 -10   3 1.87956 3.39185   6
   0  10   3 4.99423 2.37922   5
   0  10   3 0.64224 3.76460   2
   0  10   3 4.74696 2.34459  26
   0 -10   3 2.57165 2.50544  26
   0 -10  -3-0.50229 2.94464  28
   0 -10  -3 0.58242 3.26007  27
   0 -10  -3 2.67981 2.40267  22
   0  10   3 1.15910 3.16461  23
   0  10  -3-2.06789 2.98579  24
   0  10  -3 3.47034 3.21134  25
   0  10  -3 5.37686 3.28970  23
   0 -10  -3-0.68384 3.57215   8
   0  10  -3 3.69983 3.16604   9
   0 -10   3 0.55338 3.36102   8
   0 -10   3 2.12868 1.78946  10
   0  10   3-0.50043 2.84619   9
   0 -10  -3 1.87061 0.92940  18
   0 -10   3 4.73097 3.01287  15
   0 -10  -3 5.13289 3.03111  17
   0 -10  -3 4.58094 3.13364  15
   0  10  -3 4.35268 3.15107  11
   0  10  -3 1.89193 2.24131  12
   0  10  -3 0.27692 2.42756  13
   0 -10   4 0.62605 3.29978   6
   0  10   4 2.95174 2.27196   5
   0 -10  -4 4.96923 3.71980   6
   0  10   4-1.28140 3.94345   2
   0  10  -4 0.64651 3.43846   2
   0 -10  -4 0.50312 2.86059  28
   0 -10   4 3.55420 2.76428  26
   0 -10  -4 0.61089 3.39093  27
   0  10   4-0.24017 2.23868  26
   0  10  -4-0.60896 3.64678  25
   0 -10  -4-0.69154 2.22838  22
   0  10  -4 3.08824 3.16546  23
   0  10  -4 3.61265 3.17653  24
   0 -10   4 0.34681 1.73864  10
   0  10  -4-2.19655 3.12222   9
   0 -10  -4-2.82622 3.65574   8
   0  10   4 1.54619 3.25572   9
   0 -10  -4-0.89747 1.62628  18
   0  10  -4-1.24221 3.27371  21
   0 -10  -4 4.69177 3.14380  15
   0  10   4-1.29276 3.31269  16
   0 -10   4-0.65288 3.50315  17
   0 -10  -4 1.47431 2.96367  17
   0 -10   4 3.26988 3.26364  15
   0  10  -4 2.60326 2.98331  11
   0  10  -4 0.96241 2.33633  12
   0 -10   5 779.105 33.5606   6
   0  10   5 834.942 31.7617   5
   0 -10  -5 830.893 33.7725   6
   0  10   5 852.653 34.0185   2
   0  10  -5 835.356 34.0254   2
   0  10   5 836.541 31.1705  26
   0 -10   5 845.739 32.4977  26
   0 -10  -5 908.995 33.2897  28
   0 -10  -5 828.383 33.9872  27
   0  10  -5 748.139 32.7565  24
   0  10  -5 832.099 33.8993  23
   0  10  -5 869.366 34.1340  25
   0 -10  -5 868.107 30.7113  22
   0 -10  -5 861.076 34.6597   8
   0  10   5 859.499 33.3357   9
   0  10  -5 873.869 33.7419   9
   0 -10   5 828.326 30.4187  10
   0 -10  -5 834.157 30.8527  18
   0  10  -5 801.964 33.8732  21
   0  10   5 828.930 34.1427  16
   0 -10   5 820.712 34.1300  17
   0 -10   5 865.332 33.5784  15
   0 -10  -5 842.978 32.7966  17
   0 -10   5 836.779 31.9414  13
   0  10  -5 826.846 33.4029  11
   0  10  -5 876.892 32.1788  12
   0 -10   6 86.7619 6.93244   6
   0  10   6 88.0900 5.49422   5
   0 -10  -6 88.1350 6.96990   6
   0  10  -6 81.9027 7.06782   2
   0  10   6 79.4567 6.92310   2
   0 -10   6 73.9210 5.89889  26
   0 -10  -6 73.6600 6.07304  28
   0 -10  -6 78.2309 7.04424  27
   0  10  -6 81.0440 7.08299  21
   0  10  -6 61.8773 5.84386  24
   0  10  -6 70.6950 6.92075  25
   0  10  -6 98.8284 7.40385  23
   0 -10  -6 73.5185 3.78356  22
   0  10   6 80.4113 6.54220   9
   0  10  -6 90.4912 7.03080   9
   0 -10   6 78.0215 3.91407  10
   0 -10  -6 84.4951 6.58887  10
   0 -10  -6 81.9653 7.50734   8
   0 -10  -6 76.8213 4.84932  18
   0  10   6 90.3475 7.38979  16
   0 -10  -6 83.3318 5.96697  17
   0 -10   6 85.0482 7.22462  17
   0 -10   6 77.3847 6.48499  15
   0 -10   6 79.0977 5.54508  13
   0  10  -6 74.9265 5.70892  12
   0  10  -6 73.1017 6.64884  11
   0  10   7 3884.37 133.781   5
   0 -10  -7 3858.94 135.900   6
   0 -10   7 3772.16 135.824   6
   0  10  -7 3847.88 136.109   2
   0  10   7 3741.72 135.907   2
   0 -10   7 4144.90 135.235  26
   0 -10  -7 3789.51 136.611  27
   0 -10  -7 3637.45 135.038  28
   0  10  -7 3897.92 136.848  21
   0  10  -7 3374.31 134.694  24
   0  10  -7 3750.39 136.377  23
   0  10  -7 3919.01 136.728  25
   0 -10  -7 3700.36 135.574  10
   0 -10   7 3827.23 131.983  10
   0  10   7 3568.17 135.290   9
   0  10  -7 3593.50 135.730   9
   0  10  -7 3650.27 132.636  18
   0 -10  -7 3872.37 133.584  18
   0 -10   7 3601.42 135.657  15
   0  10   7 3661.74 136.320  16
   0 -10  -7 3800.25 134.272  17
   0 -10   7 3853.34 136.608  17
   0  10  -7 3828.84 134.716  12
   0  10  -7 3712.90 135.923  11
   0 -10   7 3735.84 134.145  13
   0  10   8 262.629 11.0229   5
   0 -10  -8 225.417 12.1219   6
   0 -10   8 237.432 12.4609   6
   0  10  -8 240.985 12.6105   2
   0  10   8 228.897 12.4216   2
   0 -10  -8 229.665 11.9069  28
   0  10  -8 246.149 13.4979  25
   0 -10   8 229.617 11.9054  26
   0 -10  -8 226.052 13.1559  27
   0  10  -8 185.553 12.3306  23
   0  10  -8 251.528 12.0710  24
   0  10  -8 198.371 12.7522  21
   0  10   8 226.577 12.3685   9
   0 -10   8 232.091 8.95637  10
   0 -10  -8 229.489 12.5310  10
   0  10  -8 222.271 12.5150   9
   0  10  -8 234.410 10.1492  18
   0 -10  -8 227.686 10.8362  18
   0  10   8 228.131 12.9295  16
   0 -10   8 234.060 13.0376  17
   0 -10   8 231.628 12.6988  15
   0 -10  -8 225.927 10.9530  17
   0  10  -8 217.778 12.6567  11
   0  10   8 236.423 10.4573  11
   0 -10   8 239.383 11.4095  13
   0  10  -8 226.685 11.8175  12
   0 -10   9 895.313 35.7844   6
   0  10   9 895.335 33.9888   5
   0 -10  -9 874.777 35.5552   6
   0  10   9 901.757 35.8145   2
   0  10  -9 928.401 36.0042   2
   0 -10  -9 947.818 35.6284  28
   0 -10   9 834.162 35.2359  26
   0  10  -9 830.295 36.6907  25
   0 -10  -9 892.921 37.0337  27
   0  10  -9 888.545 37.0155  21
   0  10  -9 935.953 36.9882  23
   0  10  -9 826.791 34.8268  24
   0 -10  -9 958.002 33.1087   7
   0 -10  -9 986.285 36.7901  10
   0 -10  -9 906.115 37.1546   8
   0  10  -9 843.557 33.4871  18
   0 -10  -9 896.385 34.4136  18
   0 -10  -9 880.559 33.7814  17
   0  10   9 868.726 36.5939  16
   0 -10   9 898.160 36.7159  17
   0 -10   9 918.559 36.4646  15
   0  10  -9 933.909 35.7212  12
   0 -10   9 864.950 34.6488  13
   0  10  -9 867.860 36.5049  11
   0  10  10 51.7898 4.70845   5
   0 -10  10 40.6735 5.44099   6
   0 -10 -10 55.6548 5.64330   6
   0 -10 -10 51.6204 3.45092   7
   0  10 -10 54.4817 5.97232   2
   0  10  10 55.4945 5.92508   2
   0 -10 -10 56.0264 6.80724  27
   0 -10 -10 46.4728 5.54689  28
   0 -10  10 53.6523 6.03253  26
   0  10 -10 50.9744 5.33966  24
   0  10 -10 59.4403 7.14562  25
   0  10 -10 57.6123 6.61316  23
   0  10 -10 71.2403 7.21326  21
   0 -10 -10 57.6216 6.40478  10
   0 -10 -10 48.2453 6.48583   8
   0 -10 -10 44.2978 3.47200   7
   0 -10 -10 49.3631 5.20734  18
   0 -10 -10 52.0504 4.16964  17
   0  10 -10 42.5776 4.53630  18
   0 -10  10 50.0001 5.94432  15
   0 -10  10 50.5196 6.27586  17
   0  10  10 33.3949 5.83608  16
   0  10 -10 54.9920 6.06729  12
   0 -10  10 41.4455 4.99475  13
   0  10 -10 41.6604 6.08497  11
   0 -10 -11 27.8163 4.61484   6
   0 -10 -11 20.2270 1.84878   7
   0 -10  11 28.0652 4.59603   6
   0  10  11 27.5615 4.07470   5
   0  10  11 31.0625 4.99236   2
   0  10 -11 25.2386 4.71260   2
   0 -10  11 23.7138 4.75055  26
   0 -10 -11 29.7440 5.75020  27
   0 -10 -11 32.0729 4.83168  28
   0  10 -11 26.8834 5.69287  25
   0  10 -11 29.4253 5.73582  21
   0  10 -11 23.4676 5.52956  23
   0  10 -11 24.5559 4.24344  24
   0 -10 -11 21.6436 1.88255   7
   0 -10 -11 25.2306 5.67653  10
   0 -10 -11 26.9301 5.72634   8
   0  10 -11 23.8805 3.83075  18
   0 -10 -11 26.1714 4.60364  18
   0  10  11 31.9019 5.65123  16
   0 -10  11 43.4693 6.03528  15
   0 -10  11 37.5138 5.54056  17
   0  10  11 25.2409 5.48556  14
   0 -10 -11 30.4503 3.01892  17
   0  10 -11 32.4089 5.48690  12
   0 -10  11 26.8848 4.41247  13
   0 -10 -12 1.12631 3.77577   6
   0  10  12 0.91905 3.16632   5
   0 -10  12-0.58344 3.66204   6
   0 -10 -12 2.65735 3.98145   4
   0  10 -12-1.20150 3.57212   2
   0  10  12 0.58029 3.84668   2
   0 -10 -12-0.98589 4.90466  27
   0 -10  12 0.72508 4.12249  26
   0 -10 -12-3.28857 4.04810  28
   0  10 -12-2.81047 4.75474  21
   0  10 -12-4.37895 4.48834  23
   0  10 -12-0.94523 4.75012  25
   0 -10 -12 0.88928 4.77158   8
   0 -10 -12 0.86941 4.49826  10
   0  10 -12-1.95378 3.45396  18
   0 -10 -12 1.12285 1.95018  17
   0 -10 -12-1.20428 3.65631  18
   0 -10  12-1.66671 4.51054  15
   0 -10  12-2.39246 4.49860  17
   0  10  12-2.45211 4.61077  16
   0  10  12 4.46963 5.08248  14
   0 -10  12 7.85481 4.16332  13
   0  10 -12 3.05173 4.50396  12
   0 -10  13 29.9674 4.74492   6
   0  10  13 21.9443 4.09036   5
   0 -10 -13 27.1336 4.47933   6
   0  10 -13 23.2374 4.76393   2
   0 -10 -13 32.2510 6.21419   4
   0  10  13 22.2579 4.53670   2
   0 -10  13 32.5688 5.98364  26
   0 -10 -13 16.6956 6.23085  27
   0 -10 -13 26.8885 5.15420  28
   0  10 -13 28.3506 6.33748  23
   0  10 -13 30.6367 6.72866  21
   0  10 -13 24.9139 5.82949  25
   0 -10 -13 34.5597 6.78201   8
   0 -10 -13 18.5528 5.78569  10
   0 -10 -13 19.1957 4.88787  18
   0  10 -13 35.7592 4.86928  18
   0 -10 -13 24.4430 4.92771  20
   0 -10  13 23.5169 5.07812  17
   0  10  13 27.5595 5.83011  16
   0  10  13 35.9563 6.34188  14
   0 -10  13 23.7951 5.71422  15
   0  10 -13 37.1711 6.17222  12
   0 -10  13 34.9757 5.31133  13
   0 -10 -14 6.68399 3.67992   6
   0  10  14 7.25410 3.95611   5
   0 -10  14 8.11957 3.81573   6
   0 -10 -14 9.58414 5.58041   4
   0  10  14 4.73175 3.66865   2
   0  10 -14 8.29904 4.13078   2
   0 -10 -14 11.5536 4.59626  28
   0 -10  14 4.12648 5.01694  26
   0 -10 -14 4.40326 5.31140  27
   0  10 -14 14.2799 6.13126  23
   0  10 -14 3.14133 5.16125  25
   0  10 -14 6.20354 5.79071  21
   0 -10 -14 7.89514 5.20697  10
   0 -10 -14 0.92598 5.06046   8
   0 -10 -14 9.35301 4.77515  18
   0 -10  14 14.1525 4.37950  19
   0  10 -14 7.74346 4.30282  18
   0 -10 -14 7.01554 4.01014  20
   0 -10  14 4.63528 5.31714  15
   0  10  14 2.55267 4.69016  16
   0  10  14-0.99974 5.55430  14
   0 -10  14 4.93376 4.71754  17
   0  10 -14 7.08774 4.96356  12
   0 -10  14 3.47633 4.74537  13
   0  10  14 12.4439 5.47275  13
   0  10  15 871.449 32.1876   5
   0 -10 -15 713.060 34.4063   4
   0 -10  15 853.020 31.8185   6
   0 -10 -15 813.280 31.4456   6
   0  10 -15 788.018 31.6777   2
   0  10 -15 818.592 35.7153  25
   0 -10 -15 839.775 33.5480  28
   0 -10  15 779.373 34.0889  26
   0 -10 -15 709.052 35.2715  27
   0  10 -15 836.620 35.1474  23
   0  10 -15 807.343 35.7745  21
   0 -10 -15 772.275 35.2598  10
   0 -10 -15 756.523 34.2302   8
   0 -10 -15 838.100 32.6221  20
   0  10 -15 782.393 32.5194  18
   0 -10  15 761.516 32.1088  19
   0 -10  15 795.275 33.8401  17
   0 -10 -15 758.585 33.3089  18
   0  10  15 792.573 34.0197  16
   0  10  15 777.091 35.2719  14
   0 -10  15 781.719 34.7575  15
   0  10 -15 790.862 35.6502  11
   0  10  15 826.974 34.3430  13
   0  10 -15 854.483 35.2051  12
   0 -10  15 766.247 32.2040  14
   0 -10  15 802.562 33.2428  13
   0 -10 -16 227.040 14.6751   4
   0 -10 -16 244.577 11.2882   6
   0  10 -16 209.644 11.3135   2
   0 -10 -16 223.581 11.4657   1
   0  10  16 218.733 12.6868  26
   0 -10 -16 194.968 14.9180  27
   0 -10 -16 221.119 13.2219  28
   0 -10  16 207.479 13.7483  26
   0  10 -16 239.935 15.5921  25
   0  10 -16 240.583 15.3520  21
   0 -10 -16 239.060 14.4365   8
   0 -10 -16 271.296 15.8898  10
   0 -10 -16 224.277 13.6717  18
   0 -10 -16 221.781 12.2563  20
   0  10 -16 229.196 12.9232  18
   0 -10  16 236.165 13.6975  17
   0 -10  16 214.086 14.3851  15
   0  10  16 237.476 15.0730  14
   0  10  16 232.568 13.9041  16
   0  10 -16 206.822 14.8211  11
   0  10 -16 238.099 15.0937  12
   0  10  16 225.140 14.3331  13
   0 -10  16 214.487 13.1189  13
   0 -10  16 232.914 12.6173  14
   0 -10 -17 92.7328 10.1791   4
   0 -10  17 119.986 10.3603  26
   0 -10 -17 95.6594 10.9960  27
   0  10  17 96.7237 8.49043  26
   0  10 -17 95.9708 10.4345  21
   0  10 -17 104.078 11.0034  25
   0 -10 -17 90.5882 10.6564  10
   0 -10 -17 121.907 10.3488   8
   0 -10 -17 97.5461 7.90485  20
   0 -10  17 119.229 9.53888  17
   0  10 -17 111.211 9.14774  18
   0 -10 -17 114.279 9.97225  18
   0  10  17 121.167 11.0930  14
   0 -10  17 104.376 10.1722  15
   0  10 -17 136.761 11.7642  11
   0  10 -17 122.635 11.0026  12
   0 -10  17 98.8141 8.39201  14
   0  10  17 98.6132 9.67165  13
   0 -10  17 130.319 9.70230  13
   0 -10 -18 45.9840 8.24411   4
   0  10  18 52.7292 7.29918  26
   0 -10  18 46.0250 7.95849  26
   0 -10 -18 61.1345 9.43992  27
   0  10 -18 39.9086 8.26565  21
   0  10 -18 54.6953 9.15129  25
   0 -10 -18 46.3375 8.68490  10
   0 -10 -18 39.9129 7.07209   8
   0 -10 -18 39.8292 7.73360  18
   0  10 -18 36.7823 6.91293  18
   0  10  18 31.1814 7.83705  14
   0 -10  18 61.2384 7.85654  17
   0 -10  18 56.5109 8.59608  15
   0 -10  18 45.3995 7.35979  13
   0  10  18 50.0015 8.20168  13
   0  10 -18 35.3006 8.36875  12
   0  10 -18 53.8765 9.34979  11
   0 -10 -19 416.272 23.5830   4
   0 -10 -19 443.341 25.0910  27
   0 -10  19 492.356 23.9654  26
   0  10  19 465.598 21.7563  26
   0  10 -19 547.634 25.5580  21
   0 -10 -19 462.823 22.8305   8
   0 -10 -19 479.157 24.8211  10
   0 -10  19 432.799 21.6830  17
   0  10 -19 398.542 21.4659  18
   0 -10 -19 460.400 23.3216  18
   0  10  19 440.059 24.5416  14
   0 -10  19 500.704 24.7544  15
   0  10  19 482.660 23.8618  13
   0  10 -19 469.416 24.5216  12
   0  10 -19 474.116 25.2081  11
   0 -10  19 452.015 22.5206  13
   0 -10 -20-5.67332 7.16747   4
   0 -10  20-5.54175 6.91206  26
   0 -10 -20-1.42853 7.66496  27
   0  10  20 3.97533 5.81756  26
   0  10 -20 5.08366 7.05449  21
   0 -10 -20 3.94814 7.12312  10
   0 -10 -20 1.84313 5.78440   8
   0 -10 -20 3.13708 6.34967  18
   0  10 -20 4.43472 5.91321  18
   0 -10  20-4.73778 7.04285  15
   0  10  20-2.57096 6.95768  14
   0  10  20-4.40233 6.59078  13
   0  10 -20 5.35900 7.96632  11
   0  10 -20-3.73449 6.90971  12
   0 -10  20-2.85142 5.96584  13
   0 -10 -21 153.730 13.1278   4
   0  10  21 130.270 10.6693  26
   0 -10 -21 126.322 13.4702  27
   0 -10  21 131.599 12.5842  26
   0  10 -21 136.555 13.2345  21
   0  10 -21 151.211 11.9319  18
   0 -10 -21 136.903 12.5774  18
   0 -10 -21 130.422 13.2785  10
   0  10  21 151.443 13.7471  14
   0 -10  21 127.607 12.4987  15
   0 -10  21 156.155 12.3504  13
   0  10 -21 123.946 13.1481  11
   0  10 -21 155.745 13.9634  12
   0  10  21 138.724 12.5838  13
   0  10 -22 10.4645 6.59372  18
   0 -10 -22 2.24429 7.31279  18
   0 -10  22 13.1022 7.34326  13
   0  10  22 12.6062 7.73010  13
   0 -10 -22-3.42658 6.54853   4
   0  11   0-0.41788 2.70588   5
   0 -11   0-2.80237 3.59063   6
   0  11   0-5.06538 4.27205   2
   0 -11   0 2.35485 3.21393  28
   0 -11   0-0.58316 3.04578  27
   0  11   0-0.63901 3.30639  23
   0 -11   0-2.76387 4.25290   8
   0  11   0 0.86152 2.83922  11
   0  11   0-0.54793 3.25826   9
   0  11   0-1.21182 3.36339  21
   0 -11   0-0.64122 3.53008  17
   0 -11   0-1.66516 3.03020  15
   0  11   0 4.41933 3.85989  16
   0  11   0-1.32973 1.23023  12
   0  11   1 136.198 7.71217   5
   0 -11   1 124.807 9.14738   6
   0 -11  -1 138.564 9.30916   6
   0  11   1 148.891 9.56004   2
   0  11  -1 120.199 9.11962   2
   0 -11   1 136.226 8.82853  28
   0 -11  -1 155.772 8.95749  28
   0 -11  -1 140.135 8.81161  27
   0 -11   1 143.012 8.69289  27
   0 -11   1 142.052 7.56952  26
   0  11  -1 145.930 9.29588  23
   0  11   1 143.900 9.07482  23
   0  11  -1 146.069 8.87619  24
   0 -11   1 146.312 9.32376   8
   0  11  -1 115.471 8.28066   9
   0 -11  -1 144.910 9.48611   8
   0  11   1 138.170 8.55591   9
   0  11   1 151.369 9.06292  21
   0 -11   1 137.132 8.56900  15
   0 -11  -1 145.742 9.12266  17
   0  11   1 127.962 9.01552  16
   0 -11   1 150.233 9.40230  17
   0 -11  -1 145.353 8.76954  15
   0  11  -1 139.768 6.14909  12
   0  11   1 130.232 7.64181  11
   0  11  -1 144.519 8.25177  11
   0  11   2 190.035 9.16760   5
   0 -11   2 175.301 10.8277   6
   0  11   2 185.420 11.0521   2
   0 -11  -2 176.602 10.1510  28
   0 -11  -2 167.615 10.1884  27
   0 -11   2 180.868 8.97078  26
   0  11   2 171.258 8.14288  26
   0 -11   2 175.098 10.3608  28
   0  11  -2 195.604 10.4588  24
   0  11   2 172.538 10.5664  23
   0  11  -2 187.069 10.6505  23
   0 -11  -2 165.067 10.7662   8
   0 -11   2 185.100 10.7685   8
   0  11   2 165.541 9.80868   9
   0  11  -2 169.162 10.0824   9
   0  11   2 210.775 10.6492  21
   0 -11  -2 148.715 9.61677  15
   0 -11  -2 171.210 10.0951  17
   0 -11   2 166.566 10.0152  15
   0  11  -2 171.101 7.86809  12
   0  11  -2 191.795 9.92715  11
   0  11   2 191.085 9.10410  11
   0 -11   3 518.017 23.3069   6
   0  11   3 537.613 21.0455   5
   0  11   3 528.042 23.4720   2
   0 -11  -3 539.735 22.9300  27
   0 -11   3 489.072 21.0848  26
   0 -11  -3 523.594 22.3175  28
   0  11   3 518.868 20.1587  26
   0  11   3 535.715 23.0960  23
   0 -11  -3 547.003 20.5404  22
   0  11  -3 526.988 23.0346  23
   0  11  -3 465.434 22.0860  24
   0  11  -3 520.537 22.4682   9
   0 -11   3 530.271 19.8415  10
   0 -11   3 499.048 22.6127   8
   0 -11  -3 541.156 23.7395   8
   0  11   3 514.624 22.2451   9
   0 -11  -3 534.390 22.5820  17
   0 -11  -3 505.926 22.2359  15
   0 -11   3 500.183 22.3562  15
   0  11  -3 557.987 22.3093  11
   0  11  -3 526.005 20.3130  12
   0  11   4 1320.01 46.9236   5
   0 -11  -4 1279.22 49.3406   6
   0 -11   4 1233.76 49.2286   6
   0  11  -4 1305.55 49.7024   2
   0  11   4 1348.08 49.7609   2
   0 -11  -4 1361.44 48.6009  28
   0 -11   4 1275.08 47.4074  26
   0 -11  -4 1386.08 49.5987  27
   0  11   4 1349.01 46.1926  26
   0  11   4 1234.99 48.9362  23
   0 -11  -4 1221.46 45.9845  22
   0  11  -4 1188.32 48.2050  24
   0  11  -4 1474.05 49.9981  23
   0  11  -4 1248.23 49.0732  25
   0  11   4 1359.74 48.6678   9
   0 -11  -4 1393.03 50.3840   8
   0 -11   4 1105.11 45.3284  10
   0  11  -4 1182.13 48.4398   9
   0 -11  -4 1229.13 44.8348  18
   0 -11   4 1317.74 49.7340  17
   0 -11   4 1302.99 48.7841  15
   0 -11  -4 1332.41 48.5056  17
   0 -11  -4 1299.66 48.5663  15
   0  11  -4 1333.15 48.6785  11
   0  11  -4 1297.66 46.6661  12
   0 -11   5 74.2162 6.88553   6
   0  11   5 65.3556 4.87493   5
   0 -11  -5 72.1151 6.68291   6
   0  11  -5 62.9569 6.60831   2
   0  11   5 71.6142 6.93251   2
   0 -11  -5 88.9550 7.13335  27
   0 -11   5 73.6501 5.66992  26
   0 -11  -5 67.8400 6.02315  28
   0  11  -5 62.4381 6.53425  23
   0  11  -5 71.4314 6.79636  25
   0  11  -5 60.6921 5.86036  24
   0 -11  -5 64.1066 4.06021  22
   0 -11  -5 50.8623 6.39322   8
   0 -11   5 64.0450 3.65516  10
   0 -11  -5 64.6087 5.80713  10
   0  11  -5 66.3216 6.45755   9
   0  11   5 63.9075 6.07605   9
   0 -11  -5 65.4046 3.77952  18
   0  11  -5 67.8540 6.90588  21
   0 -11   5 65.4074 6.70380  17
   0 -11   5 68.0045 6.23997  15
   0 -11  -5 70.8778 5.89161  17
   0  11   5 53.2049 6.37351  16
   0  11  -5 72.1414 5.28811  12
   0  11  -5 65.9196 6.30501  11
   0  11   6 676.140 25.0390   5
   0 -11   6 629.668 27.2241   6
   0 -11  -6 640.361 27.2656   6
   0  11  -6 618.273 27.3898   2
   0  11   6 609.686 27.2237   2
   0 -11  -6 621.369 27.4852  27
   0 -11   6 659.326 26.0120  26
   0 -11  -6 650.558 26.4981  28
   0  11  -6 692.616 28.0815  21
   0  11  -6 605.428 27.4236  23
   0 -11  -6 653.020 23.3300  22
   0  11  -6 652.272 27.6423  25
   0  11  -6 623.764 26.4477  24
   0 -11  -6 629.090 26.4621  10
   0  11   6 626.612 26.6440   9
   0  11  -6 569.250 26.5820   9
   0 -11  -6 599.180 27.9210   8
   0 -11  -6 612.485 23.9912  18
   0 -11   6 679.521 27.2777  15
   0 -11  -6 616.084 25.8684  17
   0 -11   6 670.521 28.0047  17
   0  11   6 615.833 27.6462  16
   0  11  -6 635.340 25.4111  12
   0 -11   6 676.874 25.3827  13
   0  11  -6 637.655 27.0007  11
   0 -11  -7 24.0309 4.69596   6
   0  11   7 16.1365 3.21267   5
   0 -11   7 17.4019 4.49525   6
   0  11   7 14.1650 4.40299   2
   0  11  -7 19.4270 4.58715   2
   0 -11  -7 15.6909 4.99444  27
   0 -11  -7 19.8084 3.99815  28
   0 -11   7 14.7180 3.61717  26
   0  11  -7 16.2268 3.73566  24
   0  11  -7 22.4943 4.90793  25
   0  11  -7 10.6876 4.21323  23
   0  11  -7 26.6123 4.96065   9
   0  11   7 12.6722 4.19763   9
   0 -11  -7 13.3524 4.11392  10
   0 -11  -7 19.5924 2.96348  18
   0  11  -7 18.2564 4.95681  21
   0 -11   7 20.3376 4.88587  17
   0 -11   7 15.6858 4.40603  15
   0 -11  -7 25.5946 3.87580  17
   0  11   7 22.7183 5.31807  16
   0 -11   7 17.0854 3.29993  13
   0  11  -7 15.5837 3.56684  12
   0  11  -7 18.9319 4.58211  11
   0 -11  -8 19.7683 4.65712   6
   0  11   8 21.8408 3.54119   5
   0 -11   8 20.0963 4.78337   6
   0  11  -8 25.7553 5.40940   2
   0  11   8 21.0700 4.87201   2
   0 -11  -8 18.5663 4.23775  28
   0 -11   8 17.5272 4.04836  26
   0 -11  -8 27.4312 5.46646  27
   0  11  -8 22.0588 5.11743  25
   0  11  -8 32.4539 5.59139  23
   0  11  -8 24.9226 4.53735  24
   0 -11  -8 21.2971 4.61580  10
   0  11   8 26.4969 4.94999   9
   0  11  -8 29.3200 5.28639   9
   0  11  -8 26.5715 5.33165  21
   0 -11  -8 14.0028 3.28460  18
   0 -11  -8 20.3562 3.87388  17
   0 -11   8 18.4271 4.95553  17
   0  11   8 25.7807 5.17616  16
   0 -11   8 20.7622 4.99016  15
   0  11  -8 16.8844 4.18299  12
   0  11  -8 20.2404 4.85357  11
   0 -11   8 25.1478 3.97133  13
   0  11   9 1277.30 44.0368   5
   0 -11  -9 1173.14 45.8655   6
   0 -11   9 1164.30 45.8678   6
   0  11  -9 1173.26 46.1650   2
   0  11   9 1125.90 45.8590   2
   0 -11   9 1143.13 45.2552  26
   0 -11  -9 1230.28 45.5968  28
   0 -11  -9 1197.21 47.4656  27
   0  11  -9 1147.51 47.0495  25
   0  11  -9 1169.39 47.2274  21
   0  11  -9 1278.16 45.5592  24
   0  11  -9 1098.35 46.6768  23
   0 -11  -9 1142.06 46.2184  10
   0  11   9 1106.56 45.7280   9
   0 -11  -9 1185.69 47.5251   8
   0  11  -9 1237.13 43.0685  18
   0 -11  -9 1147.71 43.9136  18
   0 -11   9 1145.54 46.7307  17
   0 -11  -9 1100.53 43.7431  17
   0  11   9 1126.06 46.7249  16
   0 -11   9 1213.22 46.5956  15
   0 -11   9 1117.16 44.3606  13
   0  11  -9 1214.54 47.0139  11
   0  11  -9 1158.53 45.2436  12
   0 -11  10 137.945 9.65760   6
   0  11  10 177.952 8.76026   5
   0 -11 -10 154.016 9.95280   6
   0  11 -10 142.325 10.0541   2
   0  11  10 153.339 10.1356   2
   0  11 -10 160.072 11.2286  25
   0 -11 -10 156.194 9.84679  28
   0 -11  10 148.743 9.68972  26
   0 -11 -10 177.071 11.7070  27
   0  11 -10 153.199 10.9715  23
   0  11 -10 150.141 9.22792  24
   0  11 -10 142.695 10.7919  21
   0 -11 -10 160.752 11.3381   8
   0  11  10 140.123 10.0826   9
   0 -11 -10 161.861 10.8586  10
   0  11 -10 157.846 7.99582  18
   0 -11 -10 173.985 9.12581  18
   0 -11 -10 167.511 8.28913  17
   0  11  10 156.312 10.9650  16
   0 -11  10 150.563 10.4614  15
   0 -11  10 160.094 10.9851  17
   0  11 -10 155.764 9.92750  12
   0 -11  10 157.080 9.21864  13
   0  11 -10 152.076 10.8989  11
   0 -11  11 82.9458 7.20298   6
   0  11  11 81.4188 5.97057   5
   0 -11 -11 87.0630 4.39018   7
   0 -11 -11 81.9499 7.05172   6
   0  11 -11 67.5634 6.98729   2
   0  11  11 91.8729 7.64605   2
   0 -11  11 67.6557 6.87848  26
   0  11 -11 100.850 8.85678  25
   0 -11 -11 90.4222 8.90156  27
   0 -11 -11 87.6317 7.23500  28
   0  11 -11 58.0097 6.24822  24
   0  11 -11 81.3754 8.53451  21
   0  11 -11 82.2641 8.38322  23
   0 -11 -11 91.9127 8.74729   8
   0 -11 -11 83.2800 8.19850  10
   0  11 -11 88.3057 5.87135  18
   0 -11 -11 95.9627 5.48308  17
   0 -11 -11 77.6518 6.50509  18
   0 -11  11 70.1502 7.66574  17
   0  11  11 93.1372 8.62050  16
   0  11  11 87.1199 8.43047  14
   0 -11  11 88.9826 8.13182  15
   0  11 -11 88.6725 8.42209  11
   0  11 -11 92.6411 7.63181  12
   0 -11  11 82.6704 6.76293  13
   0  11  12 80.9827 6.00586   5
   0 -11 -12 74.7339 6.95565   6
   0 -11  12 79.1776 7.13533   6
   0  11  12 77.0344 7.18139   2
   0  11 -12 80.8832 7.51898   2
   0 -11 -12 94.3970 9.03187  27
   0 -11 -12 65.6220 6.73940  28
   0 -11  12 87.2368 7.72051  26
   0  11 -12 87.9208 8.90236  25
   0  11 -12 74.1154 8.57467  21
   0  11 -12 98.6818 8.76491  23
   0 -11 -12 69.6720 8.53967   8
   0 -11 -12 80.7326 8.48987  10
   0 -11 -12 74.5491 6.51660  18
   0 -11 -12 74.4133 4.66145  17
   0  11 -12 82.6152 6.07306  18
   0 -11  12 79.1933 8.34432  17
   0 -11  12 85.9161 8.32967  15
   0  11  12 89.8374 8.41411  16
   0  11  12 79.1895 8.28223  14
   0  11 -12 83.6526 8.51863  11
   0 -11  12 81.4110 6.89603  13
   0  11 -12 76.8707 7.54924  12
   0  11  13 216.428 10.9317   5
   0 -11  13 208.428 12.0876   6
   0 -11 -13 207.548 11.7050   6
   0  11 -13 225.396 12.1657   2
   0 -11 -13 220.304 14.0234   4
   0  11  13 217.943 11.9931   2
   0 -11 -13 192.448 14.1171  27
   0  11 -13 203.258 14.1535  25
   0 -11 -13 193.994 12.0912  28
   0 -11  13 203.051 12.6896  26
   0  11 -13 251.035 14.3163  23
   0  11 -13 212.316 14.1357  21
   0 -11 -13 214.844 13.6392  10
   0 -11 -13 215.024 13.9724   8
   0 -11 -13 233.551 12.5992  20
   0 -11 -13 219.573 12.0920  18
   0  11 -13 194.551 10.9831  18
   0  11  13 202.461 13.7784  14
   0  11  13 210.732 13.4139  16
   0 -11  13 236.257 13.9297  15
   0 -11  13 251.925 13.8680  17
   0  11 -13 204.273 13.1212  12
   0 -11  13 239.200 12.4186  13
   0 -11 -14 17.4896 4.42427   6
   0 -11  14 17.1011 4.65163   6
   0 -11 -14 24.5719 6.37068   4
   0  11 -14 14.9945 4.77737   2
   0  11  14 17.2982 4.64255   2
   0 -11 -14 21.4346 5.07279  28
   0 -11 -14 24.1227 6.85570  27
   0 -11  14 17.7135 5.32713  26
   0  11 -14 24.1250 6.68475  25
   0  11 -14 14.0036 6.01892  23
   0  11 -14 10.9570 5.69966  21
   0 -11 -14 12.2561 6.01459  10
   0 -11 -14 15.0300 5.90180   8
   0 -11 -14 9.83554 4.36399  20
   0  11 -14 14.9741 4.48080  18
   0 -11 -14 13.3133 5.01462  18
   0 -11  14 23.9612 5.23663  19
   0 -11  14 31.7743 6.51853  15
   0  11  14 12.0061 4.94701  16
   0 -11  14 17.8825 5.81918  17
   0  11  14 9.30711 5.62815  14
   0 -11  14 20.7681 5.12326  13
   0  11  14 20.9574 5.61985  13
   0  11 -14 14.4012 5.85748  12
   0 -11 -15 89.6298 6.82007   6
   0  11 -15 78.9789 7.08413   2
   0 -11 -15 85.8962 9.58102   4
   0 -11 -15 113.179 10.7786  27
   0 -11 -15 98.2032 8.37016  28
   0 -11  15 94.5080 8.95925  26
   0  11 -15 92.7501 9.73515  25
   0  11 -15 84.7490 9.56411  23
   0  11 -15 84.3145 9.92595  21
   0 -11 -15 92.9267 9.59044  10
   0 -11 -15 89.2736 9.37958   8
   0 -11 -15 74.1111 7.91052  18
   0 -11 -15 107.847 8.27016  20
   0  11 -15 86.6806 7.47285  18
   0 -11  15 106.382 9.40294  17
   0  11  15 90.0717 9.78054  14
   0 -11  15 86.9311 9.45946  15
   0  11  15 90.7177 9.20138  16
   0  11  15 78.9397 8.39061  13
   0  11 -15 100.296 9.74832  12
   0 -11  15 101.301 8.16185  13
   0 -11 -16 20.9334 4.39123   6
   0  11 -16 27.7155 5.07204   2
   0 -11 -16 30.6718 7.40980   4
   0 -11 -16 20.3873 4.62163   1
   0 -11 -16 51.5859 8.49273  27
   0  11  16 24.2264 5.33523  26
   0 -11 -16 28.6726 6.20088  28
   0 -11  16 35.7044 6.64957  26
   0  11 -16 39.3734 8.14834  25
   0  11 -16 24.8046 7.38376  21
   0 -11 -16 22.4827 6.48910   8
   0 -11 -16 29.5228 6.77487  10
   0  11 -16 29.5255 5.38642  18
   0 -11 -16 30.8951 6.22024  18
   0 -11 -16 25.2609 5.43449  20
   0  11  16 27.2321 7.14395  14
   0  11  16 30.2040 7.22925  16
   0 -11  16 33.4857 6.34548  17
   0 -11  16 35.8246 7.62633  15
   0  11  16 32.6687 7.05752  13
   0 -11  16 33.3581 6.26613  13
   0  11 -16 21.4708 6.84830  12
   0 -11 -17 147.614 12.2486   4
   0  11 -17 142.505 12.7019  25
   0  11  17 133.386 9.70292  26
   0 -11 -17 137.754 13.0688  27
   0 -11  17 135.087 11.4110  26
   0  11 -17 159.746 13.2316  21
   0 -11 -17 155.727 12.0373   8
   0 -11 -17 133.515 12.1209  10
   0 -11 -17 142.202 9.66430  20
   0  11 -17 133.676 9.86739  18
   0 -11 -17 144.612 11.1053  18
   0 -11  17 157.155 11.6457  17
   0  11  17 149.884 12.6206  14
   0 -11  17 142.459 12.2207  15
   0  11 -17 132.757 12.5614  11
   0  11 -17 155.152 12.5779  12
   0 -11  17 170.539 11.2602  13
   0  11  17 158.120 11.9792  13
   0 -11 -18 45.0528 8.45528   4
   0 -11 -18 39.4837 8.98410  27
   0  11  18 38.3573 6.54534  26
   0 -11  18 49.4700 8.18430  26
   0  11 -18 33.3224 8.75983  25
   0  11 -18 56.4588 8.80897  21
   0 -11 -18 43.6529 8.57701  10
   0 -11 -18 38.7585 7.87198   8
   0 -11 -18 38.5272 7.48620  18
   0  11 -18 49.4055 6.83994  18
   0  11  18 36.6922 8.14183  14
   0 -11  18 42.0008 8.62034  15
   0 -11  18 34.9235 6.82775  17
   0  11 -18 33.5798 8.53449  11
   0  11  18 43.6879 8.19992  13
   0  11 -18 35.2810 8.09480  12
   0 -11  18 44.6615 7.23640  13
   0 -11 -19 12.9317 7.14671   4
   0 -11 -19 15.4825 7.88380  27
   0 -11  19 22.5037 7.50851  26
   0  11  19 13.1951 5.66961  26
   0  11 -19 10.5636 7.63153  25
   0  11 -19 7.71319 7.59680  21
   0 -11 -19 4.02771 6.08183   8
   0 -11 -19 6.48576 7.44028  10
   0 -11 -19 11.5643 6.95930  18
   0 -11  19 6.17240 5.82154  17
   0  11 -19 8.68201 5.64765  18
   0  11  19 13.8757 7.40054  14
   0 -11  19 14.0583 7.54722  15
   0  11  19 1.05164 6.52457  13
   0  11 -19 2.66186 7.33475  11
   0  11 -19 10.7307 7.09776  12
   0 -11  19 12.5228 6.27028  13
   0 -11 -20 29.6975 8.49873   4
   0 -11  20 43.2310 8.79682  26
   0 -11 -20 30.4200 9.18351  27
   0  11 -20 35.1993 8.43200  25
   0  11 -20 35.3510 8.57517  21
   0 -11 -20 41.4167 7.75343   8
   0 -11 -20 40.0917 9.05268  10
   0 -11 -20 40.3271 7.55734  18
   0  11  20 45.4919 9.50845  14
   0 -11  20 32.4675 8.55822  15
   0  11 -20 31.5146 8.19140  11
   0 -11  20 42.5957 7.75473  13
   0  11 -20 35.8744 8.43988  12
   0  11  20 34.7635 8.05318  13
   0 -11  21 206.741 15.2176  26
   0  11 -21 243.287 16.6405  21
   0 -11 -21 188.853 14.2109  18
   0  11 -21 202.078 15.8850  12
   0  11  21 180.506 14.3456  13
   0 -11  21 208.584 13.8909  13
   0 -11 -21 190.661 15.1363   4
   0 -12   0 150.290 10.0745   6
   0  12   0 139.174 10.0848   2
   0 -12   0 158.678 9.59517  28
   0 -12   0 147.784 9.47454  27
   0  12   0 157.033 9.62508  24
   0  12   0 156.285 9.83133  23
   0  12   0 128.913 8.80502   9
   0 -12   0 147.537 10.0108   8
   0  12   0 135.999 9.24793  21
   0 -12   0 141.120 9.51653  17
   0 -12   0 136.765 8.99666  15
   0  12   0 148.533 8.49139  11
   0  12   1 254.461 12.5549   5
   0 -12   1 279.638 14.9002   6
   0  12   1 293.985 15.2541   2
   0  12  -1 289.748 15.0898   2
   0 -12  -1 279.992 14.0531  28
   0 -12  -1 297.532 14.3242  27
   0 -12   1 291.197 14.3486  28
   0 -12   1 266.892 13.9635  27
   0  12   1 277.821 14.4469  23
   0  12  -1 292.104 14.3915  24
   0  12  -1 269.035 14.3560  23
   0  12   1 253.489 13.5418   9
   0 -12   1 254.798 14.3627   8
   0 -12  -1 278.377 14.9268   8
   0  12  -1 268.354 13.8362   9
   0  12   1 271.272 14.0624  21
   0 -12   1 265.958 14.3378  17
   0 -12  -1 284.132 13.8940  15
   0 -12   1 289.332 14.1017  15
   0 -12  -1 287.950 14.4699  17
   0  12   1 259.939 14.3351  16
   0  12  -1 262.241 12.9808  11
   0  12  -1 266.669 10.5855  12
   0  12   1 253.323 12.5207  11
   0  12   2 2.82862 2.84392   5
   0 -12   2 3.11666 4.21787   6
   0  12   2-1.60400 4.11083   2
   0 -12   2 2.76063 4.13360  28
   0 -12   2 0.40399 2.64810  26
   0 -12  -2-0.61878 3.60039  28
   0 -12  -2 2.03907 3.58316  27
   0  12  -2 3.26196 3.90749  24
   0  12  -2 4.35220 3.96042  23
   0  12   2 0.71149 3.78467  23
   0 -12   2 4.29790 4.19865   8
   0  12  -2 1.86765 3.51255   9
   0  12   2 0.41779 2.75449  11
   0  12   2 1.20546 3.61014   9
   0 -12  -2 6.50226 4.24541   8
   0  12   2 5.22372 3.37920  21
   0 -12  -2 3.98742 3.83773  17
   0 -12   2 1.26044 3.58391  15
   0  12   2 0.74459 3.88933  16
   0 -12  -2 3.09142 3.57055  15
   0  12  -2 0.53860 3.22621  11
   0  12  -2 2.93060 1.99174  12
   0  12   3 42.7629 4.18870   5
   0 -12   3 38.1607 5.93403   6
   0  12   3 39.2116 5.64971   2
   0 -12   3 45.8131 5.99477  28
   0 -12   3 41.7828 4.25835  26
   0 -12  -3 31.2232 4.78619  28
   0 -12  -3 49.9013 5.78372  27
   0  12  -3 42.2773 5.78528  23
   0  12  -3 38.7494 5.21693  24
   0  12   3 30.2008 4.70603  23
   0  12   3 24.3329 4.55707   9
   0 -12  -3 24.2641 5.19361   8
   0  12  -3 33.1704 5.01501   9
   0  12   3 33.1781 3.86143  11
   0  12   3 46.6996 5.27856  21
   0 -12  -3 31.8715 4.97910  15
   0 -12  -3 41.6608 5.25917  17
   0 -12   3 23.8151 4.75915  15
   0  12  -3 35.2922 3.42146  12
   0  12  -3 27.0343 4.51647  11
   0  12   4 2.63971 2.71000   5
   0 -12   4 7.77501 3.94838   6
   0 -12  -4 3.86215 3.99874   6
   0  12  -4 2.41523 4.12810   2
   0  12   4 7.18446 4.35979   2
   0 -12  -4 3.65173 3.64713  28
   0 -12  -4 0.73486 3.76847  27
   0 -12   4 2.26163 3.00142  26
   0 -12  -4 3.33057 2.39528  22
   0  12  -4 11.4188 4.46336  23
   0  12   4 2.19177 4.05749  23
   0  12  -4 3.86018 3.45463  24
   0 -12  -4 0.86079 4.41346   8
   0  12   4 3.73182 3.72702   9
   0  12  -4 2.62392 3.84672   9
   0 -12  -4 5.22056 3.50278  10
   0 -12   4 5.28732 3.78927  15
   0 -12  -4 3.08154 3.39543  17
   0 -12  -4 3.17407 3.49722  15
   0  12  -4 5.23760 2.72633  12
   0  12  -4 3.68680 3.65613  11
   0 -12   5 25.6638 5.21592   6
   0 -12  -5 20.0472 4.71692   6
   0  12   5 28.3108 3.48831   5
   0  12  -5 22.4937 5.13619   2
   0  12   5 31.0227 5.45088   2
   0 -12   5 24.0990 3.83527  26
   0 -12  -5 19.5936 4.73350  28
   0 -12  -5 29.1124 5.55584  27
   0  12  -5 22.7596 4.97572  25
   0  12  -5 21.8337 4.83278  23
   0  12   5 25.3392 4.94723  23
   0 -12  -5 18.1829 2.74346  22
   0  12  -5 21.7616 4.52691  24
   0  12   5 24.8749 4.55694   9
   0 -12  -5 16.8155 5.24702   8
   0  12  -5 20.9873 4.70733   9
   0 -12  -5 22.7811 4.39385  10
   0  12  -5 27.7095 5.30773  21
   0 -12  -5 20.9651 2.02084  18
   0  12   5 21.9030 5.18535  16
   0 -12   5 22.0053 5.27302  17
   0 -12  -5 25.3702 4.54677  17
   0 -12   5 28.6240 5.25435  15
   0  12  -5 23.3901 3.68114  12
   0  12  -5 22.3280 4.44947  11
   0 -12  -6 953.421 37.5251   6
   0  12   6 894.446 34.4311   5
   0 -12   6 957.164 37.6908   6
   0  12   6 878.744 37.3660   2
   0  12  -6 939.483 37.7389   2
   0 -12  -6 947.109 37.8128  27
   0 -12   6 891.515 35.4886  26
   0 -12  -6 948.184 36.4427  28
   0  12  -6 827.076 36.1694  24
   0  12  -6 845.323 37.2783  21
   0  12  -6 998.754 38.0970  25
   0 -12  -6 897.077 32.8743  22
   0  12  -6 892.197 37.5447  23
   0  12   6 853.718 36.3698   9
   0  12  -6 949.911 37.0488   9
   0 -12  -6 917.763 36.2822  10
   0 -12  -6 932.055 38.4643   8
   0 -12  -6 900.163 33.1771  18
   0 -12   6 899.382 37.6818  17
   0 -12   6 948.122 37.0768  15
   0 -12  -6 933.051 35.9745  17
   0  12   6 902.473 37.7524  16
   0  12  -6 969.193 37.1583  11
   0  12  -6 913.470 35.0074  12
   0 -12   7-0.77314 4.22059   6
   0  12   7 2.19959 2.83023   5
   0 -12  -7 3.81363 4.09254   6
   0  12   7 1.57356 4.47333   2
   0  12  -7 6.38549 4.74613   2
   0 -12   7 3.29669 3.51445  26
   0 -12  -7-2.52974 3.97528  27
   0 -12  -7 0.62778 3.67916  28
   0  12  -7 1.27620 3.79423  24
   0  12  -7 0.83348 4.14649  25
   0  12  -7-3.32503 4.76297  23
   0  12   7-0.68397 3.79658   9
   0  12  -7 0.73033 3.98689   9
   0 -12  -7 0.66878 3.74255  10
   0 -12  -7-3.73325 4.54739   8
   0  12  -7-0.86331 4.33851  21
   0 -12  -7-0.26562 2.31205  18
   0 -12   7 3.41972 4.82267  17
   0 -12  -7-1.06323 3.37933  17
   0  12   7 1.71421 4.17610  16
   0 -12   7-0.73498 4.17882  15
   0  12  -7-1.49636 4.38478  11
   0  12  -7 0.99067 3.28358  12
   0 -12   8 283.369 14.7843   6
   0  12   8 230.889 11.9782   5
   0 -12  -8 259.179 14.3538   6
   0  12  -8 300.569 15.1818   2
   0  12   8 281.655 14.8026   2
   0 -12  -8 283.629 15.5865  27
   0 -12   8 269.353 13.6736  26
   0 -12  -8 264.644 13.7946  28
   0  12  -8 221.934 13.2613  24
   0  12  -8 282.191 15.3454  23
   0  12  -8 260.428 15.1002  25
   0  12  -8 306.877 15.7603  21
   0  12  -8 284.261 14.7824   9
   0 -12  -8 282.002 14.3792  10
   0  12   8 274.524 14.3086   9
   0 -12  -8 269.833 11.8310  18
   0  12   8 257.770 15.0202  16
   0 -12  -8 258.478 12.8993  17
   0 -12   8 294.120 14.9546  15
   0 -12   8 257.966 15.0291  17
   0  12  -8 264.210 13.2853  12
   0  12  -8 279.832 14.8474  11
   0 -12   8 282.073 12.9215  13
   0  12   9 2.69268 2.96970   5
   0 -12  -9 2.24374 4.15145   6
   0 -12   9-1.52399 4.53090   6
   0  12   9-3.85391 4.64816   2
   0  12  -9 1.57225 4.46956   2
   0 -12  -9 0.65530 3.84039  28
   0 -12   9-1.25920 3.97705  26
   0 -12  -9 1.86791 4.69348  27
   0  12  -9-0.88932 4.68732  23
   0  12  -9-2.74765 4.73873  25
   0  12  -9-1.26462 4.09404  24
   0  12   9-2.96704 4.34713   9
   0 -12  -9 0.77382 4.46783  10
   0  12  -9-0.93777 5.03172  21
   0 -12  -9 4.25891 3.11311  18
   0 -12  -9-0.92077 3.32065  17
   0 -12   9 3.57577 5.27738  17
   0 -12   9 4.00501 4.26002  15
   0  12   9-0.90189 5.12778  16
   0  12  -9 3.39709 4.75255  11
   0 -12   9-1.50564 3.49477  13
   0  12  -9-1.21643 3.89030  12
   0 -12  10 658.656 27.0775   6
   0  12  10 670.346 24.5345   5
   0 -12 -10 588.946 26.5092   6
   0  12 -10 613.085 26.9515   2
   0  12  10 636.179 26.8895   2
   0 -12 -10 574.407 27.8315  27
   0 -12 -10 619.894 26.3501  28
   0 -12  10 615.546 26.3132  26
   0  12 -10 680.529 28.8993  21
   0  12 -10 632.167 28.3686  25
   0  12 -10 590.842 25.8295  24
   0  12 -10 569.281 27.4770  23
   0  12  10 581.826 26.6713   9
   0 -12 -10 602.432 27.1792  10
   0 -12 -10 619.231 28.5277   8
   0 -12 -10 600.885 24.5693  18
   0 -12 -10 566.054 24.2893  17
   0 -12  10 606.340 27.3122  15
   0 -12  10 662.091 28.3599  17
   0  12  10 626.631 28.0722  16
   0  12 -10 578.877 27.4314  11
   0  12 -10 631.724 26.4525  12
   0 -12  10 601.819 25.1886  13
   0 -12 -11 8.67634 4.62882   6
   0  12  11 4.94923 3.32201   5
   0 -12 -11 2.08419 2.28391   7
   0 -12  11 6.66452 4.56185   6
   0  12 -11 6.11647 4.28297   2
   0  12  11 9.67230 5.13039   2
   0 -12  11 12.1961 4.59298  26
   0 -12 -11-1.03232 5.44452  27
   0 -12 -11 8.97412 4.58025  28
   0  12 -11 1.90863 4.89468  23
   0  12 -11 6.76941 4.01328  24
   0  12 -11 12.2939 5.40332  21
   0  12 -11-1.00600 5.10956  25
   0 -12 -11 5.29909 4.98585  10
   0 -12 -11 10.2525 5.45616   8
   0  12  11 4.84398 4.66541   9
   0  12 -11 6.02061 2.81946  18
   0 -12 -11 5.52981 3.71806  18
   0  12  11 2.83344 5.02689  16
   0 -12  11 4.64483 4.98834  17
   0 -12 -11 6.15866 3.01992  17
   0  12  11 7.33711 5.33886  14
   0 -12  11 7.01810 5.06885  15
   0 -12  11 6.27331 3.63049  13
   0  12 -11 8.00458 4.71567  12
   0  12 -11 4.79364 5.58063  11
   0 -12 -12 284.803 14.3925   6
   0 -12  12 246.568 14.0650   6
   0  12 -12 271.597 14.6156   2
   0  12  12 289.295 14.5460   2
   0 -12 -12 283.069 14.3498  28
   0 -12 -12 218.872 15.6112  27
   0 -12  12 276.595 14.6794  26
   0  12 -12 290.795 16.0667  23
   0  12 -12 252.455 15.7705  25
   0  12 -12 252.981 15.9247  21
   0  12 -12 252.283 13.4671  24
   0 -12 -12 270.642 16.0492   8
   0 -12 -12 283.056 15.8431  10
   0  12  12 274.550 15.1665   9
   0 -12 -12 267.944 13.2511  18
   0 -12 -12 260.780 11.4248  17
   0  12 -12 257.894 12.0787  18
   0  12  12 248.571 15.2876  14
   0 -12  12 218.971 14.5463  15
   0 -12  12 268.229 15.6171  17
   0  12  12 261.085 15.4933  16
   0  12 -12 268.956 14.7257  12
   0  12 -12 268.264 16.1433  11
   0 -12  12 274.667 13.5508  13
   0 -12  13 18.3539 5.17988   6
   0 -12 -13 28.5914 5.33769   6
   0  12  13 16.7667 5.00542   2
   0  12 -13 23.1864 5.13714   2
   0 -12 -13 14.7474 6.11498   4
   0 -12 -13 13.1650 4.99902  28
   0 -12 -13 22.8533 6.72666  27
   0 -12  13 23.4912 5.82038  26
   0  12 -13 20.8849 6.52012  25
   0  12 -13 13.2411 5.73506  23
   0  12 -13 15.5450 6.53819  21
   0 -12 -13 22.9516 6.72062  10
   0  12  13 13.2588 5.02641   9
   0 -12 -13 20.1836 6.39309   8
   0 -12 -13 16.3086 5.15759  20
   0  12 -13 17.8122 3.94041  18
   0 -12 -13 20.3259 4.85684  18
   0 -12  13 8.64364 5.53943  15
   0  12  13 28.4655 6.88367  14
   0  12  13 17.6581 6.57102  16
   0 -12  13 22.0227 5.80901  17
   0  12 -13 23.6445 5.97494  12
   0  12 -13 11.7108 5.99134  11
   0 -12  13 13.5826 4.57153  13
   0 -12 -14 265.682 15.8754   4
   0 -12  14 241.013 13.2930   6
   0 -12 -14 249.093 13.2630   6
   0  12 -14 236.174 13.4192   2
   0  12  14 262.105 13.6220   2
   0 -12 -14 241.433 13.9195  28
   0 -12  14 222.568 14.0557  26
   0 -12 -14 231.786 16.1565  27
   0  12 -14 224.472 15.7419  25
   0  12 -14 205.092 15.2256  21
   0  12 -14 273.063 15.8346  23
   0 -12 -14 269.566 15.7755  10
   0 -12 -14 236.845 15.5617   8
   0 -12  14 261.736 15.3815  17
   0 -12 -14 258.990 13.5844  18
   0 -12 -14 265.329 14.1409  20
   0  12 -14 243.002 12.3277  18
   0 -12  14 244.603 13.7406  19
   0 -12  14 240.250 15.2314  15
   0  12  14 268.473 15.7277  16
   0  12  14 273.896 16.0717  14
   0  12  14 244.339 14.3360  13
   0  12 -14 266.040 14.9632  12
   0 -12  14 222.545 13.1779  13
   0  12 -14 231.861 15.6622  11
   0 -12 -15 13.4786 4.80168   6
   0 -12 -15 8.98996 6.54602   4
   0  12 -15 3.94405 4.75346   2
   0 -12 -15 1.24655 7.04001  27
   0 -12 -15 6.99517 5.07410  28
   0 -12  15 17.1334 5.95299  26
   0  12  15 13.7724 4.77010  26
   0  12 -15 7.55264 5.69696  23
   0  12 -15 11.9294 6.73796  21
   0  12 -15 13.1100 6.94154  25
   0 -12 -15 15.5420 6.51494  10
   0 -12 -15 5.43551 5.79161   8
   0 -12 -15 8.71081 4.95999  18
   0 -12 -15 11.9818 5.08841  20
   0  12 -15 6.57632 4.28010  18
   0 -12  15 6.25173 5.97990  15
   0  12  15 5.02685 5.72622  16
   0  12  15 11.1504 7.05174  14
   0 -12  15 16.5234 6.45207  17
   0 -12  15 8.70319 4.87459  13
   0  12  15 16.8696 5.61884  13
   0  12 -15 10.6132 5.90849  12
   0 -12 -16 3.47275 6.15686   4
   0 -12 -16-3.71144 4.69437   1
   0  12 -16 1.22140 4.77479   2
   0 -12  16 0.94676 5.82757  26
   0 -12 -16 9.07487 6.83331  27
   0 -12 -16-1.60084 4.79380  28
   0  12  16 10.0073 5.06867  26
   0  12 -16 3.69434 7.16404  21
   0  12 -16-1.23761 6.69896  25
   0 -12 -16-1.09311 6.26372   8
   0 -12 -16 4.66785 6.37080  10
   0 -12 -16-1.44872 4.77458  20
   0  12 -16 2.38437 4.32090  18
   0 -12 -16 6.22526 5.41907  18
   0 -12  16 1.08185 5.95606  15
   0 -12  16 6.81464 6.03206  17
   0  12  16 2.32111 6.95028  14
   0  12  16 3.72340 5.99102  13
   0  12 -16 10.2653 6.52571  12
   0 -12  16-0.76296 4.85041  13
   0 -12 -17 49.8413 8.67140   4
   0 -12  17 82.1197 9.54061  26
   0 -12 -17 67.2760 8.18681  28
   0 -12 -17 71.3118 10.3434  27
   0  12  17 64.3149 7.22289  26
   0  12 -17 67.8062 10.3524  25
   0  12 -17 62.2953 9.33399  21
   0 -12 -17 54.6125 8.64770   8
   0 -12 -17 70.6242 9.99233  10
   0 -12 -17 76.1872 8.44389  18
   0 -12  17 67.1561 9.60072  15
   0 -12  17 74.7049 8.79068  17
   0  12  17 75.7785 9.87740  14
   0  12  17 57.1943 8.56509  13
   0  12 -17 63.6973 9.24942  12
   0 -12  17 76.9669 8.05605  13
   0 -12 -18 358.463 20.3665   4
   0 -12 -18 354.519 21.3726  27
   0 -12  18 335.760 19.0814  26
   0  12 -18 358.462 20.9694  25
   0  12 -18 355.346 21.0196  21
   0 -12 -18 312.155 20.2646  10
   0 -12 -18 326.625 19.3084   8
   0 -12  18 355.225 18.8947  17
   0 -12  18 345.550 19.8347  15
   0  12  18 286.663 19.3399  14
   0 -12  18 350.850 18.1763  13
   0  12  18 329.499 18.7201  13
   0  12 -18 385.736 20.5343  12
   0 -12 -19 1.42987 7.46753  27
   0 -12  19 3.20146 6.34544  26
   0  12 -19 11.9462 8.11499  21
   0  12 -19-4.05153 8.47677  25
   0 -12 -19-1.22819 7.19790   4
   0 -12 -19-1.31417 7.75820  10
   0 -12 -19 5.34663 6.66869   8
   0 -12  19-3.57214 6.55494  15
   0  12  19-6.39822 8.08328  14
   0  12  19 1.03488 6.66011  13
   0  12 -19 4.72131 7.26471  12
   0 -12  19 0.86625 6.12559  13
   0  12 -19 1.36021 7.85348  11
   0 -12 -20 50.6752 9.45156   4
   0 -12  20 46.1293 8.32618  26
   0  12 -20 65.9017 10.4352  21
   0  12  20 39.2209 9.40101  14
   0  12 -20 46.5342 9.16287  12
   0  12  20 49.6892 8.57208  13
   0  13   0 4.43473 4.80060   2
   0 -13   0-1.40760 4.44578  27
   0 -13   0 2.11441 4.19084  28
   0  13   0-3.93209 4.67613  23
   0  13   0 0.73885 4.20079  24
   0  13   0 0.66277 4.07922   9
   0  13   0 1.54346 3.39084  11
   0 -13   0-2.51797 4.65884   8
   0  13   0-1.48873 4.16549  21
   0 -13   0-0.77764 4.38667  17
   0 -13   0 1.35814 4.15160  15
   0 -13   0-1.71376 4.30615   6
   0 -13   1 1045.25 41.3433   6
   0  13   1 1072.90 41.7002   2
   0  13  -1 989.778 41.3127   2
   0 -13  -1 1047.93 40.1524  28
   0 -13  -1 1047.68 40.4741  27
   0 -13   1 1097.25 40.7105  28
   0 -13   1 1038.06 40.1656  27
   0  13   1 1080.37 40.8132  24
   0  13  -1 989.886 40.2468  24
   0  13  -1 1085.55 41.0563  23
   0  13   1 951.419 40.3248  23
   0  13   1 942.015 39.4534   9
   0 -13  -1 1037.60 41.3616   8
   0 -13   1 993.561 40.7369   8
   0  13  -1 1027.61 39.9230   9
   0  13  -1 1076.84 40.8189  21
   0  13   1 1014.00 40.3493  21
   0 -13  -1 1008.90 40.4504  17
   0 -13  -1 1099.55 40.3093  15
   0 -13   1 1034.09 40.8480  17
   0 -13   1 1014.84 40.0059  15
   0  13   1 1051.61 38.6736  11
   0  13  -1 1036.43 39.0260  11
   0  13  -1 924.676 35.4000  12
   0 -13   2 1577.24 60.6061   6
   0  13   2 1658.27 57.6001   5
   0  13   2 1567.49 60.7817   2
   0 -13   2 1585.59 59.8755  28
   0 -13   2 1596.02 57.4775  26
   0 -13   2 1559.39 59.4556  27
   0 -13  -2 1502.88 59.0614  28
   0 -13  -2 1536.36 59.7189  27
   0  13  -2 1437.05 59.7491  23
   0  13   2 1612.18 60.2661  23
   0  13  -2 1521.56 59.4303  24
   0 -13  -2 1580.55 60.8829   8
   0  13   2 1433.68 58.7680   9
   0  13  -2 1495.82 59.0363   9
   0 -13  -2 1590.59 57.6532  10
   0  13   2 1595.75 59.6579  21
   0 -13  -2 1597.31 59.7799  17
   0 -13  -2 1553.84 59.2396  15
   0  13   2 1559.99 60.2456  16
   0 -13   2 1511.63 60.1604  17
   0 -13   2 1508.72 59.2144  15
   0  13  -2 1612.16 58.7183  11
   0  13  -2 1510.29 55.5260  12
   0  13   2 1645.42 57.7973  11
   0 -13   3 67.8151 7.40734   6
   0  13   3 66.1991 5.26946   5
   0  13   3 56.4831 7.14310   2
   0 -13  -3 79.9699 6.91659  28
   0 -13   3 60.5544 6.96612  28
   0 -13  -3 69.0792 7.06589  27
   0 -13   3 70.6795 5.64347  26
   0  13  -3 72.5017 7.38933  23
   0  13   3 59.4629 6.96360  23
   0  13  -3 57.1267 6.48711  24
   0  13  -3 64.2873 6.76636   9
   0  13   3 75.7746 6.96492   9
   0 -13  -3 72.2211 5.81680  10
   0 -13  -3 65.7773 7.59536   8
   0  13   3 42.8884 6.10363  21
   0 -13  -3 68.4081 6.83345  17
   0 -13   3 69.0475 6.90070  15
   0 -13  -3 63.7565 6.59175  15
   0  13  -3 67.7426 6.31794  11
   0  13  -3 58.7133 4.24386  12
   0  13   3 57.1054 5.29976  11
   0 -13   4 318.068 17.5987   6
   0  13   4 384.650 15.2718   5
   0 -13  -4 349.930 17.9776   6
   0  13   4 360.653 18.2869   2
   0  13  -4 354.468 18.2119   2
   0 -13   4 337.978 15.5235  26
   0 -13   4 372.926 18.1496  28
   0 -13  -4 343.497 17.4528  27
   0 -13  -4 353.257 16.7885  28
   0  13   4 354.901 17.7182  23
   0  13  -4 351.896 17.8733  23
   0  13  -4 307.062 16.5971  24
   0  13   4 341.921 16.8139   9
   0  13  -4 356.641 17.1085   9
   0 -13  -4 346.977 16.0738  10
   0 -13  -4 337.096 18.2289   8
   0  13   4 363.560 17.3775  21
   0 -13   4 332.429 16.9744  15
   0 -13  -4 322.846 16.6546  15
   0 -13  -4 349.757 16.9448  17
   0  13  -4 345.827 14.5195  12
   0  13   4 342.621 15.0302  11
   0  13  -4 330.565 16.6541  11
   0 -13  -5 17.8042 5.07460   6
   0  13   5 15.3340 3.49482   5
   0 -13   5 14.5347 4.46162   6
   0 -13  -5 20.7436 5.00272  27
   0 -13  -5 13.2445 4.22331  28
   0 -13   5 23.3606 4.09276  26
   0  13  -5 19.6722 4.79852  24
   0  13  -5 18.7255 5.30543  23
   0  13   5 10.6172 4.82147  23
   0  13   5 13.1481 5.13206   2
   0  13  -5 7.96339 5.06415   2
   0  13  -5 10.9430 4.43762   9
   0  13   5 20.7926 3.60461  11
   0  13   5 20.7357 4.64459   9
   0 -13  -5 17.9341 4.20308  10
   0 -13  -5 18.3075 5.42326   8
   0 -13  -5 16.9483 4.73746  17
   0 -13   5 13.3292 4.53390  15
   0 -13   5 9.76360 4.79784  17
   0  13  -5 17.7564 3.42462  12
   0  13  -5 25.4020 4.94765  11
   0 -13  -6 163.885 11.2486   6
   0  13   6 172.934 8.81619   5
   0 -13   6 160.565 11.1758   6
   0  13   6 167.406 11.4809   2
   0  13  -6 148.984 11.1963   2
   0 -13  -6 151.186 11.0161  27
   0 -13  -6 157.758 10.2610  28
   0 -13   6 180.239 9.78874  26
   0  13   6 171.633 11.1829  23
   0  13  -6 177.289 11.5724  21
   0  13  -6 187.953 11.8178  23
   0  13  -6 180.844 10.8639  24
   0 -13  -6 168.375 10.3122  10
   0 -13  -6 167.020 12.0372   8
   0  13  -6 176.554 11.0191   9
   0  13   6 176.807 10.8715   9
   0  13   6 145.540 11.1991  16
   0 -13  -6 166.022 10.0536  17
   0 -13   6 140.781 10.8657  17
   0 -13   6 181.789 11.3093  15
   0  13  -6 174.830 10.8460  11
   0  13  -6 160.273 8.98936  12
   0 -13  -7 1.67732 4.42031   6
   0 -13   7 5.94338 5.01238   6
   0  13   7 0.37065 2.78777   5
   0  13  -7-6.14136 4.82977   2
   0  13   7 1.73270 4.52455   2
   0 -13  -7 2.68755 3.84979  28
   0 -13  -7 1.80309 4.87962  27
   0 -13   7-1.14859 3.74074  26
   0  13   7 3.41609 4.41867  23
   0  13  -7-4.50236 4.95713  23
   0  13  -7 4.45001 4.69091  25
   0  13  -7-1.39337 4.23041  24
   0 -13  -7-0.69952 4.03884  10
   0 -13  -7-5.06257 5.38492   8
   0  13  -7-1.55347 4.61856   9
   0  13   7-4.39558 4.56872   9
   0  13  -7-0.93441 4.60087  21
   0 -13   7 5.58047 5.12011  17
   0 -13  -7-1.76924 3.97624  17
   0 -13   7-0.78904 4.45096  15
   0  13   7-1.86525 4.63969  16
   0  13  -7 3.46501 3.62197  12
   0  13  -7 0.79442 4.55190  11
   0  13   8 64.0305 5.27032   5
   0 -13  -8 73.2184 7.68930   6
   0 -13   8 68.4333 7.46449   6
   0  13  -8 75.8667 8.11546   2
   0  13   8 77.1981 7.83112   2
   0 -13   8 72.6530 6.74442  26
   0 -13  -8 76.3719 7.15431  28
   0 -13  -8 86.1368 8.50874  27
   0  13  -8 68.8299 7.94569  25
   0  13  -8 68.5668 6.80470  24
   0  13  -8 61.0718 7.74299  23
   0  13  -8 73.2105 7.44069   9
   0 -13  -8 82.6550 7.34522  10
   0  13   8 82.5728 7.61065   9
   0  13  -8 62.1152 7.84329  21
   0 -13   8 79.4095 7.68988  15
   0 -13   8 68.3564 8.37040  17
   0  13   8 63.9819 7.67049  16
   0 -13  -8 79.2142 6.49073  17
   0  13  -8 59.0615 7.47979  11
   0  13  -8 80.6937 6.56112  12
   0 -13   9 245.824 14.0982   6
   0 -13  -9 251.383 14.1688   6
   0  13   9 221.305 13.8132   2
   0  13  -9 224.568 14.0179   2
   0 -13  -9 259.786 13.5353  28
   0 -13  -9 218.800 14.3755  27
   0 -13   9 225.830 12.6962  26
   0  13  -9 275.089 15.3185  21
   0  13  -9 266.185 13.4766  24
   0  13  -9 241.660 14.7147  23
   0  13  -9 267.289 15.2234  25
   0  13   9 217.030 13.5005   9
   0 -13  -9 231.904 13.8327  10
   0 -13  -9 256.524 12.2780  17
   0 -13   9 241.880 14.7481  17
   0 -13   9 253.922 14.2994  15
   0  13   9 226.716 14.4372  16
   0  13  -9 204.162 13.6735  11
   0  13  -9 238.184 12.7804  12
   0 -13   9 234.461 11.9856  13
   0 -13 -10 324.513 17.0087   6
   0 -13  10 353.835 17.4867   6
   0  13  10 362.301 17.6734   2
   0  13 -10 329.135 17.5186   2
   0 -13  10 364.563 16.8396  26
   0 -13 -10 332.569 18.5692  27
   0 -13 -10 335.060 16.6385  28
   0  13 -10 339.904 18.6158  25
   0  13 -10 284.900 15.9495  24
   0  13 -10 337.916 18.1855  23
   0  13 -10 298.134 17.9713  21
   0 -13 -10 331.581 17.5608  10
   0 -13 -10 319.021 18.5076   8
   0  13  10 404.390 18.1762   9
   0 -13 -10 336.719 15.0623  17
   0 -13  10 345.449 17.8118  15
   0 -13  10 347.351 18.5029  17
   0  13  10 291.483 17.6638  16
   0  13 -10 305.647 17.7830  11
   0 -13  10 324.479 15.5943  13
   0  13 -10 310.799 16.0925  12
   0 -13  11 161.860 10.9514   6
   0 -13 -11 168.259 11.1634   6
   0  13 -11 148.313 10.8742   2
   0  13  11 153.091 10.9885   2
   0 -13 -11 186.204 11.2232  28
   0 -13 -11 160.448 12.4337  27
   0 -13  11 150.520 10.5594  26
   0  13 -11 191.115 12.7833  23
   0  13 -11 155.735 12.3936  25
   0  13 -11 159.568 10.1932  24
   0  13 -11 162.824 12.4941  21
   0 -13 -11 161.969 11.6335  10
   0  13  11 153.017 11.3975   9
   0 -13 -11 183.066 13.3154   8
   0 -13 -11 156.199 8.72808  17
   0 -13  11 150.524 11.3225  15
   0  13  11 182.572 11.9264  14
   0  13  11 155.711 12.0081  16
   0 -13  11 167.528 12.0864  17
   0  13 -11 150.609 12.0949  11
   0  13 -11 151.273 10.5366  12
   0 -13  11 171.412 10.0633  13
   0 -13  12 662.099 28.1472   6
   0 -13 -12 616.342 27.6503   6
   0  13 -12 663.215 28.3641   2
   0  13  12 670.195 28.1990   2
   0 -13 -12 677.621 30.6317  27
   0 -13  12 627.536 27.7287  26
   0 -13 -12 643.945 27.4606  28
   0  13 -12 586.157 26.6838  24
   0  13 -12 609.576 29.4742  23
   0  13 -12 619.670 30.0737  21
   0  13 -12 664.011 30.1554  25
   0  13  12 608.396 28.3403   9
   0 -13 -12 663.531 29.4609  10
   0 -13 -12 581.906 29.5161   8
   0  13  12 640.122 29.6000  16
   0 -13  12 642.409 29.3673  17
   0  13  12 637.438 29.4106  14
   0 -13  12 628.421 28.9395  15
   0  13 -12 639.025 27.9694  12
   0 -13  12 705.858 27.0838  13
   0  13 -12 573.045 29.0991  11
   0 -13 -13 14.2121 5.06410   6
   0 -13  13 15.4832 5.41029   6
   0  13 -13 9.53054 4.90975   2
   0  13  13 11.5017 5.38672   2
   0 -13  13 13.9698 5.71079  26
   0 -13 -13 10.7059 6.39916  27
   0 -13 -13 13.4979 5.26888  28
   0  13 -13 12.8456 6.19759  23
   0  13 -13 12.6378 6.49710  25
   0  13 -13 15.2633 7.14415  21
   0 -13 -13 10.2598 5.75977  10
   0 -13 -13 14.7749 6.77350   8
   0  13  13 30.2667 6.85187   9
   0 -13 -13 13.4528 5.52827  20
   0  13  13 7.35882 5.94788  16
   0  13  13 8.37069 6.19408  14
   0 -13  13 12.3396 6.08789  17
   0 -13  13 12.9955 5.61292  15
   0  13 -13 11.0778 6.55584  11
   0 -13  13 10.9155 4.51773  13
   0  13 -13 22.8454 6.09056  12
   0 -13 -14 37.1922 6.09785   6
   0 -13  14 42.4701 6.60209   6
   0  13 -14 30.4779 6.74628   2
   0 -13 -14 28.7985 7.69202   4
   0  13  14 35.1212 6.34000   2
   0 -13 -14 42.1839 6.28957  28
   0 -13  14 38.9216 6.73482  26
   0 -13 -14 33.4389 7.87114  27
   0  13 -14 34.5970 8.39869  25
   0  13 -14 40.0229 8.35930  21
   0  13 -14 39.5555 8.02090  23
   0 -13 -14 37.8874 8.01651  10
   0 -13 -14 19.5372 7.08701   8
   0  13  14 37.1548 7.27121   9
   0 -13 -14 28.9601 6.31754  20
   0 -13  14 42.5146 7.86196  17
   0 -13  14 33.2065 7.55011  15
   0  13  14 30.6200 7.35378  14
   0  13 -14 35.4078 7.08783  12
   0  13  14 42.0504 7.10419  13
   0  13 -14 31.3586 7.43986  11
   0 -13  14 37.9000 5.90265  13
   0 -13 -15 119.603 8.98733   6
   0 -13 -15 113.812 11.5254   4
   0  13 -15 112.747 9.14359   2
   0 -13 -15 127.056 9.86298  28
   0 -13 -15 120.913 11.9013  27
   0 -13  15 136.363 10.6753  26
   0  13 -15 103.864 11.2594  25
   0  13 -15 110.025 11.2636  21
   0  13 -15 101.016 10.7290  23
   0 -13 -15 115.731 11.2986  10
   0  13  15 148.290 11.1905   9
   0 -13 -15 118.020 11.1338   8
   0 -13 -15 129.101 9.68192  20
   0 -13  15 133.362 11.4220  15
   0  13  15 111.575 11.3323  14
   0 -13  15 117.460 10.8666  17
   0 -13  15 110.386 8.99483  13
   0  13 -15 142.602 11.6111  12
   0  13 -15 92.2330 10.6340  11
   0  13  15 119.147 10.2973  13
   0 -13 -16 334.337 19.4432   4
   0 -13 -16 306.134 16.5075  28
   0 -13 -16 320.957 19.7513  27
   0 -13  16 328.051 17.6220  26
   0  13 -16 296.284 18.5301  23
   0  13 -16 312.854 19.5663  25
   0  13 -16 294.226 19.1563  21
   0 -13 -16 282.871 18.2844  10
   0 -13 -16 307.181 18.7300   8
   0  13  16 297.657 17.7247   9
   0 -13  16 332.543 18.3103  17
   0 -13 -16 334.108 16.7208  20
   0 -13  16 285.665 18.1326  15
   0  13  16 309.470 18.8009  14
   0  13  16 283.679 16.9649  13
   0 -13  16 319.970 16.3621  13
   0  13 -16 340.472 18.4905  12
   0  13 -16 277.902 18.8081  11
   0 -13 -17 137.830 13.0819   4
   0 -13 -17 119.610 12.9084  27
   0 -13  17 179.205 12.6283  26
   0 -13 -17 140.754 10.7186  28
   0  13 -17 159.063 13.9238  25
   0  13 -17 139.465 13.3575  21
   0 -13 -17 130.212 12.6447  10
   0 -13 -17 137.616 12.6236   8
   0  13  17 136.213 12.1625   9
   0 -13  17 168.294 12.4919  17
   0  13  17 153.606 12.8805  14
   0 -13  17 152.253 12.4643  15
   0  13 -17 157.456 12.5631  12
   0  13  17 151.893 11.9928  13
   0 -13 -18 79.5196 10.5538   4
   0  13 -18 69.6622 10.2359  21
   0  13 -18 70.0842 10.4711  25
   0 -13 -18 65.0022 10.3843  27
   0 -13  18 72.8085 9.16767  26
   0 -13 -18 69.8118 10.0284   8
   0 -13 -18 64.1332 10.2804  10
   0  13  18 90.0167 10.0510   9
   0  13  18 53.8251 9.96763  14
   0 -13  18 71.3936 9.37710  17
   0 -13  18 61.0704 9.61007  15
   0  13 -18 64.7584 9.33773  12
   0  13  18 79.7726 9.34293  13
   0 -13 -19 1.27490 7.42007   4
   0 -13 -19 8.67525 8.02895  27
   0 -13  19 3.17225 6.42498  26
   0  13 -19-2.72628 7.81396  21
   0 -13 -19 13.2276 7.98019  10
   0  13  19 16.6430 8.14124  14
   0  13 -19 9.29208 6.71020  12
   0  13  19 9.08578 6.21775  13
   0  13  20 2.05157 7.18039  13
   0 -14   0 464.353 23.2034   6
   0  14   0 497.033 23.6370   2
   0 -14   0 480.015 22.2631  28
   0 -14   0 481.358 22.2980  27
   0  14   0 440.678 22.3342  24
   0  14   0 447.046 22.7124  23
   0  14   0 506.853 22.2381   9
   0 -14   0 471.258 23.1732   8
   0 -14   0 498.456 19.7671  10
   0  14   0 449.038 22.3369  21
   0 -14   0 528.518 22.7385  15
   0 -14   0 502.576 23.0904  17
   0  14   0 516.985 21.2285  11
   0 -14   1 409.279 20.3653   6
   0  14  -1 366.017 20.0062   2
   0  14   1 411.406 20.5047   2
   0 -14   1 374.596 19.0241  28
   0 -14  -1 412.478 19.4181  27
   0 -14   1 396.347 19.0463  27
   0 -14  -1 376.620 18.6777  28
   0  14  -1 386.073 19.1265  24
   0  14  -1 394.538 19.6900  23
   0  14   1 383.725 19.2802  24
   0  14   1 381.037 19.4703  23
   0 -14  -1 377.137 16.6988  10
   0  14  -1 375.573 18.6786   9
   0  14   1 384.484 18.6422   9
   0 -14   1 411.183 16.2092  10
   0 -14  -1 431.103 20.4478   8
   0  14   1 378.140 19.1368  21
   0  14  -1 434.901 20.0669  21
   0 -14   1 395.022 19.8669  17
   0 -14  -1 401.791 19.4472  17
   0 -14   1 352.609 18.6110  15
   0 -14  -1 373.230 18.7367  15
   0  14  -1 396.080 17.9456  11
   0  14   1 398.197 17.5515  11
   0 -14   2 660.590 30.7494   6
   0  14   2 732.921 31.6124   2
   0 -14   2 710.592 29.9002  27
   0 -14  -2 781.319 30.4035  28
   0 -14  -2 694.274 30.2754  27
   0 -14   2 711.638 30.3172  28
   0  14  -2 746.671 31.0400  23
   0  14   2 812.238 31.2932  24
   0  14   2 699.717 30.5377  23
   0  14  -2 734.378 30.3996  24
   0 -14  -2 702.920 31.2629   8
   0 -14   2 706.252 26.5390  10
   0  14  -2 739.465 29.9437   9
   0  14   2 747.235 29.9771   9
   0 -14  -2 709.562 27.9668  10
   0  14  -2 663.645 30.3442  21
   0  14   2 638.001 29.8559  21
   0 -14  -2 654.420 29.5939  15
   0 -14  -2 703.934 30.2082  17
   0 -14   2 711.230 30.9276  17
   0 -14   2 674.341 29.8108  15
   0  14  -2 671.857 25.3596  12
   0  14  -2 710.522 29.1689  11
   0  14   2 704.658 28.0813  11
   0 -14   3 262.509 15.2291   6
   0  14   3 281.812 12.4096   5
   0 -14  -3 256.594 15.1674   6
   0  14   3 237.548 15.1128   2
   0 -14   3 284.909 14.9828  28
   0 -14  -3 241.517 13.8242  28
   0 -14  -3 257.958 14.6256  27
   0 -14   3 265.965 14.0834  27
   0 -14   3 260.786 12.4889  26
   0  14  -3 240.338 14.7806  23
   0  14  -3 271.930 14.5889  24
   0  14   3 214.476 14.0404  23
   0 -14  -3 255.428 12.7986  10
   0  14  -3 278.321 14.3726   9
   0 -14  -3 280.409 15.8294   8
   0  14   3 304.729 14.4986   9
   0  14   3 247.285 14.1005  21
   0 -14  -3 255.856 14.1764  17
   0 -14   3 271.566 14.5269  15
   0 -14  -3 241.930 13.9704  15
   0  14  -3 238.949 10.6731  12
   0  14   3 268.044 12.4985  11
   0  14  -3 269.359 13.8364  11
   0 -14   4 18.7551 5.55840   6
   0 -14  -4 17.7098 5.52512   6
   0  14   4 12.5207 3.38436   5
   0  14   4 15.3971 5.40815   2
   0  14  -4 16.4755 5.94594   2
   0 -14  -4 14.9542 4.74672  28
   0 -14   4 18.5657 4.23379  26
   0 -14  -4 24.0302 5.37528  27
   0 -14   4 25.0874 5.88603  28
   0  14  -4 15.4353 5.02174  24
   0  14  -4 9.07405 5.06132  23
   0  14   4 12.2783 5.20141  23
   0 -14  -4 19.3234 6.11069   8
   0  14   4 15.2711 3.57049  11
   0  14  -4 21.9937 5.27703   9
   0  14   4 16.7744 4.71999   9
   0 -14  -4 5.71479 3.59858  10
   0  14   4 8.55001 4.61559  21
   0 -14   4 19.5481 5.20719  15
   0 -14  -4 0.74990 5.16371  15
   0 -14  -4 12.6191 4.28231  17
   0  14  -4 15.4231 3.00763  12
   0  14  -4 20.4497 4.96089  11
   0  14   5 508.340 20.3449   5
   0 -14  -5 505.359 23.9392   6
   0 -14   5 522.688 24.1532   6
   0  14  -5 489.016 24.0120   2
   0  14   5 483.663 23.9389   2
   0 -14  -5 511.793 23.8021  27
   0 -14  -5 495.267 22.4311  28
   0 -14   5 532.503 24.0199  28
   0 -14   5 516.429 21.3715  26
   0  14   5 484.576 23.5313  23
   0  14  -5 506.240 24.0648  23
   0  14  -5 448.081 22.5132  24
   0  14   5 512.920 22.7905   9
   0 -14  -5 499.003 21.9682  10
   0  14  -5 542.067 23.2779   9
   0 -14  -5 528.318 24.8992   8
   0  14   5 473.302 22.6561  21
   0 -14  -5 512.456 22.6305  17
   0 -14   5 525.841 23.3517  15
   0 -14   5 493.243 24.0801  17
   0  14   5 516.029 20.5831  11
   0  14  -5 499.617 22.7920  11
   0  14  -5 451.027 19.9509  12
   0 -14  -6 22.1177 6.05075   6
   0 -14   6 23.2817 6.25509   6
   0 -14   6 34.2658 5.02811  26
   0 -14  -6 13.8350 6.12620  27
   0 -14  -6 29.8485 5.58485  28
   0  14   6 10.8561 5.43278  23
   0  14  -6 17.5192 5.27557  24
   0  14  -6 31.1793 6.55455  23
   0  14   6 23.8156 6.14050   2
   0  14  -6 18.3082 5.82027   2
   0 -14  -6 22.3972 6.15816   8
   0  14   6 22.7845 5.37016   9
   0  14   6 16.6572 3.36763  11
   0  14  -6 24.7655 5.75642   9
   0 -14  -6 32.9880 5.73204  10
   0 -14   6 17.6884 5.68173  17
   0 -14   6 18.0851 5.18267  15
   0 -14  -6 26.5637 5.01819  17
   0  14   6 23.5947 6.17798  16
   0  14  -6 19.8751 5.26430  11
   0  14  -6 20.0323 3.95300  12
   0 -14   7 667.040 28.9184   6
   0 -14  -7 650.997 28.6722   6
   0  14  -7 648.389 29.0600   2
   0  14   7 625.487 28.6201   2
   0 -14   7 695.074 26.7967  26
   0 -14  -7 631.883 28.8236  27
   0 -14  -7 631.351 27.2723  28
   0  14  -7 626.808 27.4078  24
   0  14   7 698.214 29.0929  23
   0  14  -7 592.670 28.6519  23
   0  14  -7 560.203 28.4571  21
   0  14   7 632.663 27.7042   9
   0 -14  -7 617.004 27.2124  10
   0  14  -7 593.154 27.6664   9
   0 -14  -7 650.186 29.7291   8
   0 -14  -7 656.916 26.9046  17
   0 -14   7 650.855 29.3650  17
   0  14   7 627.970 29.0598  16
   0 -14   7 634.623 28.2486  15
   0  14   7 632.480 24.8649  11
   0  14  -7 606.854 25.5394  12
   0  14  -7 615.409 28.0097  11
   0 -14   8 134.266 10.5521   6
   0 -14  -8 131.350 10.5042   6
   0  14   8 133.806 10.7009   2
   0  14  -8 146.313 11.1047   2
   0 -14   8 129.387 8.87605  26
   0 -14  -8 131.805 9.58447  28
   0 -14  -8 135.277 10.8396  27
   0  14  -8 118.958 9.37012  24
   0  14  -8 132.246 11.0888  21
   0  14  -8 132.053 10.9876  25
   0  14   8 127.382 10.4991  23
   0  14  -8 156.813 11.2304  23
   0 -14  -8 139.258 9.96448  10
   0  14  -8 134.763 10.1449   9
   0  14   8 131.304 9.99878   9
   0 -14  -8 129.496 8.91719  17
   0  14   8 130.659 10.9793  16
   0 -14   8 137.018 10.2904  15
   0 -14   8 127.020 10.8917  17
   0  14  -8 135.134 8.72239  12
   0  14  -8 143.840 10.7507  11
   0 -14  -9 7.16535 4.97163   6
   0 -14   9-0.91128 4.80307   6
   0  14   9 2.77052 5.33210   2
   0  14  -9-4.70206 5.90270   2
   0 -14   9-0.66850 4.32838  26
   0 -14  -9-3.13214 5.55264  27
   0 -14  -9 1.45448 4.84847  28
   0  14  -9-3.07611 5.20417  25
   0  14  -9 2.04087 5.27970  23
   0  14  -9-3.68311 4.85490  24
   0  14   9 3.86908 4.90930  23
   0  14   9 0.83133 4.94318   9
   0 -14  -9-0.83085 4.94036  10
   0  14  -9 2.15350 5.97674  21
   0  14   9 2.10049 5.63525  16
   0 -14  -9 0.56388 3.88545  17
   0 -14   9 3.61138 5.05238  15
   0 -14   9 2.08352 5.63855  17
   0  14  -9 3.62432 4.41994  12
   0  14  -9-0.93907 4.90434  11
   0 -14 -10 6.17124 5.50926   6
   0 -14  10 16.2028 6.27802   6
   0  14 -10 10.2068 5.52856   2
   0  14  10 5.45005 5.45093   2
   0 -14 -10 6.62118 4.88952  28
   0 -14  10 12.0167 4.75237  26
   0 -14 -10 7.61385 5.58544  27
   0  14 -10 11.4909 6.17698  23
   0  14 -10 4.45594 6.24383  21
   0  14 -10 6.51406 4.86552  24
   0  14 -10 16.0044 5.83514  25
   0  14  10 11.1386 5.35500   9
   0 -14 -10 8.10951 6.54456   8
   0 -14 -10 11.5268 5.71718  10
   0  14  10 11.1948 5.75261  14
   0 -14  10 14.8391 6.31233  17
   0 -14 -10 14.8922 4.09555  17
   0 -14  10 13.0874 6.06292  15
   0  14  10 8.56834 5.60463  16
   0  14 -10 0.99245 5.24274  11
   0  14 -10 15.8985 5.12622  12
   0 -14  11 252.788 14.7613   6
   0 -14 -11 243.647 14.5834   6
   0  14  11 246.427 14.6344   2
   0 -14 -11 223.463 15.2749   4
   0  14 -11 232.445 14.6564   2
   0 -14  11 270.933 14.2801  26
   0 -14 -11 286.827 16.6027  27
   0 -14 -11 258.108 13.9821  28
   0  14 -11 234.261 15.4657  23
   0  14 -11 281.857 16.4989  25
   0  14 -11 282.491 14.0709  24
   0  14 -11 243.062 16.0007  21
   0  14  11 248.715 14.9966   9
   0 -14 -11 228.908 14.8114  10
   0 -14 -11 263.715 16.6755   8
   0 -14 -11 245.343 12.1352  17
   0 -14  11 255.796 15.2474  15
   0 -14  11 250.350 15.8846  17
   0  14  11 217.882 15.5467  16
   0  14  11 257.451 15.3381  14
   0  14 -11 226.054 13.6048  12
   0  14 -11 238.530 15.3958  11
   0 -14 -12 68.0666 7.77676   6
   0 -14  12 58.7568 7.69564   6
   0  14  12 37.1581 6.72881   2
   0  14 -12 39.0983 7.07623   2
   0 -14  12 44.9225 6.99290  26
   0 -14 -12 56.8874 8.66399  27
   0 -14 -12 50.4517 6.66076  28
   0  14 -12 49.0845 8.70646  21
   0  14 -12 59.4987 6.56493  24
   0  14 -12 40.3163 8.02481  25
   0  14 -12 54.8492 8.27324  23
   0  14  12 49.6878 7.70921   9
   0 -14 -12 64.4797 8.93013   8
   0 -14 -12 54.7530 7.61394  10
   0 -14  12 65.2663 8.70207  17
   0  14  12 61.4449 8.24836  14
   0 -14  12 46.1405 7.70134  15
   0  14 -12 51.7109 8.07241  11
   0  14 -12 61.0122 7.39670  12
   0 -14  12 58.3159 6.43294  13
   0 -14  13 261.107 15.5259   6
   0 -14 -13 299.578 15.8394   6
   0  14 -13 288.334 16.1968   2
   0  14  13 285.656 15.7535   2
   0 -14  13 276.047 15.6533  26
   0 -14 -13 279.581 15.2938  28
   0 -14 -13 290.732 17.8580  27
   0  14 -13 299.985 18.0557  21
   0  14 -13 283.689 17.2898  23
   0  14 -13 247.182 17.0159  25
   0 -14 -13 295.925 17.8632   8
   0 -14 -13 316.343 17.4440  10
   0  14  13 263.497 16.1411   9
   0 -14  13 240.147 16.5421  17
   0 -14 -13 293.958 16.2253  20
   0  14  13 268.295 16.8632  14
   0 -14  13 317.052 17.3450  15
   0  14 -13 298.457 15.9746  12
   0  14 -13 245.463 16.9191  11
   0  14  13 267.067 15.1937  13
   0 -14  14 3.22963 5.23122   6
   0 -14 -14 7.77611 5.47421   6
   0  14 -14 2.47627 5.44345   2
   0 -14 -14 1.21146 6.15158   4
   0 -14 -14 9.29837 5.42703  28
   0 -14  14 6.97331 5.78132  26
   0 -14 -14 11.4918 7.54039  27
   0  14 -14 2.28621 6.18997  23
   0  14 -14 1.27049 6.69900  21
   0  14 -14-1.23517 7.18787  25
   0  14  14 10.8194 6.21598   9
   0 -14 -14 6.08470 7.39193   8
   0 -14 -14 7.71608 6.74172  10
   0 -14 -14 7.10416 6.05640  20
   0  14  14 1.11495 6.08945  14
   0 -14  14 8.82161 6.32113  17
   0 -14  14 1.07381 6.29598  15
   0  14 -14 4.78956 6.37099  11
   0  14 -14 5.38361 5.74231  12
   0  14  14 10.8041 5.48076  13
   0 -14 -15 50.6398 6.77843   6
   0 -14 -15 52.1533 8.98924   4
   0  14 -15 34.4588 6.81514   2
   0 -14 -15 44.8760 9.21185  27
   0 -14  15 41.9174 7.38736  26
   0 -14 -15 37.7144 6.85917  28
   0  14 -15 41.8299 8.82271  23
   0  14 -15 47.1453 9.12861  25
   0  14 -15 31.2996 8.05343  21
   0 -14 -15 42.7731 8.89328   8
   0  14  15 45.5477 7.91766   9
   0 -14 -15 38.1413 8.58302  10
   0 -14 -15 34.5244 6.73925  20
   0 -14  15 43.1545 8.07629  15
   0 -14  15 56.3169 8.79122  17
   0  14  15 35.8371 7.97324  14
   0  14 -15 49.4065 7.83720  12
   0  14  15 42.5084 7.44069  13
   0  14 -15 38.6265 8.61923  11
   0 -14 -16 246.205 17.2420   4
   0 -14 -16 255.605 14.8852  28
   0 -14 -16 255.540 17.9608  27
   0 -14  16 276.890 16.0772  26
   0  14 -16 279.163 17.9227  25
   0  14 -16 287.244 17.5212  23
   0  14 -16 258.550 18.0004  21
   0  14  16 296.882 16.9403   9
   0 -14 -16 300.529 18.0392  10
   0 -14 -16 240.392 16.7393   8
   0 -14  16 244.553 16.3095  17
   0 -14 -16 216.011 14.5237  20
   0 -14  16 255.421 16.8860  15
   0  14  16 273.334 17.2479  14
   0  14  16 249.947 15.3372  13
   0  14 -16 241.064 15.8014  12
   0  14 -16 257.029 17.4892  11
   0 -14 -17 60.6747 10.2057   4
   0  14 -17 63.8196 10.4509  21
   0  14 -17 60.3887 9.88311  25
   0 -14 -17 48.7210 9.27175  10
   0 -14 -17 54.5765 9.57356   8
   0  14  17 65.1792 9.45162   9
   0 -14 -17 41.9118 9.47378  27
   0 -14  17 55.1322 8.51611  26
   0 -14  17 64.2689 8.91636  17
   0 -14  17 53.7383 8.85622  15
   0  14  17 57.6617 9.71874  14
   0  14  17 54.0172 8.42709  13
   0  14 -17 58.7203 9.87635  11
   0  14 -17 66.1651 8.96162  12
   0 -14 -18 11.7598 8.35937   4
   0 -14  18 5.07664 6.41585  26
   0  14  18 3.26843 7.09848   9
   0  14  18 2.50777 7.13106  14
   0 -14  18 1.07224 6.51305  17
   0  14  18 5.73534 6.69293  13
   0  14 -18 8.73254 7.52330  12
   0  14  19 31.1781 7.40811  13
   0 -15   0 3.05968 4.86247   6
   0  15   0-3.16361 5.45624   2
   0 -15   0 6.51453 4.87661  28
   0 -15   0 1.64581 4.37664  27
   0  15   0 9.64278 4.62049  24
   0  15   0 2.83149 5.19593  23
   0  15   0-3.85219 4.51533   9
   0  15   0-0.89091 5.33528  21
   0 -15   0-4.00820 4.41319  15
   0 -15   0-1.83109 5.08207  17
   0  15   0 1.77132 3.84608  11
   0 -15   1 26.5349 6.65959   6
   0  15   1 31.6000 6.86762   2
   0  15  -1 54.8715 7.57975   2
   0 -15  -1 26.2633 5.73438  28
   0 -15   1 30.9433 5.68316  28
   0 -15   1 31.6190 5.78058  27
   0 -15  -1 36.0687 6.29223  27
   0  15  -1 36.3178 6.33332  24
   0  15   1 30.0045 6.38220  23
   0  15  -1 36.0591 6.76630  23
   0  15   1 37.3917 6.13527  24
   0 -15  -1 26.0776 4.11755  10
   0 -15  -1 22.3069 6.21283   8
   0  15   1 36.8281 6.07383   9
   0  15  -1 39.4548 5.87056   9
   0  15  -1 21.8348 5.66992  21
   0  15   1 27.1000 6.24812  21
   0 -15  -1 27.5501 6.02632  17
   0 -15  -1 27.2060 5.56453  15
   0 -15   1 27.2620 5.96500  17
   0 -15   1 38.7730 6.28021  15
   0  15   1 34.9876 5.06646  11
   0  15  -1 35.7930 5.33826  11
   0 -15   2 528.417 26.2342   6
   0  15   2 544.400 26.7994   2
   0 -15  -2 570.661 25.1897  28
   0 -15   2 573.047 25.8037  28
   0 -15  -2 591.896 25.9192  27
   0 -15   2 593.008 25.5294  27
   0  15  -2 558.719 26.2181  23
   0  15   2 638.358 26.9858  23
   0  15  -2 537.453 25.4319  24
   0  15   2 557.709 25.9177  24
   0 -15  -2 531.824 23.0254  10
   0  15   2 538.039 24.9017   9
   0 -15  -2 544.215 26.6036   8
   0  15  -2 601.214 25.5331   9
   0  15   2 548.836 25.5224  21
   0  15  -2 578.162 26.3929  21
   0 -15   2 550.857 25.4734  15
   0 -15  -2 560.413 25.3375  15
   0 -15   2 566.291 26.4406  17
   0 -15  -2 608.654 26.2251  17
   0  15   2 585.041 23.5644  11
   0  15  -2 494.751 23.9791  11
   0 -15  -3 151.068 11.3615   6
   0 -15   3 141.641 11.1079   6
   0  15   3 118.536 10.6812   2
   0 -15  -3 119.075 9.10380  28
   0 -15  -3 103.856 9.53540  27
   0 -15   3 132.798 10.2349  28
   0 -15   3 131.356 9.79588  27
   0  15   3 123.818 10.4277  23
   0  15   3 114.525 9.95294  24
   0  15  -3 146.950 10.8675  23
   0  15  -3 90.7021 8.91439  24
   0  15  -3 133.017 9.62217   9
   0 -15  -3 132.282 11.0695   8
   0  15   3 131.483 9.68119   9
   0 -15  -3 127.375 8.21663  10
   0  15   3 114.113 9.71157  21
   0  15  -3 108.868 10.0012  21
   0 -15   3 138.372 10.9381  17
   0 -15   3 114.332 9.64526  15
   0 -15  -3 147.438 10.1811  17
   0 -15  -3 134.045 9.77834  15
   0  15   3 114.048 7.76909  11
   0  15  -3 114.285 9.06032  11
   0 -15  -4 316.987 17.8319   6
   0 -15   4 295.757 17.6274   6
   0  15   4 321.835 18.2353   2
   0  15  -4 299.838 17.9910   2
   0 -15   4 327.223 16.7146  27
   0 -15   4 312.225 14.8674  26
   0 -15   4 326.972 17.3730  28
   0 -15  -4 318.356 17.2908  27
   0 -15  -4 331.599 16.5198  28
   0  15  -4 322.041 17.8273  23
   0  15   4 303.733 17.2006  23
   0  15  -4 307.196 16.7179  24
   0 -15  -4 331.996 15.4238  10
   0 -15  -4 310.432 18.2999   8
   0  15   4 337.386 16.7394   9
   0  15  -4 290.261 16.3599   9
   0  15   4 324.630 16.8788  21
   0 -15   4 323.651 16.8602  15
   0 -15  -4 302.419 16.4179  17
   0  15  -4 298.723 16.1250  11
   0  15   4 335.850 14.5828  11
   0 -15   5 50.7267 7.34713   6
   0 -15  -5 67.4267 8.36976   6
   0  15   5 76.9097 8.72443   2
   0  15  -5 44.0336 7.64955   2
   0 -15  -5 36.0456 6.93471  27
   0 -15   5 50.4213 5.69013  26
   0 -15  -5 57.4685 6.84636  28
   0 -15   5 51.4466 7.28457  28
   0  15   5 48.1277 7.35479  23
   0  15  -5 51.9408 7.58115  23
   0  15  -5 63.9934 7.45204  24
   0 -15  -5 55.9293 8.05324   8
   0  15  -5 60.8616 7.21579   9
   0  15   5 61.8732 5.17819  11
   0  15   5 59.4057 7.03566   9
   0 -15  -5 50.6512 5.85505  10
   0  15   5 55.3010 7.09650  21
   0 -15   5 59.3032 7.36844  15
   0 -15  -5 50.1915 6.60355  17
   0  15  -5 48.2669 4.50931  12
   0  15  -5 55.5726 6.91387  11
   0 -15   6 5.04633 5.46477   6
   0 -15  -6 5.99219 5.49997   6
   0  15   6 8.25393 5.82202   2
   0  15  -6-1.04279 6.50497   2
   0 -15   6 7.52877 4.11871  26
   0 -15  -6 1.96241 5.75241  27
   0 -15  -6 5.27009 4.47923  28
   0 -15   6-0.98754 5.25432  28
   0  15  -6 4.11592 5.03495  24
   0  15   6 1.95097 5.14369  23
   0  15  -6 13.1905 6.16305  23
   0  15  -6 8.42521 5.11821   9
   0 -15  -6 9.14571 6.18951   8
   0  15   6-1.61569 4.63130   9
   0 -15  -6 2.07899 4.46246  10
   0  15   6 2.42833 3.04784  11
   0  15   6 5.01599 4.82922  21
   0 -15   6 5.27965 5.38180  15
   0 -15   6 4.22581 5.67058  17
   0 -15  -6 2.95124 4.51326  17
   0  15  -6 7.98546 3.30052  12
   0  15  -6 3.36143 4.85438  11
   0 -15   7 5.01282 5.61301   6
   0 -15  -7 3.96642 5.72784   6
   0  15  -7 10.3634 6.29519   2
   0  15   7 12.2820 6.54882   2
   0 -15  -7 6.09887 5.50438  27
   0 -15   7 6.11525 4.12664  26
   0 -15  -7 7.52443 4.78612  28
   0 -15   7 4.09287 5.58835  28
   0  15  -7 13.5001 6.13302  23
   0  15  -7 1.62253 4.79239  24
   0  15   7 9.91936 6.02568  23
   0 -15  -7 0.74523 4.52848  10
   0  15   7 2.47601 5.21634   9
   0  15  -7 6.90531 5.09858   9
   0 -15  -7-3.50044 6.42564   8
   0  15   7 3.78072 3.11512  11
   0  15   7 7.51118 4.67348  21
   0 -15   7 3.22838 5.51772  17
   0 -15   7 5.41452 5.44472  15
   0 -15  -7 1.40076 4.45540  17
   0  15  -7 12.5129 3.90091  12
   0  15  -7-1.76695 5.06506  11
   0 -15   8 186.130 12.8219   6
   0 -15  -8 196.098 13.1471   6
   0  15  -8 167.274 12.6707   2
   0  15   8 165.858 12.7371   2
   0 -15   8 198.255 11.1852  26
   0 -15  -8 181.989 11.6124  28
   0 -15  -8 165.534 12.9762  27
   0  15  -8 185.423 13.2728  21
   0  15   8 179.999 12.5111  23
   0  15  -8 185.863 11.9264  24
   0  15  -8 167.147 12.8785  23
   0  15   8 182.908 12.2139   9
   0 -15  -8 182.317 11.8288  10
   0  15  -8 177.208 12.0366   9
   0 -15  -8 191.603 14.1940   8
   0 -15  -8 187.101 11.0259  17
   0 -15   8 176.414 12.5447  15
   0 -15   8 190.550 13.5411  17
   0  15  -8 187.697 12.6333  11
   0  15  -8 171.170 10.0512  12
   0 -15   9 502.148 24.3032   6
   0 -15  -9 510.060 24.2759   6
   0  15   9 464.849 23.8686   2
   0  15  -9 506.494 24.5819   2
   0 -15   9 532.637 22.6405  26
   0 -15  -9 486.859 24.7628  27
   0 -15  -9 529.638 23.0265  28
   0  15  -9 479.091 22.8428  24
   0  15  -9 462.582 24.4937  23
   0  15   9 538.289 25.0182  23
   0  15  -9 481.859 25.0400  21
   0  15   9 527.423 23.9402   9
   0 -15  -9 472.207 23.2437  10
   0 -15  -9 472.755 21.7007  17
   0 -15   9 530.857 24.4749  15
   0 -15   9 464.537 24.7177  17
   0  15  -9 460.981 24.0955  11
   0  15  -9 509.841 21.8356  12
   0 -15  10 718.654 30.5294   6
   0 -15 -10 608.060 29.4710   6
   0  15 -10 692.299 30.5071   2
   0  15  10 630.837 29.8949   2
   0 -15  10 704.885 28.7294  26
   0 -15 -10 649.099 28.5878  28
   0 -15 -10 695.031 31.4584  27
   0  15 -10 661.500 30.9616  23
   0  15 -10 734.861 31.6169  25
   0  15 -10 639.100 28.5794  24
   0  15  10 711.051 31.0571  23
   0  15 -10 633.403 31.1120  21
   0 -15 -10 644.076 29.5461  10
   0  15  10 591.742 29.0186   9
   0 -15 -10 665.300 27.3240  17
   0 -15  10 671.905 31.1292  17
   0  15  10 667.720 29.9862  14
   0 -15  10 700.449 30.4601  15
   0  15 -10 667.888 27.9951  12
   0  15 -10 620.703 30.2396  11
   0 -15  11-0.95240 5.74617   6
   0 -15 -11 3.72155 5.65230   6
   0  15 -11 1.96046 6.03575   2
   0  15  11 10.5291 6.45610   2
   0 -15 -11 5.89840 6.38751   4
   0 -15 -11 2.29223 4.98010  28
   0 -15 -11 8.28330 6.06706  27
   0 -15  11 13.6337 5.72498  26
   0  15  11 5.38212 5.92842  23
   0  15 -11 9.77665 7.00456  21
   0  15 -11 5.97499 5.09437  24
   0  15 -11 2.31046 6.14651  25
   0  15 -11 3.37707 6.35249  23
   0  15  11 7.39233 6.09271   9
   0 -15 -11 1.91935 5.70911  10
   0 -15 -11 9.98492 6.87322   8
   0 -15  11 8.00603 6.70519  17
   0  15  11 1.00194 5.51859  14
   0 -15  11 15.1961 6.19611  15
   0  15 -11-1.08290 6.11122  11
   0  15 -11 2.11808 5.02087  12
   0 -15  12 180.476 12.2603   6
   0 -15 -12 152.853 11.4709   6
   0 -15 -12 129.506 12.5113   4
   0  15  12 121.717 10.9708   2
   0  15 -12 142.166 11.5241   2
   0 -15 -12 134.901 12.7383  27
   0 -15 -12 136.587 10.4891  28
   0 -15  12 155.861 10.9977  26
   0  15 -12 169.595 13.1096  25
   0  15 -12 136.622 12.0368  23
   0  15 -12 164.700 13.5767  21
   0 -15 -12 136.962 11.7380  10
   0 -15 -12 128.781 12.6768   8
   0  15  12 148.223 11.5846   9
   0 -15  12 155.801 12.6322  17
   0 -15  12 186.899 12.9407  15
   0  15  12 173.336 12.5526  14
   0  15 -12 147.998 10.7209  12
   0  15 -12 161.075 12.9644  11
   0 -15  13 56.7647 8.02346   6
   0 -15 -13 60.2298 7.83839   6
   0  15 -13 48.8877 7.66002   2
   0  15  13 60.7513 8.15997   2
   0 -15  13 69.0962 7.95329  26
   0 -15 -13 54.0681 7.29491  28
   0 -15 -13 57.0940 9.45881  27
   0  15 -13 36.1512 8.55214  21
   0  15 -13 49.0142 9.00779  23
   0  15 -13 64.1357 9.49490  25
   0 -15 -13 60.6799 8.98892  10
   0 -15 -13 75.1209 10.1575   8
   0  15  13 58.7445 8.33431   9
   0 -15 -13 51.0885 8.03984  20
   0  15  13 68.4035 9.02806  14
   0 -15  13 67.6942 8.84078  15
   0 -15  13 75.5093 9.80388  17
   0  15  13 59.8828 7.76576  13
   0  15 -13 53.1800 7.49428  12
   0  15 -13 50.9507 8.90317  11
   0 -15 -14 18.3445 6.06813   6
   0  15 -14 16.7911 6.54669   2
   0 -15  14 30.4233 6.67369  26
   0 -15 -14 31.3945 8.55859  27
   0 -15 -14 26.3980 6.19721  28
   0  15 -14 27.9488 8.50797  25
   0  15 -14 33.0809 8.55395  21
   0  15 -14 22.4742 7.46807  23
   0 -15 -14 19.1810 7.48236   8
   0  15  14 22.0920 7.21747   9
   0 -15 -14 33.5280 7.82395  10
   0 -15 -14 30.1724 6.58099  20
   0 -15  14 24.3269 7.49887  15
   0  15  14 21.3709 7.06075  14
   0 -15  14 10.4697 6.45458  17
   0  15 -14 18.3655 6.20552  12
   0  15 -14 30.7955 8.43565  11
   0  15  14 17.0470 6.02192  13
   0  15 -15 46.0394 7.70360   2
   0 -15 -15 51.6644 9.46800   4
   0 -15  15 48.9242 8.06410  26
   0 -15 -15 36.3274 9.08146  27
   0  15 -15 26.3003 8.09526  23
   0  15 -15 32.4142 8.54128  21
   0  15 -15 39.1573 9.05745  25
   0  15  15 31.9467 7.91360   9
   0 -15 -15 60.4990 9.27925  10
   0 -15 -15 38.3781 8.78812   8
   0 -15 -15 40.2133 7.54036  20
   0 -15  15 36.2889 7.98240  15
   0 -15  15 38.3388 8.04553  17
   0  15  15 60.3812 9.07591  14
   0  15 -15 29.3730 8.67912  11
   0  15  15 51.4358 7.57069  13
   0  15 -15 33.2788 7.09591  12
   0 -15 -16 59.1751 9.96800   4
   0 -15  16 69.4330 8.82847  26
   0 -15 -16 62.0446 10.2842  27
   0  15 -16 77.0205 10.1586  23
   0  15 -16 59.0930 10.5278  21
   0  15 -16 69.4329 10.1568  25
   0  15  16 85.3148 9.83258   9
   0 -15 -16 64.1261 9.72804  10
   0 -15 -16 70.0786 10.4903   8
   0  15  16 69.4418 10.1452  14
   0 -15  16 95.8626 10.8823  17
   0 -15  16 74.2109 10.0151  15
   0  15 -16 70.8321 11.1787  11
   0  15  16 65.2564 8.57825  13
   0  15 -16 62.1326 9.05939  12
   0 -15  17 345.448 18.4458  26
   0  15  17 299.564 18.4747   9
   0 -15  17 300.109 19.1434  17
   0  15  17 293.678 19.1542  14
   0  15 -17 293.051 18.0915  12
   0  15  17 324.177 17.6156  13
   0 -16   0 9.90602 6.31911   6
   0  16   0 13.6496 7.05856   2
   0 -16   0 17.2794 6.12229  28
   0 -16   0 13.1786 5.80403  27
   0  16   0 14.1802 5.83194  24
   0  16   0 17.2873 6.14522  23
   0  16   0 10.6275 4.91161   9
   0  16   0 8.67872 6.14258  21
   0 -16   0 13.7499 6.21664  17
   0 -16   0 4.30544 5.65605  15
   0  16   0 8.08822 4.19031  11
   0 -16   1 668.070 30.5597   6
   0  16  -1 625.962 30.7364   2
   0  16   1 708.946 31.4571   2
   0 -16   1 680.206 29.4121  28
   0 -16   1 671.943 29.1977  27
   0 -16  -1 670.224 29.4177  27
   0 -16  -1 684.287 29.3221  28
   0  16   1 627.236 29.3106  24
   0  16  -1 690.842 30.3569  23
   0  16  -1 689.450 29.8742  24
   0  16   1 632.134 29.9090  23
   0  16  -1 619.019 28.5274   9
   0  16   1 573.615 28.1801   9
   0  16  -1 652.260 29.8635  21
   0  16   1 716.320 30.2017  21
   0 -16  -1 628.617 28.8687  15
   0 -16   1 635.407 29.8691  17
   0 -16  -1 646.020 29.5811  17
   0 -16   1 674.682 29.2812  15
   0  16  -1 664.965 27.8725  11
   0  16   1 668.539 27.3511  11
   0 -16   2 159.473 12.5975   6
   0  16   2 165.466 12.9309   2
   0 -16   2 171.433 11.9548  28
   0 -16  -2 165.020 11.6822  27
   0 -16   2 171.760 11.4382  27
   0 -16  -2 173.774 11.6351  28
   0  16  -2 149.301 11.4520  24
   0  16  -2 204.900 13.1245  23
   0  16   2 153.408 11.9441  23
   0  16   2 142.238 11.3761  24
   0  16  -2 176.254 11.6201   9
   0  16   2 160.379 10.9646   9
   0  16  -2 129.102 11.3468  21
   0  16   2 160.133 11.6727  21
   0 -16  -2 163.726 11.6706  17
   0 -16  -2 148.290 11.0362  15
   0 -16   2 175.253 11.6095  15
   0 -16   2 138.530 11.7916  17
   0  16   2 159.972 9.68997  11
   0  16  -2 175.341 10.7365  11
   0 -16   3 3.29531 6.04704   6
   0 -16  -3 1.09301 6.35848   6
   0  16   3 2.25917 6.27010   2
   0 -16  -3 4.72358 5.41318  27
   0 -16  -3 0.81344 4.90556  28
   0 -16   3-0.94133 5.31013  28
   0 -16   3 0.84818 5.32389  27
   0  16   3 3.05990 5.79921  23
   0  16   3 0.99129 5.22489  24
   0  16  -3-1.82114 5.21753  24
   0  16  -3 5.22336 5.93967  23
   0  16   3 2.47499 5.24437   9
   0  16  -3 5.85687 5.31872   9
   0 -16  -3-2.28084 5.95600   8
   0  16  -3-1.02490 5.20189  21
   0  16   3-1.83710 5.76558  21
   0 -16  -3 5.36920 5.35898  17
   0 -16  -3-5.14379 5.78025  15
   0 -16   3-8.46562 5.82555  17
   0 -16   3 1.77329 5.38401  15
   0  16   3 3.61239 3.95030  11
   0  16  -3 6.68609 4.86784  11
   0 -16   4 1.09538 5.82813   6
   0 -16  -4-1.08758 5.88901   6
   0  16  -4-1.13134 5.80052   2
   0  16   4 6.75143 6.88141   2
   0 -16   4 6.74659 5.46297  27
   0 -16  -4 2.40925 4.91272  28
   0 -16   4 0.97232 5.35534  28
   0 -16  -4 8.73590 5.97663  27
   0  16  -4 1.05599 6.14538  23
   0  16   4 9.24109 5.84036  23
   0  16  -4-0.90569 5.31059  24
   0  16   4 7.06293 5.22324  24
   0 -16  -4 8.36931 4.14453  10
   0  16   4 7.45909 5.10388   9
   0 -16  -4 9.33262 6.15100   8
   0  16  -4 5.95266 5.34030   9
   0  16   4 0.90898 5.29054  21
   0 -16  -4 6.04460 5.17390  17
   0 -16   4 3.60527 5.24600  15
   0  16   4 6.25840 3.79835  11
   0  16  -4 11.8156 5.22445  11
   0 -16   5 77.4221 9.23347   6
   0 -16  -5 70.2306 8.65839   6
   0  16  -5 72.1928 9.42786   2
   0  16   5 76.0615 9.71859   2
   0 -16   5 62.4697 6.24314  26
   0 -16   5 76.3273 8.70478  28
   0 -16  -5 64.4673 7.34647  28
   0 -16  -5 75.9853 8.89877  27
   0 -16   5 77.6812 7.88381  27
   0  16  -5 48.0449 8.18588  23
   0  16   5 101.453 9.65038  23
   0  16  -5 66.9449 8.04562  24
   0  16  -5 85.4628 8.54272   9
   0 -16  -5 67.1867 7.05837  10
   0  16   5 77.1535 7.88062   9
   0 -16  -5 61.9978 9.02036   8
   0  16   5 85.5595 8.48168  21
   0 -16   5 60.3941 7.69856  15
   0 -16  -5 77.0385 8.07749  17
   0  16   5 66.8621 5.96454  11
   0  16  -5 55.8242 7.46791  11
   0 -16  -6 281.350 17.2246   6
   0 -16   6 318.018 17.8837   6
   0  16   6 280.553 17.4268   2
   0  16  -6 318.187 18.0953   2
   0 -16  -6 286.578 17.0875  27
   0 -16   6 339.154 17.9585  28
   0 -16   6 293.286 14.6533  26
   0 -16  -6 329.599 16.3240  28
   0  16   6 304.365 17.4850  23
   0  16  -6 303.265 17.7168  23
   0  16  -6 303.323 16.5148  24
   0 -16  -6 275.811 15.1560  10
   0 -16  -6 289.411 18.0455   8
   0  16   6 285.207 16.1194   9
   0  16  -6 301.536 16.4309   9
   0 -16  -6 326.117 16.1922  17
   0  16   6 286.715 16.3020  21
   0 -16   6 313.435 17.0512  15
   0 -16   6 291.449 17.5030  17
   0  16  -6 262.564 16.0770  11
   0  16   6 284.070 13.4532  11
   0 -16  -7-1.06323 6.09228   6
   0 -16   7 1.07683 5.82852   6
   0  16   7-3.29830 6.05259   2
   0  16  -7-2.22197 5.96133   2
   0 -16   7-2.48436 4.45822  26
   0 -16   7-2.14547 5.90563  28
   0 -16  -7 4.25908 5.91041  27
   0 -16  -7 2.35876 5.02929  28
   0  16  -7 1.73411 5.84610  24
   0  16  -7 1.10300 6.22218  23
   0  16   7 7.43681 6.40693  23
   0  16  -7-0.89892 5.34531   9
   0  16   7 6.07349 5.88246   9
   0 -16  -7-1.23942 6.59187   8
   0 -16  -7 6.82666 5.55032  10
   0  16   7 2.67396 5.22383  21
   0 -16   7 10.3207 6.76996  17
   0 -16  -7 3.75296 4.68118  17
   0  16  -7-3.69720 6.26656  11
   0 -16  -8 18.9207 6.52423   6
   0 -16   8 27.7469 7.36138   6
   0  16   8 30.3749 7.59841   2
   0  16  -8 30.8228 7.54754   2
   0 -16   8 36.0143 5.84687  26
   0 -16  -8 28.7300 7.36926  27
   0 -16  -8 23.5120 5.79077  28
   0 -16   8 43.2273 7.75995  28
   0  16   8 22.6138 7.02103  23
   0  16  -8 28.9109 6.46569  24
   0  16  -8 39.2143 7.76105  23
   0 -16  -8 40.6275 6.60450  10
   0  16  -8 39.4773 7.11698   9
   0 -16  -8 25.2310 7.58535   8
   0  16   8 31.8709 6.36071   9
   0  16   8 34.6455 6.80507  21
   0  16  -8 35.4738 7.45967  21
   0 -16   8 39.6013 7.35047  17
   0 -16   8 26.4629 6.63057  15
   0 -16  -8 41.5509 5.96552  17
   0  16  -8 38.0123 7.41677  11
   0 -16   9 20.0093 7.09707   6
   0 -16  -9 19.6572 6.61540   6
   0  16   9 27.7870 7.28088   2
   0  16  -9 24.9500 7.62667   2
   0 -16  -9 15.9893 7.34014  27
   0 -16   9 17.2245 5.52114  26
   0 -16  -9 14.8545 5.65712  28
   0  16  -9 23.9758 7.64526  23
   0  16  -9 24.9974 6.33561  24
   0  16   9 18.5890 6.85675  23
   0  16   9 23.5611 6.66927   9
   0 -16  -9 20.7689 6.25250  10
   0  16  -9 19.4428 7.70937  21
   0  16   9 24.8217 6.49542  21
   0 -16  -9 13.0736 4.99009  17
   0 -16   9 23.6147 7.63245  17
   0 -16   9 29.1188 7.06461  15
   0  16   9 20.5053 6.18455  14
   0  16  -9 20.3721 6.94278  11
   0 -16 -10 733.574 35.1338   6
   0 -16  10 839.022 36.0689   6
   0  16 -10 828.748 36.2646   2
   0  16  10 831.154 36.1302   2
   0 -16 -10 815.486 36.7332   4
   0 -16 -10 881.700 34.5260  28
   0 -16  10 773.043 33.5096  26
   0 -16 -10 791.382 36.7119  27
   0  16 -10 793.646 36.4934  23
   0  16 -10 843.392 34.4385  24
   0  16 -10 838.195 37.4465  21
   0  16  10 730.075 35.4430  23
   0 -16 -10 802.538 35.0099  10
   0  16  10 925.962 35.8389   9
   0 -16  10 806.106 36.6349  17
   0 -16  10 829.135 35.8895  15
   0  16  10 832.578 35.4327  14
   0  16 -10 736.568 35.4336  11
   0 -16  11 1.01478 6.24774   6
   0 -16 -11 2.97606 6.18852   6
   0  16  11 3.06009 6.15321   2
   0 -16 -11 2.47241 6.80713   4
   0  16 -11 11.4727 7.03371   2
   0 -16 -11 7.32077 6.82965  27
   0 -16 -11 6.99526 5.38627  28
   0 -16  11 3.03718 5.12172  26
   0  16 -11-3.52642 6.89067  23
   0  16  11 18.0996 7.45723  23
   0  16 -11 1.27996 7.72032  21
   0 -16 -11 8.73949 6.36454  10
   0 -16 -11 11.8108 7.74874   8
   0  16  11-0.95046 6.30244   9
   0 -16  11-3.61881 7.12289  17
   0 -16  11 1.05593 6.28062  15
   0  16  11 5.06756 6.11392  14
   0  16 -11 12.3168 7.59275  11
   0 -16 -12 715.572 32.3989   6
   0 -16  12 770.031 33.0320   6
   0  16 -12 763.983 33.2076   2
   0  16  12 717.517 32.6440   2
   0 -16 -12 713.920 34.1745   4
   0 -16 -12 692.627 34.1467  27
   0 -16  12 762.111 31.7092  26
   0 -16 -12 691.027 31.0079  28
   0  16 -12 789.593 35.1948  21
   0  16 -12 723.433 33.9448  23
   0  16  12 731.632 33.4789  23
   0  16  12 778.586 33.0916   9
   0 -16 -12 710.999 34.5307   8
   0 -16 -12 748.205 33.0955  10
   0 -16  12 761.844 34.3528  17
   0 -16  12 698.158 33.1041  15
   0  16  12 691.583 32.8055  14
   0  16  12 715.075 30.7469  13
   0  16 -12 729.663 34.0054  11
   0 -16  13 14.3394 7.10395   6
   0 -16 -13 12.9619 6.52569   6
   0  16  13 6.63717 6.36928   2
   0  16 -13 11.7330 6.53036   2
   0 -16 -13 12.9619 7.77208  27
   0 -16  13 9.12152 5.78755  26
   0  16 -13 17.7124 7.89978  25
   0  16 -13 12.0685 7.87077  23
   0  16  13 9.34640 6.65404  23
   0  16 -13 8.04925 7.51755  21
   0 -16 -13 7.50349 6.56512  10
   0  16  13 10.9771 6.77687   9
   0 -16 -13 7.98282 7.33479   8
   0 -16 -13 20.3759 6.91819  20
   0  16  13 12.0199 7.25416  14
   0 -16  13 8.85789 6.87133  15
   0 -16  13 12.1789 7.45605  17
   0  16 -13 12.0732 8.14949  11
   0 -16 -14 146.493 11.3889   6
   0  16 -14 142.040 11.7989   2
   0 -16 -14 155.563 13.7248  27
   0 -16  14 152.635 11.4959  26
   0  16 -14 148.308 13.2623  23
   0  16 -14 138.103 13.5486  21
   0  16 -14 138.732 13.1112  25
   0  16  14 140.791 12.0717   9
   0 -16 -14 157.536 12.9508  10
   0 -16 -14 118.565 13.1820   8
   0 -16  14 155.920 13.5921  17
   0 -16 -14 157.605 12.3051  20
   0 -16  14 146.014 12.6672  15
   0  16  14 146.498 12.6459  14
   0  16 -14 143.779 13.1119  11
   0 -16 -15 73.4509 10.6289  27
   0 -16  15 90.2313 9.50892  26
   0  16 -15 94.0871 11.7372  25
   0  16 -15 87.9163 10.4783  23
   0 -16 -15 68.6406 10.0175  10
   0  16  15 95.4955 9.82977   9
   0 -16 -15 62.1931 8.75997  20
   0 -16  15 72.7713 10.3171  15
   0  16  15 62.5329 9.66417  14
   0 -16  15 71.5459 10.5878  17
   0  16 -15 90.3044 11.3694  11
   0 -17   0 5.87502 7.03722   6
   0  17   0 3.64991 6.64241   2
   0 -17   0 3.62879 5.83935  28
   0 -17   0 2.78536 5.63874  27
   0  17   0-3.27811 6.49820  23
   0  17   0-1.01180 5.79842  24
   0  17   0 14.6117 5.43039   9
   0  17   0-1.02961 6.07921  21
   0 -17   0 0.91521 5.78218  15
   0 -17   0 4.17752 6.25509  17
   0  17   0 2.60574 4.53743  11
   0 -17   1 471.454 23.4166   6
   0  17   1 425.310 23.1751   2
   0  17  -1 466.199 23.7403   2
   0 -17   1 418.488 21.4908  28
   0 -17  -1 437.011 21.2460  28
   0 -17  -1 468.633 21.9627  27
   0 -17   1 476.706 21.8373  27
   0  17  -1 434.481 22.5249  23
   0  17   1 378.273 21.3466  24
   0  17  -1 447.283 21.9865  24
   0  17   1 421.837 22.2138  23
   0  17  -1 389.447 20.6659   9
   0  17   1 392.014 20.7656   9
   0  17  -1 430.350 22.2197  21
   0  17   1 440.860 22.3237  21
   0 -17  -1 466.890 22.2318  17
   0 -17   1 414.272 22.1002  17
   0 -17  -1 438.922 21.4296  15
   0 -17   1 384.726 20.9147  15
   0  17   1 415.632 19.2594  11
   0  17  -1 421.014 19.9369  11
   0 -17   2-2.35194 6.15176   6
   0  17   2 13.3311 7.05900   2
   0 -17  -2 5.80483 5.72245  27
   0 -17   2 17.1264 6.08774  27
   0 -17   2 7.64252 5.96821  28
   0 -17  -2 11.2729 6.11115  28
   0  17   2 5.19831 5.92170  24
   0  17  -2 13.2435 6.80184  23
   0  17  -2 14.7858 6.39214  24
   0  17   2 10.8986 6.53619  23
   0  17  -2 12.1454 5.42179   9
   0  17   2 13.7716 5.87807   9
   0  17  -2 15.0234 6.65808  21
   0  17   2 12.9797 6.77829  21
   0 -17  -2 15.7533 6.42298  17
   0 -17   2 10.9676 6.14776  17
   0 -17   2 0.93185 5.39189  15
   0 -17  -2 5.45449 5.60645  15
   0  17   2 13.1482 4.35232  11
   0  17  -2 11.0072 5.30471  11
   0 -17   3 3.52004 6.07113   6
   0 -17  -3 7.00298 6.31756   6
   0  17   3-2.41331 6.64293   2
   0 -17  -3 1.70629 5.18081  28
   0 -17  -3-3.96136 5.84677  27
   0 -17   3 0.98435 5.64045  28
   0 -17   3 4.46199 5.60164  27
   0  17  -3-3.89546 6.07364  24
   0  17  -3 2.23603 6.20606  23
   0  17   3-1.09221 5.91189  23
   0  17   3 6.34326 6.05792  24
   0  17  -3 7.87291 5.66423   9
   0  17   3-0.86486 5.42878   9
   0  17   3 1.96593 5.92804  21
   0  17  -3-1.09889 6.04969  21
   0 -17   3 7.85419 6.81343  17
   0 -17   3 3.76915 5.68275  15
   0 -17  -3-0.95161 5.41080  17
   0  17   3 1.06298 3.98007  11
   0  17  -3 6.19239 5.07215  11
   0 -17  -4 58.0540 9.49504   6
   0 -17   4 81.8563 9.91280   6
   0  17   4 63.6154 9.64351   2
   0  17  -4 82.1230 10.4308   2
   0 -17  -4 70.4200 8.79920  27
   0 -17   4 73.6496 8.48666  27
   0 -17   4 60.9141 8.26767  28
   0 -17  -4 58.8081 7.76101  28
   0  17   4 80.1472 9.28228  23
   0  17  -4 85.6456 10.0346  23
   0  17   4 85.8540 9.61754  24
   0  17  -4 87.5219 9.21389  24
   0  17  -4 59.1397 7.81690   9
   0  17   4 75.0722 8.52076   9
   0  17  -4 76.6123 9.43978  21
   0  17   4 82.5043 8.81947  21
   0 -17   4 73.4975 8.47051  15
   0 -17   4 89.5142 9.97665  17
   0 -17  -4 66.0368 8.09092  17
   0  17  -4 68.0263 8.04739  11
   0 -17  -5 32.2797 7.65569   6
   0 -17   5 23.2537 7.45074   6
   0  17   5 5.96500 6.95494   2
   0  17  -5 7.20827 6.34839   2
   0 -17   5 14.6740 6.46714  28
   0 -17  -5 10.4842 6.29486  27
   0 -17   5 14.1488 6.04521  27
   0 -17  -5 10.7785 5.73108  28
   0  17   5 10.9095 6.17084  24
   0  17   5 22.1004 6.67930  23
   0  17  -5 12.5122 6.17335  23
   0  17  -5 17.0353 6.10769  24
   0  17  -5 6.28176 5.61492   9
   0  17   5 7.05904 5.37727   9
   0  17   5 16.3566 6.68038  21
   0 -17  -5 10.5529 5.60862  17
   0 -17   5 16.4934 6.55714  15
   0  17  -5 12.9120 5.59202  11
   0 -17   6 140.848 12.0487   6
   0 -17  -6 121.251 11.7618   6
   0  17  -6 159.951 12.9569   2
   0  17   6 158.363 12.8472   2
   0 -17   6 139.761 11.0403  27
   0 -17   6 156.727 12.2379  28
   0 -17  -6 127.016 10.3154  28
   0 -17  -6 142.364 11.5988  27
   0  17  -6 139.913 10.9757  24
   0  17   6 137.495 12.0475  24
   0  17   6 163.646 12.4696  23
   0  17  -6 126.480 11.9804  23
   0  17  -6 121.730 10.7293   9
   0 -17  -6 128.396 12.7628   8
   0  17   6 153.791 11.3510   9
   0 -17  -6 157.816 10.9893  17
   0  17   6 160.135 11.7675  21
   0 -17   6 163.770 11.9848  15
   0  17  -6 129.962 10.7717  11
   0 -17   7 4.58320 6.14794   6
   0 -17  -7 1.13106 6.62862   6
   0  17  -7 1.18184 7.12704   2
   0  17   7-1.16822 6.64200   2
   0 -17   7-3.34143 6.23291  28
   0 -17   7-4.43536 5.67395  27
   0 -17  -7 4.86466 5.28110  28
   0 -17  -7-6.66162 7.01336  27
   0  17  -7-1.16259 6.45323  23
   0  17   7 6.76376 6.55780  23
   0  17  -7 3.65571 5.47299  24
   0  17   7 0.90166 6.14637   9
   0 -17  -7-3.91748 7.48213   8
   0  17  -7-0.92377 6.05284   9
   0  17   7-0.94419 5.45147  21
   0 -17   7 1.20908 6.31445  17
   0 -17  -7 2.38230 5.17248  17
   0 -17   7 1.00488 6.10180  15
   0  17  -7-2.87400 5.93549  11
   0 -17  -8 25.6305 7.16881   6
   0 -17   8 10.1849 6.96078   6
   0  17  -8 28.0673 7.56512   2
   0  17   8 18.4409 7.45685   2
   0 -17   8 33.3026 8.03308  28
   0 -17  -8 20.5819 7.57490  27
   0 -17  -8 12.0621 5.41553  28
   0  17  -8 20.6030 6.31666  24
   0  17   8 21.6379 7.50117  23
   0  17  -8 18.8972 6.96395  23
   0 -17  -8 23.6620 6.47660  10
   0 -17  -8 25.1938 8.41095   8
   0  17   8 24.7332 6.65144   9
   0  17   8 23.4675 6.19811  21
   0  17   8 18.9145 6.05346  14
   0 -17  -8 32.0168 6.30785  17
   0 -17   8 22.0919 8.03093  17
   0 -17   8 26.6863 7.29827  15
   0  17  -8 21.0159 7.29351  11
   0 -17   9 64.7787 9.04894   6
   0 -17  -9 71.3128 9.74769   6
   0  17   9 61.1135 9.37053   2
   0  17  -9 71.3373 10.2280   2
   0 -17  -9 72.5177 8.31605  28
   0 -17  -9 61.2029 9.42923  27
   0 -17   9 86.3701 9.76946  28
   0  17  -9 63.5995 8.09040  24
   0  17   9 70.2381 9.48810  23
   0  17  -9 78.9118 10.8886  21
   0  17  -9 76.4099 10.0698  23
   0  17   9 55.1511 8.75801   9
   0 -17  -9 47.0078 9.41055   8
   0 -17  -9 53.8108 7.79845  10
   0  17   9 59.5819 8.20801  21
   0 -17   9 76.9887 9.99423  17
   0 -17   9 76.4474 9.47857  15
   0 -17  -9 77.9262 7.61653  17
   0  17   9 84.5540 9.14682  14
   0  17  -9 69.2917 9.29369  11
   0 -17  10 98.5799 10.7996   6
   0 -17 -10 90.2205 10.1049   6
   0 -17 -10 113.116 11.7413   4
   0  17  10 93.9894 10.4285   2
   0  17 -10 100.278 11.1359   2
   0 -17 -10 78.0743 8.52864  28
   0 -17  10 114.371 11.7542  28
   0 -17 -10 104.205 11.6781  27
   0  17 -10 97.6293 11.0545  21
   0  17  10 114.402 11.1967  23
   0  17 -10 98.9273 10.9817  23
   0 -17 -10 113.013 10.1090  10
   0  17  10 97.1351 9.87181   9
   0  17  10 96.2179 9.95620  21
   0 -17  10 96.4559 11.0796  17
   0  17  10 83.2399 9.50087  14
   0 -17  10 92.0794 10.1628  15
   0  17 -10 124.084 11.2922  11
   0 -17  11 63.1957 8.95273   6
   0 -17 -11 51.2297 8.84426   6
   0  17 -11 50.5503 8.83426   2
   0  17  11 62.3068 9.07446   2
   0 -17 -11 51.3347 9.17068   4
   0 -17  11 52.5574 9.83758  28
   0 -17 -11 56.0798 9.59665  27
   0  17  11 70.8342 9.92828  23
   0  17 -11 33.2467 8.38699  21
   0  17 -11 61.0833 9.57515  23
   0 -17 -11 57.5226 9.75665   8
   0  17  11 53.4005 8.21984   9
   0 -17 -11 65.0765 8.81027  10
   0  17  11 82.6200 9.17941  21
   0 -17  11 63.1226 9.67444  17
   0 -17  11 72.0352 9.43806  15
   0  17  11 57.9135 8.45583  14
   0  17 -11 70.5635 9.58692  11
   0 -17  12 101.928 10.8637   6
   0 -17 -12 87.0018 10.1814   6
   0  17 -12 119.205 11.2901   2
   0  17  12 119.275 11.2793   2
   0 -17 -12 103.546 11.5598   4
   0 -17 -12 137.035 12.4068  27
   0  17 -12 78.6847 11.1136  21
   0  17  12 117.085 11.4694  23
   0  17 -12 95.9167 10.8211  23
   0  17  12 125.615 11.2878   9
   0 -17 -12 119.104 11.0002  10
   0  17  12 120.112 10.2714  21
   0  17  12 101.983 10.4721  14
   0 -17  12 130.349 11.7847  15
   0 -17  12 115.234 11.7068  17
   0  17 -12 107.661 11.7373  11
   0 -17 -13 42.7378 7.62787   6
   0  17 -13 35.8312 8.12774   2
   0 -17 -13 31.4834 8.52938  27
   0  17 -13 25.9640 8.73906  23
   0  17 -13 49.7192 9.18319  21
   0  17  13 42.3236 7.22948  21
   0 -17 -13 37.2118 8.08847  20
   0  17  13 31.2258 7.50416   9
   0 -17 -13 27.7341 7.82609  10
   0 -17  13 27.8843 8.04784  17
   0  17  13 31.4280 7.79732  14
   0 -17  13 36.2790 8.53755  15
   0  17 -13 34.2884 8.61345  11
   0  17  14 7.15643 6.70003   9
   0 -17 -14 6.64688 7.47033  10
   0 -17 -14 7.21238 6.59166  20
   0  17  14-5.56433 7.54596  14
   0  17 -14 6.83041 6.43242   2
   0 -18   0 48.5727 9.67297   6
   0  18   0 36.1084 9.31030   2
   0 -18   0 38.5976 8.62003  28
   0 -18   0 40.7463 8.51853  27
   0  18   0 46.1024 8.57421  24
   0  18   0 61.6315 9.94921  23
   0  18   0 65.9571 8.20286   9
   0  18   0 47.0285 8.63590  21
   0 -18   0 33.7239 8.26642  15
   0 -18   0 52.7167 9.08257  17
   0  18   0 48.0631 7.01955  11
   0 -18   1 1415.90 58.3593   6
   0  18   1 1349.74 58.2944   2
   0  18  -1 1486.16 59.0743   2
   0 -18  -1 1398.14 56.0434  28
   0 -18  -1 1414.11 56.5597  27
   0 -18   1 1473.27 56.7535  28
   0 -18   1 1394.92 56.2413  27
   0  18  -1 1397.50 57.6796  23
   0  18  -1 1500.91 57.4670  24
   0  18   1 1405.59 57.5999  23
   0  18   1 1386.46 57.0276  24
   0  18   1 1476.17 56.2216   9
   0  18  -1 1450.99 56.0354   9
   0  18   1 1387.68 56.9524  21
   0  18  -1 1465.55 57.6755  21
   0 -18  -1 1400.28 57.0656  17
   0 -18   1 1448.24 56.6245  15
   0 -18  -1 1287.00 55.7862  15
   0 -18   1 1429.78 57.5082  17
   0  18  -1 1370.36 54.4531  11
   0  18   1 1390.13 53.8470  11
   0 -18   2 53.4913 9.35112   6
   0  18   2 37.2402 9.10973   2
   0 -18   2 51.5053 8.33238  28
   0 -18  -2 46.4120 8.42018  27
   0 -18   2 52.6152 8.14509  27
   0 -18  -2 57.5571 8.14540  28
   0  18  -2 35.5404 8.22190  24
   0  18  -2 51.5928 8.67472  23
   0  18   2 48.3815 8.87433  24
   0  18   2 61.4180 9.65603  23
   0  18   2 58.0071 8.33069   9
   0  18  -2 61.8225 7.60048   9
   0  18  -2 47.9125 8.71716  21
   0  18   2 36.0619 8.26874  21
   0 -18  -2 40.0122 7.91337  15
   0 -18  -2 57.0064 8.82659  17
   0 -18   2 62.3621 9.19442  17
   0 -18   2 48.0404 8.62534  15
   0  18  -2 46.7503 7.05964  11
   0 -18  -3 151.785 13.0985   6
   0 -18   3 181.157 13.9608   6
   0  18   3 158.478 13.6070   2
   0  18  -3 138.646 13.3185   2
   0 -18   3 156.930 11.8787  27
   0 -18   3 131.330 12.0723  28
   0 -18  -3 172.004 12.1308  28
   0 -18  -3 130.041 12.2484  27
   0  18   3 141.927 12.7481  24
   0  18  -3 133.088 11.7290  24
   0  18   3 160.015 13.1914  23
   0  18  -3 182.815 13.7164  23
   0  18  -3 184.011 12.3163   9
   0  18   3 164.298 12.1199   9
   0  18  -3 186.741 13.6214  21
   0 -18  -3 185.141 12.6312  17
   0  18   3 131.427 11.9688  21
   0 -18   3 165.446 12.4288  15
   0 -18   3 160.492 13.2267  17
   0  18  -3 155.065 11.2047  11
   0 -18  -4 270.211 18.6596   6
   0 -18   4 303.147 18.9343   6
   0  18   4 337.751 19.8255   2
   0  18  -4 321.898 19.8040   2
   0 -18  -4 270.401 16.7130  28
   0 -18   4 352.580 18.0689  27
   0 -18   4 297.773 18.1993  28
   0 -18  -4 349.486 19.0050  27
   0  18  -4 312.563 19.1011  21
   0  18   4 351.945 19.3429  24
   0  18  -4 352.218 19.6141  23
   0  18  -4 310.467 18.1333  24
   0  18   4 324.449 19.0883  23
   0  18   4 316.073 17.6220   9
   0  18  -4 303.794 17.5332   9
   0  18   4 337.895 18.4332  21
   0 -18  -4 294.589 17.6087  17
   0 -18   4 298.477 18.8097  17
   0 -18   4 333.892 18.3350  15
   0  18  -4 334.630 17.4201  11
   0 -18  -5 381.136 21.6781   6
   0 -18   5 377.234 21.7146   6
   0  18  -5 375.505 21.7714   2
   0  18   5 386.375 22.0834   2
   0 -18  -5 372.223 20.7445  27
   0 -18  -5 385.000 19.5705  28
   0 -18   5 379.491 19.7977  27
   0 -18   5 390.155 21.0966  28
   0  18   5 372.817 21.1354  24
   0  18  -5 408.503 21.9838  23
   0  18   5 350.534 20.8196  23
   0  18  -5 435.320 22.4456  21
   0  18  -5 396.386 20.5025  24
   0  18   5 352.272 19.5132   9
   0  18  -5 380.023 19.8611   9
   0 -18  -5 388.512 19.9849  17
   0  18   5 372.991 20.3806  21
   0 -18   5 400.183 22.1351  17
   0 -18   5 369.604 20.1514  15
   0  18  -5 353.751 19.3585  11
   0 -18   6 62.1302 9.66858   6
   0 -18  -6 85.5774 10.5906   6
   0  18   6 84.8615 10.5089   2
   0  18  -6 65.5278 9.94335   2
   0 -18  -6 59.9737 9.17340  27
   0 -18  -6 70.4325 8.43073  28
   0 -18   6 53.3706 8.97691  28
   0 -18   6 66.4729 8.36317  27
   0  18   6 68.3566 9.73802  23
   0  18  -6 71.2316 9.00067  24
   0  18  -6 51.9987 9.08746  23
   0  18   6 77.9629 9.58559  24
   0  18  -6 56.6717 8.26082   9
   0  18   6 74.5869 9.08545   9
   0  18   6 51.1753 8.28243  21
   0 -18  -6 62.4284 7.95058  17
   0 -18   6 56.7121 8.71292  15
   0  18  -6 58.7760 8.15941  11
   0 -18   7 482.977 24.9030   6
   0 -18  -7 444.423 24.3800   6
   0  18   7 472.543 24.9318   2
   0  18  -7 470.709 25.1489   2
   0 -18   7 532.533 25.2390  28
   0 -18   7 444.307 22.7168  27
   0 -18  -7 507.280 24.9752  27
   0 -18  -7 453.092 22.4094  28
   0  18   7 486.391 24.7707  23
   0  18   7 500.103 24.8885  24
   0  18  -7 439.713 22.9965  24
   0  18  -7 425.289 24.3509  23
   0  18   7 522.263 23.7010   9
   0  18  -7 467.660 23.1982   9
   0  18   7 456.013 23.1994  21
   0 -18  -7 466.512 22.4202  17
   0 -18   7 476.736 25.1832  17
   0  18   7 461.125 22.5763  14
   0 -18   7 463.795 23.6668  15
   0  18  -7 448.399 23.2059  11
   0 -18   8 78.5999 10.2375   6
   0 -18  -8 63.2817 9.51833   6
   0  18  -8 63.8154 9.97361   2
   0  18   8 72.5341 10.8687   2
   0 -18  -8 71.6077 8.41907  28
   0 -18   8 85.9345 10.3999  28
   0 -18  -8 79.8602 10.3096  27
   0  18   8 87.1580 10.4704  24
   0  18  -8 63.8832 10.0596  23
   0  18   8 87.1388 10.1186  23
   0  18  -8 96.7309 9.49343  24
   0  18   8 53.6488 8.37882   9
   0  18   8 88.3793 9.48447  21
   0 -18   8 71.6566 9.92292  17
   0 -18  -8 59.8128 7.88265  17
   0  18   8 69.9904 8.86851  14
   0 -18   8 91.4822 9.90523  15
   0  18  -8 70.5591 9.63118  11
   0 -18   9 162.798 13.5713   6
   0 -18  -9 149.510 12.9324   6
   0 -18  -9 163.964 13.8379   4
   0  18   9 143.279 13.3578   2
   0  18  -9 151.685 13.6261   2
   0 -18   9 155.857 13.6408  28
   0 -18  -9 172.270 14.0315  27
   0  18  -9 137.242 12.9633  23
   0  18   9 143.538 13.2941  23
   0  18   9 140.069 12.8843  24
   0  18   9 157.202 12.3134   9
   0  18   9 172.521 12.4298  21
   0 -18   9 175.836 14.4851  17
   0 -18   9 138.606 12.4750  15
   0  18   9 129.940 11.8119  14
   0  18  -9 164.630 13.0494  11
   0 -18 -10 19.0642 7.41571   6
   0 -18  10 38.9674 8.67804   6
   0  18 -10 32.9317 9.17302   2
   0 -18 -10 23.3555 8.41014   4
   0  18  10 33.4645 8.46294   2
   0 -18 -10 21.0028 7.81890  27
   0 -18  10 32.2143 8.36724  28
   0  18 -10 21.2082 7.74330  23
   0  18 -10 18.8285 7.94507  21
   0  18  10 20.6288 7.68196  23
   0  18  10 24.1446 7.45992   9
   0  18  10 38.3547 7.68441  21
   0 -18  10 23.1369 8.23591  15
   0  18  10 41.6897 8.06820  14
   0 -18  10 41.6512 9.39590  17
   0  18 -10 40.9791 8.89195  11
   0 -18  11 6.69978 7.07131   6
   0 -18 -11 15.2501 7.02818   6
   0 -18  11 13.9564 7.77291  28
   0 -18 -11 11.3812 7.48224  27
   0  18 -11 23.8019 8.02846  23
   0  18  11 1.89410 6.36941  21
   0  18  11 15.6546 7.30069   2
   0  18 -11 19.4217 7.76158   2
   0 -18  11 34.7372 8.88218  15
   0  18  11 17.0489 7.00137  14
   0  18 -11 14.9588 6.95719  11
   0  18 -12 35.3311 8.45565   2
   0  18  12 27.9417 6.84650  21
   0 -18 -12 39.5208 8.41770  20
   0  18  12 39.2596 7.61016  14
   0 -18 -12 31.5315 7.40755   6
   0 -18  12 25.9562 7.80865   6
   0 -18 -13 43.2500 8.10123   6
   0 -19   0 10.5979 6.77835  28
   0 -19   0 2.99854 5.94325  27
   0  19   0 1.12439 7.41057  24
   0  19   0-2.44647 7.16885  23
   0  19   0-6.75602 7.56140   2
   0  19   0-5.75363 7.12958  21
   0 -19   0 1.00120 6.16223  15
   0 -19   0 1.14456 6.60838  17
   0 -19   0 3.91835 7.19023   6
   0 -19  -1 14.1072 6.36425  28
   0 -19   1 11.8642 6.42456  28
   0 -19   1 25.5417 7.17473  27
   0 -19  -1 25.4535 7.07361  27
   0  19  -1-2.45573 7.47563  23
   0  19   1 12.5254 7.16777  24
   0  19  -1 21.0872 7.33493  24
   0  19   1 23.1968 7.53398  23
   0  19  -1 22.9604 8.10630   2
   0  19   1 17.5293 7.68571   2
   0  19   1 14.6747 7.37281  21
   0  19  -1 12.9194 6.54190  21
   0 -19  -1 14.4503 6.77147  17
   0 -19   1 20.1899 6.63684  15
   0 -19   1 11.7419 7.10178  17
   0 -19  -1 9.93552 6.53272  15
   0 -19   1 23.5064 7.67266   6
   0 -19   2 6.52155 7.97453   6
   0 -19  -2 5.19190 6.68316  27
   0 -19  -2 3.67792 5.73480  28
   0 -19   2 6.76690 5.83026  27
   0 -19   2 3.04191 6.28284  28
   0  19   2 12.1917 7.79860  23
   0  19   2 3.45696 6.60313  24
   0  19  -2-4.38283 7.05207  24
   0  19  -2 1.23148 7.05665  23
   0  19   2 4.03925 7.77430   2
   0  19   2-4.45880 6.99715  21
   0  19  -2 2.39952 6.43804  21
   0 -19   2 8.41783 7.45111  17
   0 -19   2 2.03716 6.43473  15
   0 -19  -2-1.07787 6.63462  17
   0  19  -2-0.76255 5.36563  11
   0 -19  -3 34.8878 8.69924   6
   0 -19   3 50.6820 9.26836   6
   0 -19  -3 54.8950 7.79761  28
   0 -19  -3 49.8434 8.18943  27
   0 -19   3 39.5641 7.66185  28
   0 -19   3 37.1708 7.23328  27
   0  19  -3 48.1861 8.69244  23
   0  19   3 47.9637 8.24477  24
   0  19   3 45.0933 8.57786  23
   0  19  -3 47.4002 8.69367  24
   0  19   3 37.4800 9.10244   2
   0  19  -3 39.0144 9.53846   2
   0  19   3 46.0006 8.44871  21
   0  19  -3 41.3844 8.16479  21
   0 -19   3 38.0612 8.55093  17
   0 -19   3 44.2694 7.89103  15
   0 -19  -3 54.0936 8.53333  17
   0  19  -3 35.4422 6.52830  11
   0 -19  -4 25.6597 8.39351   6
   0 -19   4 27.1381 8.69973   6
   0 -19   4 28.8622 7.63738  28
   0 -19  -4 22.0375 6.70543  28
   0 -19  -4 14.0846 7.10036  27
   0  19  -4 13.6431 7.41629  23
   0  19   4 8.27584 7.02326  24
   0  19  -4 37.0040 7.77554  24
   0  19   4 19.5041 8.21047  23
   0  19   4 19.9330 8.10705   2
   0  19  -4 30.7497 8.99792   2
   0  19  -4 24.8462 8.12977  21
   0  19   4 17.2154 6.66847  21
   0 -19   4 30.0340 8.42681  17
   0 -19  -4 19.9922 7.11180  17
   0 -19   4 27.0623 7.32749  15
   0  19  -4 26.4687 6.55428  11
   0 -19   5-3.85513 7.85629   6
   0 -19  -5 11.4541 7.98824   6
   0 -19   5-6.59272 6.43949  28
   0 -19  -5 3.45104 5.71918  28
   0 -19  -5-2.21613 6.77431  27
   0  19  -5 1.03520 6.28592  24
   0  19   5-4.88767 7.26565  23
   0  19  -5-6.23120 7.24974  23
   0  19   5-5.97764 7.40714  24
   0  19   5 5.26165 7.87726   2
   0  19  -5 3.98034 7.71828   2
   0  19  -5 2.53392 6.91630  21
   0  19   5 5.31459 6.67161  21
   0 -19  -5-2.86962 5.64692  17
   0 -19   5 5.26202 6.47734  15
   0 -19   5 3.81667 6.88592  17
   0  19  -5-2.68750 5.69451  11
   0 -19   6 49.6123 9.35659   6
   0 -19  -6 36.4521 8.76105   6
   0 -19   6 51.9213 9.21447  28
   0 -19  -6 36.2818 8.21399  27
   0  19   6 59.0591 9.39039  23
   0  19  -6 50.0697 9.12483  23
   0  19   6 49.6203 8.66259  24
   0  19  -6 36.3747 7.76486  24
   0  19   6 53.2438 9.54602   2
   0  19  -6 45.9361 9.50860   2
   0  19  -6 45.2352 9.18573  21
   0  19   6 36.5645 7.70185  21
   0 -19   6 50.0199 8.36929  15
   0 -19  -6 50.9329 7.62296  17
   0  19  -6 44.3609 8.09530  11
   0 -19   7 89.1420 11.3862   6
   0 -19  -7 134.943 12.5798   6
   0 -19  -7 106.721 11.5242  27
   0 -19   7 120.631 12.0706  28
   0  19   7 117.256 11.7753  24
   0  19   7 140.705 12.6678  23
   0  19  -7 129.517 12.2783  23
   0  19  -7 128.017 12.6555   2
   0  19   7 108.624 11.9494   2
   0 -19  -7 103.647 11.6750   4
   0 -19  -7 129.230 10.4968  17
   0  19   7 111.444 11.2144  21
   0 -19   7 109.959 11.0829  15
   0  19  -7 117.098 11.0113  11
   0 -19  -8-6.08215 6.97006   6
   0 -19   8-6.18552 7.40845   6
   0 -19   8-2.38165 7.47459  28
   0 -19  -8-3.55712 7.10066  27
   0  19  -8-2.52473 7.06435  23
   0  19   8-1.01480 6.53099  21
   0  19  -8 4.11906 6.86550  11
   0 -19   8 1.09400 6.82269  15
   0  19  -8-2.54311 7.98129   2
   0  19   8 6.26739 7.45344   2
   0 -19  -9 282.401 18.6813  27
   0 -19   9 274.323 18.7356  28
   0  19  -9 313.367 19.6543   2
   0  19   9 305.846 19.5865   2
   0  19   9 337.048 18.2213  21
   0  19  -9 317.588 18.7750  11
   0 -19  -9 328.038 19.6026   6
   0 -20   0 415.367 22.9164  17
   0  20   0 428.434 23.3619  21
   0  20   0 449.517 23.4611  24
   0  20   0 442.642 23.9773  23
   0 -20   0 397.996 22.0329  15
   0 -20   0 430.751 21.9915  28
   0  20   1 7.03456 7.07162  21
   0  20  -1 8.55091 7.56968  21
   0  20   1 3.53526 6.95816  24
   0  20  -1 1.27448 7.52514  23
   0  20   1 5.07631 7.65437  23
   0  20  -1 6.85776 7.40167  24
   0 -20   1 5.17476 6.82249  15
   0 -20  -1 5.71247 7.07991  17
   0 -20   1 3.62303 7.02678  17
   0 -20  -1 0.94789 6.35684  28
   0 -20   1-0.99624 6.52911  28
   0 -20   2 156.976 13.6261  17
   0  20   2 186.191 13.9161  21
   0  20   2 159.696 13.4002  24
   0  20  -2 183.194 14.3881  21
   0  20  -2 135.234 12.7102  24
   0  20  -2 135.289 13.3435  23
   0 -20  -2 146.171 12.5518  17
   0 -20   2 151.426 12.4390  15
   0 -20  -2 148.037 12.0274  28
   0 -20   2 123.733 11.9203  28
   0  20   3 1.13431 6.75037  21
   0 -20   3 11.5947 6.83038  15
   0 -20  -3 7.47110 6.53092  17
   0  20  -3 9.95177 7.16478  24
   0 -20   3 9.43660 6.58697  28
   0 -20  -4 1.02301 6.38009  17
   0 -20   4-1.06473 6.76839  15
   0  20  -4 1.08276 6.57498  24
   0 -20   4-7.53006 7.17201  28
   0 -20  -5 3.90748 6.13349  17
   0 -20  -5 5.58559 7.01354  27
   0 -20   5 7.71804 6.92229  28
   0  20  -5 1.05675 6.71918  24
   0 -20   6 163.838 13.1602  28
   0 -20  -6 171.002 13.6250  27
   0  20  -6 131.259 11.5466  11
   0  20  -7 5.86019 6.90958  11
  -1   0  25 2.32178 6.80345  26
  -1   0  25 1.13726 6.99961  15
   1   0 -25 1.28204 7.67740  12
  -1   0  25-3.63424 7.15155  14
   1   0 -25-1.09065 6.62267  10
  -1   0  24-1.13791 7.32317  26
  -1   0  24-1.11497 6.58224  15
   1   0 -24-1.25373 7.34754  12
  -1   0  24 1.26002 7.49225  13
  -1   0  24-2.36984 6.84144  14
   1   0 -24 1.07272 6.46901  10
  -1   0  23-4.42206 7.02849  26
  -1   0  23-7.60608 6.82130  15
   1   0 -23-0.99277 6.23260  11
  -1   0  23-3.64848 6.96949  13
   1   0 -23 1.21047 6.99004  12
  -1   0  23-2.30124 7.03557  14
   1   0 -23-5.22647 7.04875  10
  -1   0  22 81.8925 9.35520  26
  -1   0  22 84.9746 9.53422  15
  -1   0  22 106.531 9.85660  14
   1   0 -22 47.5418 8.99942  12
   1   0 -22 66.5236 8.71658  11
  -1   0  22 83.9127 9.84060  13
   1   0 -22 68.7869 8.73051  10
  -1   0  21-4.07408 5.92612  26
  -1   0  21 1.00375 5.33951  15
   1   0 -21-1.10397 6.47088  12
  -1   0  21-7.77765 6.11765  13
  -1   0  21-2.12219 5.43919  14
   1   0 -21-1.85849 5.94477  11
   1   0 -21-6.78217 5.80319  10
   1   0 -20 55.0810 5.47515   4
  -1   0  20 62.9334 7.85327  26
  -1   0  20 62.1402 7.85082  15
  -1   0  20 60.6358 7.91399  14
   1   0 -20 56.9022 7.71724  11
   1   0 -20 69.2312 8.96876  12
  -1   0  20 63.1015 8.64222  13
   1   0 -20 93.9500 8.64310  10
  -1   0  19 0.91575 4.91357  26
  -1   0  19 0.95777 4.90846  14
  -1   0  19-2.97559 5.63932  13
   1   0 -19 1.97028 5.46822  12
   1   0 -19 1.68925 5.16375  11
   1   0 -19-0.45177 3.21072   4
   1   0 -19 0.87028 5.02476  10
   1   0 -18 339.327 14.5740   4
  -1   0  18 311.529 16.9541  26
  -1   0  18 369.306 17.9552  14
   1   0 -18 295.738 16.3012  11
   1   0 -18 316.591 17.3919  12
  -1   0  18 315.943 17.4296  13
   1   0 -18 303.719 12.9090   8
   1   0 -18 334.868 17.0594  10
  -1   0  17 2.42003 4.05388  26
  -1   0  17 0.84613 4.45967  14
   1   0 -17-2.23998 4.17835  11
  -1   0  17-0.86781 4.89532  13
   1   0 -17 7.69557 4.97417  12
   1   0 -17 0.43135 2.74200   4
   1   0 -17-0.76566 4.35321  10
   1   0 -17-0.26454 2.25611   8
   1   0 -16 175.785 9.24411   4
  -1   0  16 189.978 11.3387  26
  -1   0  16 183.520 11.5659  14
   1   0 -16 182.093 8.37883   8
   1   0 -16 174.903 11.0623  10
   1   0 -16 180.045 10.9735  11
   1   0 -16 176.634 11.4135  12
  -1   0  16 173.554 11.4069  13
   1   0 -15 2.51516 2.22942   8
   1   0 -15-3.93951 3.61452  10
  -1   0  15-3.48564 3.83771  26
   1   0 -15 1.56968 2.80283   4
  -1   0  15 4.39692 4.26303  14
  -1   0  15-0.74319 3.88133  13
   1   0 -15-1.29156 3.49527  11
   1   0 -15 0.73288 3.82746  12
   1   0 -14 42.6864 3.45680   8
  -1   0  14 46.1917 3.08212   7
   1   0 -14 38.5651 4.90922  10
  -1   0  14 44.2813 5.10051  26
   1   0 -14 35.8237 5.24521  18
   1   0 -14 43.0863 4.07603   4
  -1   0  14 36.7686 5.29958  13
  -1   0  14 37.8421 5.01567  14
   1   0 -14 33.8093 4.59419  11
   1   0 -14 45.6485 5.58815  12
   1   0 -13 1.09964 3.22232  10
  -1   0  13-0.36323 1.70757   7
   1   0 -13-0.80892 2.05513   8
  -1   0  13-0.58880 3.10341  26
  -1   0  13-1.34536 2.76021  19
   1   0 -13-3.19842 3.83076  18
  -1   0  13 0.62277 3.03439  14
  -1   0  13-1.24596 3.19277  13
   1   0 -13-2.44544 3.42124  12
   1   0 -13 1.08330 3.10361  11
   1   0 -13 0.68418 2.20166   4
   1   0 -12 1841.00 63.1541   4
   1   0 -12 1832.60 64.5688  10
   1   0 -12 1837.66 62.7292   8
  -1   0  12 1727.88 61.9827   7
  -1   0  12 1711.45 64.5779  26
  -1   0  12 1766.89 63.9110  19
   1   0 -12 1681.63 64.9355  18
   1   0 -12 1777.34 61.7989  17
   1   0 -12 1613.71 61.6308  16
  -1   0  12 1756.97 64.8868  14
   1   0 -12 1860.35 65.1167  12
   1   0 -12 1635.96 64.1693  11
  -1   0  12 1794.30 64.9981  13
   1   0 -11 0.44099 2.78565  11
   1   0 -11 1.99703 2.70223  12
  -1   0  11 1.54762 2.51348  13
  -1   0  11 0.16613 1.56185   7
   1   0 -11-2.24459 2.32267  10
   1   0 -11 0.98112 1.77771   8
  -1   0  11 0.39320 2.43616  19
   1   0 -11-1.73319 2.35007  19
   1   0 -11 1.56732 2.80323  18
   1   0 -11-0.14550 1.35616  17
  -1   0  11 0.51393 2.39509  14
   1   0 -11-0.26271 1.16222  16
   1   0 -11-0.28546 1.85938   4
   1   0 -10 729.647 27.3566   4
   1   0 -10 713.372 29.2748  27
  -1   0  10 716.204 27.6868  21
   1   0 -10 716.492 27.1423   8
   1   0 -10 720.931 28.3588  10
   1   0 -10 771.432 27.9640  19
  -1   0  10 694.949 28.0403  19
   1   0 -10 726.209 28.8098  18
  -1   0  10 760.569 26.7296  17
   1   0 -10 713.445 26.5058  17
  -1   0  10 710.787 28.7684  14
   1   0 -10 750.214 26.4256  16
  -1   0  10 723.825 27.5962  11
   1   0 -10 723.988 28.6640  12
   1   0 -10 788.687 28.5469  11
  -1   0  10 677.504 28.6316  13
   1   0  -9 0.22476 1.66007   4
   1   0  -9 2.85646 2.39247  27
  -1   0   9-0.55042 1.95592  21
   1   0  -9 0.70759 1.99576  10
   1   0  -9 0.21369 1.44076   8
  -1   0   9 0.66820 2.00073  19
  -1   0   9 0.46435 1.18990  17
   1   0  -9-2.05613 2.10751  18
   1   0  -9-0.29847 2.05662  19
   1   0  -9-0.34069 1.12993  16
   1   0  -9 0.27057 1.35293  17
  -1   0   9 0.41241 2.23218  14
  -1   0   9-0.79348 2.22415  11
  -1   0   9 0.81993 2.27560  13
   1   0  -9-0.34528 2.27567  11
   1   0  -9 3.13390 2.22726  12
   1   0  -8 555.098 22.2815   4
  -1   0   8 613.345 23.5001  27
   1   0  -8 622.196 24.0211  27
  -1   0   8 602.155 23.2580  28
   1   0  -8 597.790 23.0905  21
  -1   0   8 550.666 22.6036  21
   1   0  -8 606.591 22.4031   8
   1   0  -8 640.618 23.3325  10
   1   0  -8 609.331 23.5802  18
   1   0  -8 609.318 22.9828  19
  -1   0   8 621.817 22.0733  17
  -1   0   8 598.130 23.1703  19
   1   0  -8 589.246 21.6655  16
  -1   0   8 635.529 23.6550  14
   1   0  -8 613.752 21.8927  17
  -1   0   8 632.135 22.7564  11
  -1   0   8 585.799 23.5045  13
   1   0  -8 567.827 23.0357  11
   1   0  -8 582.986 23.4043  12
   1   0  -7 1.46300 1.42447   4
  -1   0   7-0.27719 2.17603  28
  -1   0   7-0.30072 2.54686  27
   1   0  -7 0.36124 2.22347  27
   1   0  -7-1.00053 1.75094  21
  -1   0   7 0.21167 1.81160  21
   1   0  -7 0.79463 2.03631  10
   1   0  -7 1.24463 1.42422   8
  -1   0   7 3.81648 2.18344  19
   1   0  -7 1.23644 2.01354  18
   1   0  -7-0.74204 2.07261  19
  -1   0   7 0.13577 1.20151  17
   1   0  -7 0.62947 1.02077  16
  -1   0   7-0.31498 2.00232  14
   1   0  -7 0.47545 1.20673  17
  -1   0   7-0.20650 1.95812  11
  -1   0   7 3.12681 2.08473  13
   1   0  -7 0.29189 2.11561  12
   1   0  -7 1.27898 1.87179  11
   1   0  -6 30424.3 1080.13   6
   1   0  -6 30912.9 1080.71   4
   1   0  -6 30894.6 1080.12   3
   1   0  -6 30289.7 1080.12   1
  -1   0   6 31952.2 1080.15   1
   1   0  -6 31185.7 1080.14   2
  -1   0   6 32977.5 1081.80  27
  -1   0   6 31272.8 1081.59  28
   1   0  -6 30162.3 1082.07  27
   1   0  -6 33671.8 1082.04  28
   1   0  -6 28213.3 1081.14  21
  -1   0   6 33503.2 1081.17  21
   1   0  -6 30834.5 1080.92   8
  -1   0   6 30679.7 1081.54  19
   1   0  -6 30896.0 1081.38  19
  -1   0   6 29726.3 1080.65  17
   1   0  -6 29936.0 1081.63  18
  -1   0   6 29936.5 1081.67  14
   1   0  -6 30845.7 1081.53  14
   1   0  -6 31385.1 1080.55  17
   1   0  -6 31111.9 1080.30  16
   1   0  -6 32302.5 1081.40  11
   1   0  -6 30709.5 1081.54  12
  -1   0   6 32770.0 1081.11  11
   1   0  -6 31076.4 1081.56  13
  -1   0   6 30310.5 1081.65  13
  -1   0   5 0.19373 0.76816   1
   1   0  -5-0.06352 0.71258   3
   1   0  -5 0.12703 0.76756   2
   1   0  -5 0.18933 0.74670   1
   1   0  -5 2.36562 1.62142  28
   1   0  -5 2.03094 1.80431  27
  -1   0   5-1.03429 1.65685  28
  -1   0   5-0.22235 1.75973  27
  -1   0   5-0.72028 1.42610  21
   1   0  -5-0.65372 1.35960  21
   1   0  -5 0.42310 1.17758   8
  -1   0   5 1.47485 1.12605  17
  -1   0   5 0.42083 1.56136  19
   1   0  -5 2.13714 1.74118  19
   1   0  -5 1.15617 0.81618  16
  -1   0   5 2.46015 1.58160  14
   1   0  -5 1.41988 1.68741  14
   1   0  -5 0.80715 1.02431  17
  -1   0   5 1.95408 1.55086  13
   1   0  -5 1.53922 1.31484  11
   1   0  -5-0.60385 1.39440  12
   1   0  -5 0.39772 1.86436  13
  -1   0   5 0.58526 1.30306  11
  -1   0   4 210900. 7052.62  28
  -1   0   4 206470. 7052.68  27
   1   0  -4 205019. 7052.73  28
   1   0  -4 210688. 7052.40  26
   1   0  -4 206446. 7052.82  27
  -1   0   4 193408. 7052.05  21
   1   0  -4 213931. 7052.23  21
   1   0  -4 213183. 7051.79   2
   1   0  -4 205145. 7051.79   3
  -1   0   4 209118. 7051.81   1
   1   0  -4 200074. 7051.78   1
  -1   0   4 210688. 7052.07  17
  -1   0   4 211400. 7052.68  19
   1   0  -4 201609. 7051.96  17
   1   0  -4 183805. 7051.68  16
  -1   0   4 198953. 7052.60  14
   1   0  -4 202516. 7052.50  14
   1   0  -4 213385. 7052.53  13
   1   0  -4 184598. 7052.35  12
   1   0  -4 196886. 7052.21  11
  -1   0   4 192727. 7052.48  13
   1   0  -3 0.55442 1.18209  26
   1   0  -3 0.58714 1.19402  28
  -1   0   3 2.12332 1.51908  27
  -1   0   3-0.53980 1.29744  28
   1   0  -3-0.48008 0.85301  21
  -1   0   3 0.09176 0.89661  17
  -1   0   3-0.14852 1.30989  19
   1   0  -3 0.24621 1.33838  13
  -1   0   3 0.52526 1.27962  13
   1   0  -3-0.46878 0.97703  11
  -1   0   3 0.55130 1.18763  14
   1   0  -3 4.13731 1.44413  14
  -1   0   3-0.50825 0.78260   1
  -1   0   2 16327.7 554.306   1
   1   0  -2 16989.2 554.333  26
   1   0  -2 15197.8 554.481  28
  -1   0   2 16260.8 554.493  27
  -1   0   2 15956.1 554.465  28
  -1   0   2 16409.0 554.377  17
   1   0  -2 15497.3 554.549  19
  -1   0   2 15594.3 554.597  19
   1   0  -2 15938.2 554.445  14
  -1   0   2 15304.2 554.442  14
  -1   0   2 15460.2 554.412  13
   1   0  -2 15707.0 554.183  11
   1   0  -2 15738.8 554.385  13
   1   0  -1-0.36063 0.65862   1
  -1   0   1 0.44769 0.60249   1
   1   0  -1 0.92103 0.47440  26
   1   0  -1 0.40713 0.55428  28
  -1   0   1 1.37028 0.61191  28
  -1   0   1 0.15792 0.46300  26
   1   0  -1 0.26546 0.62592   7
  -1   0   1 0.76458 0.54808   7
  -1   0   1 0.58888 0.54451  14
   1   0  -1 0.05832 0.49415  13
   1   0  -1 0.18932 0.53468  14
  -1   0   1 0.59821 0.50864  13
   1   0  -1 0.76385 0.73397  19
  -1   0   1 0.08827 0.67289  19
  -1   0   0 6019.05 213.341  19
  -1   0   0 6104.00 213.312   5
  -1   0   0 6238.18 213.430  22
   1   0   1 0.07310 0.61941   1
   1   0   1 0.29347 0.62168   3
   1   0   1 0.83077 0.54273  27
   1   0   1 0.07281 0.65897  23
  -1   0  -1 0.29437 0.65358  22
   1   0   1-0.28400 0.66017  22
   1   0   1 0.46725 0.47474  25
   1   0   1 0.19469 0.58375   9
   1   0   1 1.59307 0.77263  10
  -1   0  -1 0.61479 0.75190  10
   1   0   1 1.40258 0.86797  18
  -1   0  -1 0.63071 0.79492  20
   1   0   1 0.34431 0.70314  20
  -1   0  -1 0.08843 0.72779  12
   1   0   1 1.34982 0.79115  12
   1   0   1-0.33803 0.74318  11
   1   0   1 0.16925 0.79590   4
  -1   0  -1 0.17717 0.72905   4
   1   0   1 0.89254 0.61661   5
  -1   0  -1 0.33678 0.74764   7
   1   0   1 0.40407 0.76007   7
  -1   0  -2 5577.43 190.605   4
   1   0   2 5387.21 190.506   4
   1   0   2 5449.73 190.395   5
   1   0   2 5700.57 190.293   3
   1   0   2 5402.35 190.258   1
   1   0   2 5598.86 190.402  27
   1   0   2 4952.73 190.548  21
   1   0   2 5359.22 190.379  22
  -1   0  -2 5716.93 190.646  10
   1   0   2 5309.73 190.401   7
   1   0   2 5542.50 190.558  10
   1   0   2 5518.38 190.545  18
  -1   0  -2 5350.45 190.605  18
   1   0   2 5642.73 190.525  20
   1   0   2 5500.06 190.455  16
   1   0   2 5155.01 190.535  11
  -1   0  -2 5046.07 190.562  11
   1   0   2 5627.05 190.589  12
  -1   0  -2 5647.19 190.648  12
   1   0   3 1.70927 1.11088   7
   1   0   3 0.26461 1.12855   4
   1   0   3 0.80155 0.71229   3
   1   0   3 0.68182 0.77258   2
   1   0   3-0.07227 0.72486   1
   1   0   3 0.65132 1.18577  27
   1   0   3-0.61977 1.39304  21
   1   0   3 1.71650 1.04841  22
  -1   0  -3 0.93209 1.18930  10
   1   0   3 0.70130 1.28835  10
   1   0   3 1.03554 0.67714   8
  -1   0  -3 0.31554 1.29328  18
   1   0   3 1.13925 1.29627  18
   1   0   3 0.36176 1.12742  20
   1   0   3 0.22174 0.86700  16
  -1   0  -3 0.80748 1.27826  11
   1   0   3 0.14274 1.34600  12
  -1   0  -3-0.31688 1.28404  12
   1   0   3 1.02824 1.43915  11
   1   0   4 11353.3 385.922   4
   1   0   4 11581.0 385.267   1
  -1   0  -4 10733.2 385.278   1
   1   0   4 11958.9 385.246   2
   1   0   4 11081.5 385.249   3
   1   0   4 11106.3 386.004  27
   1   0   4 10205.8 386.070  21
   1   0   4 10616.4 385.669  22
  -1   0  -4 10464.8 385.608   7
   1   0   4 10828.2 385.985  10
   1   0   4 10868.2 385.618   7
   1   0   4 11080.7 385.206   8
   1   0   4 10784.0 385.727  20
   1   0   4 11260.1 386.055  18
  -1   0  -4 10650.5 385.210  19
  -1   0  -4 11240.9 386.204  18
   1   0   4 10883.3 385.649  16
  -1   0  -4 11027.5 386.189  12
   1   0   4 11136.4 386.048  12
  -1   0  -4 11730.4 386.300  11
   1   0   5 0.26199 0.65678   1
   1   0   5-0.70885 1.14056   4
   1   0   5 0.49023 0.65049   2
  -1   0  -5 0.28013 0.69872   1
   1   0   5-0.19771 0.61263   3
   1   0   5 0.84248 1.64660  27
   1   0   5 2.04160 1.32539  22
  -1   0  -5-0.64603 0.74401   8
   1   0   5-0.40176 1.53769  10
   1   0   5 1.51206 1.25114   7
   1   0   5 0.37392 0.77032   8
  -1   0  -5 1.27720 1.20191   7
  -1   0  -5 0.09391 0.86258  19
  -1   0  -5 0.48916 1.44393  18
   1   0   5 0.15293 1.19068  20
  -1   0  -5 1.33269 1.18990  20
   1   0   5 2.92002 1.75396  18
   1   0   5 0.83360 0.75417  17
   1   0   5 3.06294 1.41662  14
  -1   0  -5 2.04133 1.15260  16
   1   0   5 0.13974 0.88283  16
  -1   0  -5 0.24324 1.44642  11
  -1   0  -5-0.72826 1.55278  12
  -1   0  -6 420.808 17.2246   4
   1   0   6 453.878 15.9510   6
   1   0   6 459.060 17.0858   4
   1   0   6 449.137 17.4433  27
   1   0   6 421.668 17.1616  28
   1   0   6 448.091 16.1941   8
  -1   0  -6 442.858 16.2491   8
   1   0   6 396.037 16.6105   7
   1   0   6 450.747 17.3314  10
  -1   0  -6 435.604 16.0020   1
   1   0   6 466.689 15.9580   2
   1   0   6 443.185 15.9748   3
   1   0   6 457.783 15.9939   1
  -1   0  -6 473.978 17.7736  18
  -1   0  -6 445.183 16.4636  19
  -1   0  -6 455.306 16.9647  20
   1   0   6 440.212 17.3547  18
   1   0   6 428.325 16.7772  20
   1   0   6 429.980 16.6881  16
   1   0   6 455.217 17.4957  14
   1   0   6 451.705 16.2368  17
  -1   0  -6 436.731 17.6124  11
  -1   0  -6 460.605 17.7700  12
  -1   0  -7 0.80703 1.76264   4
   1   0   7-0.21948 1.76475   4
   1   0   7-0.76981 1.90396  28
   1   0   7-1.15326 2.29089  27
   1   0   7 0.77223 0.99652   8
   1   0   7 3.13092 2.22513  10
  -1   0  -7-0.10779 0.99296   8
   1   0   7 0.50641 1.55032   7
   1   0   7 0.18127 1.56192  20
  -1   0  -7-0.34171 1.84951  18
  -1   0  -7-0.72982 1.29566  19
   1   0   7 1.09775 2.35670  18
  -1   0  -7 0.20140 1.48057  20
   1   0   7 0.16771 1.16784  16
   1   0   7 0.47622 1.00171  17
   1   0   7-0.93315 1.96485  14
  -1   0  -7-1.99130 2.13588  11
  -1   0  -7 0.33739 2.10409  12
   1   0   7 0.26906 2.36529  11
  -1   0  -8 1366.19 45.4558   4
   1   0   8 1219.56 44.7417   4
   1   0   8 1294.56 45.5399  27
   1   0   8 1226.68 45.1551  28
   1   0   8 1256.81 45.4450  21
   1   0   8 1219.92 43.7655   8
   1   0   8 1269.57 45.2197  10
   1   0   8 1291.64 44.4320   7
  -1   0  -8 1200.12 43.8502   8
   1   0   8 1274.66 44.4703  20
  -1   0  -8 1229.49 45.8691  18
  -1   0  -8 1229.94 44.2540  19
   1   0   8 1240.38 45.2899  18
  -1   0  -8 1119.81 44.4618  20
   1   0   8 1212.51 45.6093  14
   1   0   8 1237.06 43.7068  17
   1   0   8 1223.87 44.3171  16
   1   0   8 1158.92 45.6680  13
  -1   0  -8 1253.08 45.8537  11
   1   0   8 1305.17 45.2946  11
  -1   0  -8 1158.85 45.6902  12
   1   0   9 1.18979 1.57564   7
  -1   0  -9-0.33481 2.01907   4
   1   0   9-1.29891 2.22558  28
  -1   0  -9 1.05884 1.14820   8
  -1   0  -9-0.41515 2.02273  10
   1   0   9-0.52232 1.87452   4
   1   0   9 0.61127 1.56634  20
  -1   0  -9-0.46136 1.52035  20
  -1   0  -9 1.36285 1.43128  19
  -1   0  -9 1.33870 2.24249  18
   1   0   9 0.81642 2.15155  14
   1   0   9-0.92702 0.91138  17
   1   0   9 0.58167 1.32886  16
   1   0   9 0.43871 2.04453  13
  -1   0  -9 0.42552 2.18075  11
  -1   0  -9-1.75516 1.99680  12
  -1   0 -10 4590.32 160.944   8
  -1   0 -10 4816.27 163.558  10
   1   0  10 4582.62 161.492   7
  -1   0 -10 4555.86 163.565  12
  -1   0 -10 4168.05 163.121  11
   1   0  10 4580.54 163.568  13
  -1   0 -10 4521.26 161.717  20
   1   0  10 4744.88 160.683  17
  -1   0 -10 4503.30 163.577  18
  -1   0 -10 4691.28 161.561  19
   1   0  10 4586.18 161.507  20
   1   0  10 4530.01 161.426  16
   1   0  10 4555.41 163.312  14
  -1   0 -10 4450.79 162.599   4
  -1   0 -11 1.60378 2.31496   4
   1   0  11-0.22240 1.89012   7
  -1   0 -11 2.06168 2.71662  10
  -1   0 -11-1.03945 1.37601   8
  -1   0 -11-2.32467 3.00694  27
   1   0  11 2.50456 1.07039  17
  -1   0 -11-1.11586 2.68932  18
  -1   0 -11-0.25351 1.88967  20
   1   0  11-0.65558 1.97674  20
  -1   0 -11 1.43045 1.93930  19
   1   0  11-1.07995 1.58788  16
   1   0  11-1.01694 2.70423  14
  -1   0 -11-2.73288 2.80116  12
   1   0  11 1.64381 2.49350  13
  -1   0 -11 1.57712 2.66818  11
  -1   0 -12 600.296 23.6158   4
  -1   0 -12 572.284 24.3903  10
   1   0  12 607.250 22.1806   7
  -1   0 -12 554.821 21.4369   8
  -1   0 -12 577.814 24.8650  27
  -1   0 -12 574.699 22.2768  20
  -1   0 -12 598.232 22.2819  19
   1   0  12 634.128 22.1948  20
   1   0  12 578.109 20.9904  17
  -1   0 -12 562.171 24.5488  18
   1   0  12 613.358 22.1109  16
   1   0  12 536.407 24.0969  14
   1   0  12 584.325 24.6626  13
  -1   0 -12 558.333 24.3100  11
  -1   0 -12 556.364 24.4689  12
  -1   0 -13 0.46493 2.99214   4
   1   0  13-1.92517 2.18352   7
  -1   0 -13 3.71393 3.14161  10
  -1   0 -13-4.25416 3.83761  27
  -1   0 -13 0.79381 2.06000  20
  -1   0 -13-0.67916 3.51393  18
   1   0  13 0.24338 0.77838  17
   1   0  13 2.45249 3.14219  14
   1   0  13 0.46232 1.81459  16
   1   0  13-0.65900 3.24482  13
  -1   0 -13-0.62991 3.22821  11
  -1   0 -13 0.66413 3.50042  12
   1   0  14 129.965 6.49012   7
  -1   0 -14 151.147 8.34006   4
  -1   0 -14 140.284 9.07845  10
  -1   0 -14 132.443 9.39499  27
  -1   0 -14 128.945 9.29994  18
   1   0  14 115.257 8.56245  14
   1   0  14 131.778 6.42234  16
  -1   0 -14 125.724 8.95867  11
  -1   0 -14 149.659 9.52579  12
   1   0  14 126.667 9.21617  13
  -1   0 -15-2.09753 3.09568   4
  -1   0 -15 0.72822 4.20457  10
  -1   0 -15 0.84199 3.78460  27
  -1   0 -15-0.80692 4.47901  18
   1   0  15 2.59327 2.09268  16
   1   0  15 0.72260 3.44502  14
  -1   0 -15-3.93460 4.18513  12
  -1   0 -15-2.20764 4.24877  11
   1   0  15-2.32946 3.61869  13
  -1   0 -16 201.729 12.4463  10
  -1   0 -16 202.146 12.4822  11
   1   0  16 219.728 12.8587  13
  -1   0 -16 195.894 12.8118  12
  -1   0 -16 203.105 12.8302  18
   1   0  16 211.676 9.13602  16
   1   0  16 210.351 12.4910  14
  -1   0 -16 235.175 11.4921   4
  -1   0 -17 2.51705 4.50206  10
  -1   0 -17 1.68305 4.39511  11
   1   0  17 2.66200 4.80289  13
  -1   0 -17 0.91311 4.72459  12
  -1   0 -17 7.49264 5.11294  18
   1   0  17-2.49209 4.64880  14
  -1   0 -17-0.57456 3.56007   4
  -1   0 -18 137.773 10.6523  10
  -1   0 -18 120.773 10.7372  12
  -1   0 -18 148.348 10.7184  11
   1   0  18 112.909 10.2921  13
  -1   0 -18 114.561 10.5683  18
   1   0  18 124.159 10.0569  14
  -1   0 -18 152.646 9.08564   4
  -1   0 -19-1.89705 5.39299  10
   1   0  19 2.94641 5.96379  26
  -1   0 -19 0.94365 5.28075  11
  -1   0 -19 1.03975 5.81852  12
   1   0  19-3.00397 5.22953  13
   1   0  19-2.81102 5.49146  14
  -1   0 -19-0.60841 3.93940   4
  -1   0 -20 310.492 15.1389   4
  -1   0 -20 281.267 16.9672  10
   1   0  20 296.787 17.4620  26
   1   0  20 311.774 17.3437  14
  -1   0 -20 294.191 17.6942  12
  -1   0 -20 271.232 16.8302  11
  -1   0 -21 3.13494 6.03357  10
   1   0  21-1.08588 6.63883  26
   1   0  21 3.09723 5.49090  14
   1   0  21 3.36018 6.26803  13
  -1   0 -21 1.15830 6.32327  12
  -1   0 -21-0.61880 4.35383   4
   1   0  22 787.543 33.6598  26
   1   0  22 696.383 32.3837  14
   1   0  22 716.609 33.3772  13
  -1   0 -22 722.000 33.5563  12
  -1   0 -22 648.990 32.0723  10
   1   0  23 1.16871 6.59267  26
  -1   0 -23 1.12070 7.25627  10
   1   0  23 5.93702 7.00982  15
   1   0  23-4.89982 7.58946  13
   1   0  23-1.11282 6.56949  14
  -1   0 -23-1.25972 7.27325  12
   1   0  24 3.60187 7.19046  26
  -1   0 -24-2.29148 7.50781  10
  -1   0 -24 1.07185 6.64153  25
   1   0  24 6.08807 7.13651  15
  -1   0 -24 1.30017 7.33482  12
   1   0  24 3.79834 7.52904  13
   1   0  24 7.99197 7.02763  14
  -1   0 -25-1.16003 7.32774  10
  -1   0 -25-2.17367 6.77790  25
   1   0  25 5.80280 7.19052  14
   1   1 -26 63.1928 9.36895  10
   1  -1 -25 1.14313 7.12893  10
   1   1 -25 1.03340 6.18848  10
  -1   1  25-2.28015 6.68149  26
  -1  -1  25-4.73031 7.32692  26
  -1   1  25-3.35761 6.46198  15
  -1  -1  25 4.61040 6.90228  15
  -1   1  25-2.47289 6.91919  14
  -1  -1  25 1.18499 6.73738  14
   1   1 -25-6.59105 8.05908  12
   1  -1 -25 7.47945 7.19740  12
   1   1 -24 33.6051 8.01963  10
   1  -1 -24 22.4803 7.50601  10
  -1   1  24 31.2171 7.89681  26
  -1  -1  24 43.9340 8.66328  26
   1   1 -24 27.5463 8.72931  18
   1  -1 -24 27.9730 8.34102  18
  -1  -1  24 44.0968 8.58970  15
  -1   1  24 41.8356 7.60153  15
   1   1 -24 34.6299 8.53915  12
  -1   1  24 30.2317 8.19737  14
  -1  -1  24 43.9904 9.14573  13
  -1  -1  24 35.9592 8.41319  14
   1   1 -24 35.1606 8.27936  11
   1  -1 -24 37.6439 8.45405  12
   1  -1 -23 5.46779 6.77539  10
   1   1 -23 1.98955 6.36286  10
  -1   1  23-1.08361 6.48917  26
  -1  -1  23-5.62011 6.34060  26
   1  -1 -23-5.13370 7.63140  18
   1   1 -23-6.33544 8.05447  18
  -1   1  23 2.14388 6.41925  15
  -1  -1  23 1.10053 6.25718  15
  -1  -1  23 5.63569 6.70211  14
   1   1 -23 1.23934 6.99109  12
  -1   1  23 2.35064 6.62996  14
   1  -1 -23-5.85999 7.16519  12
   1   1 -23 2.08732 6.24992  11
  -1  -1  23-2.42994 6.85363  13
   1   1 -22 69.2301 8.53102  10
   1  -1 -22 86.7507 9.49389  10
  -1   1  22 72.1066 9.26810  26
  -1  -1  22 85.5756 9.70482  26
   1   1 -22 78.7717 9.88475  18
   1  -1 -22 60.3120 9.71945  18
  -1  -1  22 81.7394 9.34299  15
  -1   1  22 64.1441 8.94390  15
   1   1 -22 77.5651 10.2120  12
  -1  -1  22 66.4108 9.74246  13
   1  -1 -22 72.2220 9.25105  12
   1   1 -22 72.9673 9.03809  11
  -1   1  22 72.5480 9.11332  14
  -1  -1  22 66.2734 8.69635  14
   1  -1 -21 51.1355 5.69271   4
   1   1 -21 40.5937 7.04136  10
   1  -1 -21 42.5631 7.73748  10
  -1  -1  21 37.2798 7.72685  26
  -1   1  21 42.9515 7.32758  26
   1  -1 -21 49.0983 8.40384  18
   1   1 -21 41.4318 8.71098  18
  -1   1  21 41.6125 7.43924  15
  -1  -1  21 71.3697 8.61522  15
  -1  -1  21 57.7696 8.41804  13
  -1  -1  21 50.9156 7.64603  14
   1   1 -21 35.1446 7.13506  11
   1  -1 -21 30.8634 6.74487  11
   1  -1 -21 44.0613 8.25873  12
   1   1 -21 46.5488 8.63466  12
  -1   1  21 22.7653 7.34381  14
   1   1 -20 228.738 11.1172   4
   1  -1 -20 235.487 12.2101   4
   1  -1 -20 233.028 14.5437  10
   1   1 -20 243.948 14.3165  10
  -1  -1  20 246.655 15.0321  26
  -1   1  20 266.187 15.3699  26
   1  -1 -20 241.754 15.5153  18
  -1   1  20 230.560 14.8591  14
  -1  -1  20 253.261 15.1422  14
  -1  -1  20 260.483 15.1480  15
  -1  -1  20 243.058 15.3706  13
   1  -1 -20 245.920 15.1916  12
   1   1 -20 260.904 16.1430  12
   1   1 -20 218.420 14.2308  11
   1  -1 -20 225.203 13.7968  11
   1  -1 -19 73.2109 6.32943   4
   1   1 -19 83.7009 5.62145   4
   1  -1 -19 74.1500 5.09731   8
   1  -1 -19 68.2727 8.15731  10
   1   1 -19 60.5015 7.20165  10
  -1   1  19 83.6866 8.49342  26
  -1  -1  19 94.2048 8.54518  26
   1  -1 -19 71.5450 8.59663  18
  -1  -1  19 75.3944 8.02031  15
   1   1 -19 80.6934 9.03446  12
  -1  -1  19 68.4868 8.50263  13
  -1   1  19 80.4262 8.72379  14
  -1  -1  19 80.4361 8.56655  14
   1   1 -19 85.9141 8.22998  11
   1  -1 -19 76.2019 7.85523  11
   1  -1 -19 73.9143 8.58274  12
   1  -1 -18 345.530 15.4587   4
   1   1 -18 327.329 14.4628   4
   1  -1 -18 348.901 17.7715  10
   1  -1 -18 345.602 14.2118   8
   1   1 -18 313.444 12.6918   8
   1   1 -18 304.426 16.6735  10
  -1  -1  18 342.632 17.8120  26
  -1   1  18 342.546 17.6503  26
   1  -1 -18 345.918 18.3816  18
  -1  -1  18 352.465 17.9114  15
  -1  -1  18 331.450 17.7141  14
  -1   1  18 340.472 18.0472  14
   1  -1 -18 376.209 17.4420  11
   1   1 -18 314.932 17.6894  12
  -1  -1  18 335.668 17.9717  13
   1  -1 -18 356.819 18.2014  12
   1   1 -18 365.608 17.9351  11
   1   1 -17 9.97599 3.09838   4
   1  -1 -17 8.34458 3.56944   4
   1   1 -17 8.82565 2.18248   8
   1  -1 -17 3.70233 2.73232   8
   1   1 -17 8.01280 4.61056  10
   1  -1 -17 8.79706 4.33829  10
  -1   1  17 13.4767 4.78945  26
  -1  -1  17 10.6926 4.89935  26
   1  -1 -17 11.7540 5.26774  18
  -1  -1  17 12.1574 4.86227  15
  -1  -1  17 14.0149 5.11604  14
   1  -1 -17 4.16310 4.51592  12
   1  -1 -17 15.6230 4.46679  11
   1   1 -17 1.76388 4.65749  12
   1   1 -17 3.93025 4.51329  11
  -1  -1  17 9.55466 5.09879  13
  -1   1  17 7.80457 4.78266  14
   1  -1 -16 71.4576 4.93654   8
   1   1 -16 68.2446 3.98485   8
   1  -1 -16 55.2518 6.32746  10
   1   1 -16 64.1422 6.31583  10
  -1   1  16 65.5938 6.65989  26
  -1  -1  16 76.5874 6.95530  26
   1  -1 -16 63.5856 7.02252  18
  -1  -1  16 62.3766 6.81590  14
  -1   1  16 62.2327 6.88132  14
   1   1 -16 62.9587 6.95296  12
  -1  -1  16 54.8086 6.67060  13
   1   1 -16 62.9462 6.49554  11
   1  -1 -16 59.9843 6.95949  12
   1  -1 -16 59.5173 6.20284  11
   1   1 -16 66.6665 4.83909   4
   1  -1 -16 67.1424 5.52350   4
   1  -1 -15 349.689 15.2052   4
   1   1 -15 297.779 14.1115   4
  -1   1  15 375.752 17.0173  26
   1  -1 -15 338.427 16.6429  10
   1  -1 -15 348.856 14.4058   8
   1   1 -15 354.769 16.4021  10
   1   1 -15 341.016 13.5242   8
  -1  -1  15 348.687 15.4446  19
   1  -1 -15 332.359 17.2629  18
  -1  -1  15 366.745 17.1065  14
  -1   1  15 351.007 17.1400  14
   1  -1 -15 330.793 13.3475  16
   1   1 -15 348.789 16.8066  11
   1   1 -15 345.840 17.1928  12
   1  -1 -15 310.636 15.8908  11
   1  -1 -15 367.633 17.2325  12
  -1  -1  15 337.872 17.0110  13
  -1   1  14 30.0212 1.92393   7
   1   1 -14 37.5436 3.45779   4
   1  -1 -14 26.8341 3.76780   4
   1  -1 -14 31.2233 5.18620  27
  -1   1  14 27.6574 4.71970  26
  -1  -1  14 30.7821 3.42883  24
   1  -1 -14 28.3538 5.19171  18
  -1  -1  14 42.4938 3.08244  17
  -1  -1  14 27.6027 3.90102  19
   1  -1 -14 30.5718 4.69581  12
  -1  -1  14 26.1041 4.51545  13
   1   1 -14 38.1188 4.93942  11
   1  -1 -14 48.3994 4.93534  11
   1   1 -14 42.3742 5.65962  12
  -1  -1  14 32.2328 4.79152  14
   1  -1 -14 36.5730 2.90801  16
  -1   1  14 25.1173 4.36165  14
   1   1 -14 28.5977 4.41550  10
  -1  -1  14 30.8687 3.28324   7
   1   1 -14 38.5294 3.01279   8
   1  -1 -14 36.5677 3.58827   8
   1  -1 -14 32.4170 4.68317  10
   1   1 -13 7.07656 2.39306   4
  -1   1  13 7.66855 1.39509   7
   1  -1 -13 3.88874 2.63368   4
   1   1 -13 6.76446 3.23350  10
   1  -1 -13 5.82341 3.24199  10
   1   1 -13 8.85768 2.00003   8
  -1  -1  13 8.06785 2.27622   7
   1  -1 -13 9.65174 2.48572   8
   1  -1 -13 1.46588 3.72827  27
  -1   1  13 6.33057 3.28154  26
  -1  -1  13 6.54988 2.97083  19
   1  -1 -13 3.23075 3.22414  18
  -1  -1  13 9.42076 2.02206  17
   1  -1 -13 4.97363 1.86560  16
   1   1 -13 9.03652 2.02357  17
  -1   1  13 5.12268 3.09656  14
   1  -1 -13 4.61290 3.12221  11
   1  -1 -13 7.09710 3.39789  12
   1   1 -13 16.6029 3.57907  11
  -1  -1  13 4.84289 3.22914  14
  -1  -1  13 8.77379 3.25205  13
   1   1 -13 5.70630 3.61343  12
   1   1 -12 13.4900 2.42632   4
   1  -1 -12 15.7613 2.74907   4
   1  -1 -12 16.0196 3.77500  27
  -1   1  12 18.2845 3.82552  26
   1   1 -12 14.5531 3.39727  10
  -1  -1  12 17.0689 2.49743   7
   1  -1 -12 12.7341 3.33246  10
   1   1 -12 17.0084 2.26307   8
  -1   1  12 13.8990 1.55522   7
   1  -1 -12 16.6450 2.59407   8
   1  -1 -12 20.5003 3.87654  18
  -1  -1  12 12.7857 2.84909  19
  -1  -1  12 18.0056 2.28720  17
   1   1 -12 16.7191 2.29366  17
  -1   1  12 19.3688 3.60561  14
   1  -1 -12 12.8974 2.08807  16
   1  -1 -12 12.2827 3.47998  12
  -1  -1  12 19.3096 3.57088  14
   1   1 -12 16.1574 3.49798  11
   1  -1 -12 12.0258 3.02640  11
   1   1 -12 21.2716 3.91449  12
  -1  -1  12 22.8189 3.75580  13
   1  -1 -11 179.870 8.80613   4
   1   1 -11 170.338 8.19560   4
  -1   1  11 186.116 9.80885  26
   1  -1 -11 194.184 10.5814  27
   1   1 -11 186.077 9.60934  21
  -1   1  11 186.680 7.31807   7
   1   1 -11 183.599 8.03544   8
   1  -1 -11 201.547 9.95777  10
   1  -1 -11 184.666 8.61333   8
   1   1 -11 192.012 9.53143  10
   1  -1 -11 188.303 10.0590  18
  -1  -1  11 170.834 9.09118  19
  -1  -1  11 187.871 8.18015  17
   1  -1 -11 198.057 9.25643  19
  -1   1  11 201.668 10.1672  14
  -1   1  11 188.661 8.05328  16
   1   1 -11 193.261 8.05115  17
   1  -1 -11 196.798 7.94303  16
  -1  -1  11 169.348 9.66773  14
   1  -1 -11 187.827 7.24484  17
   1  -1 -11 194.167 9.91373  12
   1   1 -11 201.961 9.91759  11
   1   1 -11 185.262 10.0298  12
  -1  -1  11 175.897 9.84868  13
   1  -1 -11 161.703 9.16354  11
   1   1 -10 1.29353 1.51760   4
   1  -1 -10 0.58754 1.86805   4
   1  -1 -10 0.54116 2.40232  27
  -1   1  10-0.84093 2.44648  26
  -1  -1  10 1.86848 2.31119  21
   1   1 -10 0.80923 2.15248  21
  -1   1  10 0.61447 2.28021  21
   1   1 -10 2.13378 1.47923   8
  -1   1  10 1.13529 0.99628   7
   1  -1 -10 2.74323 1.91086   8
   1  -1 -10 3.44702 2.18744  10
   1   1 -10 1.86154 2.03302  10
  -1  -1  10 1.17260 0.78129  20
   1  -1 -10 1.19585 0.69455  20
  -1   1  10 2.29128 2.22207  19
   1  -1 -10-0.67320 2.55466  19
  -1  -1  10 0.21208 1.42281  17
  -1  -1  10 1.78946 2.11340  19
   1  -1 -10 2.35242 2.50271  18
   1  -1 -10 3.31204 1.08765  17
   1  -1 -10 1.37370 1.44481  16
  -1   1  10 1.52366 1.60805  16
  -1   1  10 1.44173 2.41560  14
   1   1 -10 2.05963 1.64136  17
   1  -1 -10-0.36768 2.02469  11
  -1   1  10 1.38199 2.18797  11
   1   1 -10 0.92441 2.62838  12
  -1  -1  10 2.77677 2.56933  13
  -1  -1  10 3.59032 2.47111  14
   1  -1 -10 1.27973 2.26923  12
   1   1 -10 2.95475 2.34353  11
   1  -1  -9 290.692 12.0187   4
   1   1  -9 319.179 11.5956   4
  -1   1   9 274.745 12.6461  26
   1  -1  -9 269.565 13.2114  27
   1   1  -9 260.531 12.4340  21
  -1  -1   9 330.260 12.6898  23
  -1   1   9 306.681 12.2625  21
  -1  -1   9 305.263 12.2315  21
   1  -1  -9 302.089 12.0341   8
   1   1  -9 308.856 11.5140   8
   1   1  -9 313.018 12.6058  10
   1  -1  -9 279.206 12.7160  10
  -1   1   9 278.649 10.7055   7
   1  -1  -9 285.155 10.5349  20
   1  -1  -9 298.902 12.4517  19
  -1  -1   9 259.929 11.4554  17
  -1   1   9 296.271 12.6342  19
  -1  -1   9 295.588 12.5164  19
   1  -1  -9 285.183 12.9877  18
  -1  -1   9 263.822 10.5522  20
  -1   1   9 287.019 13.0077  14
   1  -1  -9 283.962 11.2760  16
   1   1  -9 295.651 11.4518  17
  -1   1   9 300.449 11.4733  16
   1  -1  -9 293.468 10.8062  17
  -1  -1   9 313.981 13.0953  14
   1  -1  -9 305.650 12.5435  11
  -1   1   9 294.465 11.9794  11
   1   1  -9 274.941 12.8721  12
  -1  -1   9 314.175 12.3114  11
   1   1  -9 278.244 12.6948  11
  -1  -1   9 277.326 12.8032  13
   1  -1  -9 293.455 12.7696  12
   1  -1  -8 50.0528 2.06613   6
   1   1  -8 43.2797 2.08773   6
   1   1  -8 49.3066 2.91110   4
   1  -1  -8 44.0889 2.03822   2
   1  -1  -8 44.9262 2.05249   3
   1  -1  -8 43.8685 3.18883   4
   1   1  -8 46.5973 2.12770   2
   1  -1  -8 45.7607 2.12447   1
   1  -1  -8 44.7801 2.12869   3
  -1  -1   8 40.6066 3.88510  28
   1  -1  -8 46.4096 4.20586  27
  -1  -1   8 43.5370 3.88800  27
  -1   1   8 44.6385 3.71533  28
  -1   1   8 41.3899 3.64985  26
  -1   1   8 45.2355 4.08309  27
  -1  -1   8 44.9290 3.57839  21
  -1  -1   8 54.1532 3.79961  23
   1   1  -8 62.8177 4.01996  21
  -1   1   8 53.4872 3.59076  21
   1   1  -8 45.4568 2.86745   8
   1   1  -8 50.0163 3.66358  10
   1  -1  -8 47.7961 3.33450   8
   1  -1  -8 44.3459 3.66755  19
  -1   1   8 47.2760 3.73312  19
  -1  -1   8 40.5212 2.15771  20
  -1  -1   8 27.0769 3.20418  19
   1  -1  -8 43.7947 2.11498  20
   1  -1  -8 46.6507 3.92126  18
  -1  -1   8 42.4968 2.91151  17
   1  -1  -8 44.4601 2.34239  17
  -1  -1   8 40.4692 3.67471  14
  -1   1   8 42.9008 2.86230  16
   1  -1  -8 48.5869 2.79561  16
  -1   1   8 48.5218 3.97204  14
   1   1  -8 44.3208 3.00482  17
  -1  -1   8 46.3130 4.02272  13
  -1   1   8 49.7952 3.45327  11
  -1  -1   8 49.0600 3.49113  11
   1   1  -8 42.7080 3.88790  12
   1  -1  -8 48.5955 3.80468  12
   1   1  -8 48.1238 4.01591  13
   1   1  -8 44.5075 3.75115  11
   1  -1  -8 52.2832 3.67567  11
  -1   1   8 48.7294 3.65497  12
   1  -1  -7 845.646 30.5306   6
   1   1  -7 882.692 30.5663   6
   1   1  -7 892.131 31.0276   4
   1   1  -7 853.489 30.4850   3
  -1  -1   7 881.310 30.5724   1
   1  -1  -7 871.052 30.6060   1
   1  -1  -7 857.835 30.5229   2
   1  -1  -7 877.669 32.7513  27
  -1  -1   7 885.929 32.2801  28
  -1  -1   7 927.322 32.4816  27
  -1   1   7 927.100 32.4841  27
  -1   1   7 915.413 32.2441  28
  -1  -1   7 872.424 31.7214  21
  -1   1   7 821.658 31.5907  21
   1   1  -7 799.802 31.9189  21
  -1  -1   7 815.855 31.8424  23
   1   1  -7 871.985 31.8159  10
   1  -1  -7 875.167 31.6806   8
   1   1  -7 854.202 31.1812   8
   1  -1  -7 868.609 30.7047  17
  -1  -1   7 874.922 32.1131  19
  -1  -1   7 846.368 31.3301  17
  -1  -1   7 811.881 30.4950  20
   1  -1  -7 854.906 31.9920  19
  -1   1   7 882.320 32.2235  19
   1  -1  -7 889.738 30.4830  20
   1  -1  -7 847.514 32.3443  18
  -1   1   7 823.961 32.3762  14
   1  -1  -7 850.651 32.1536  14
   1   1  -7 844.123 31.1800  17
   1  -1  -7 881.503 31.0794  16
  -1   1   7 848.738 31.1925  16
  -1  -1   7 863.897 32.2773  14
   1  -1  -7 864.216 31.7945  11
   1  -1  -7 839.178 32.0741  12
   1   1  -7 838.762 32.1149  13
   1   1  -7 857.490 32.3640  12
  -1   1   7 891.448 31.5138  11
  -1  -1   7 863.072 31.7267  11
  -1   1   7 867.695 31.7352  12
  -1  -1   7 856.065 32.3612  13
   1   1  -7 836.798 32.1131  11
   1   1  -6 280.142 10.5248   6
   1   1  -6 291.983 10.7289   4
   1  -1  -6 291.136 10.5321   6
  -1  -1   6 287.256 10.5828   1
   1  -1  -6 290.494 10.5258   2
   1   1  -6 270.960 10.4652   3
  -1  -1   6 287.169 10.5496   3
  -1   1   6 297.068 10.6113   2
   1  -1  -6 283.282 10.5945   1
  -1  -1   6 261.851 11.7381  26
  -1   1   6 296.288 11.9831  27
  -1   1   6 302.044 11.9187  28
  -1  -1   6 273.904 11.9002  27
   1  -1  -6 272.415 12.1698  27
  -1  -1   6 303.947 12.0277  28
   1   1  -6 293.600 11.7797  26
   1   1  -6 276.423 11.6186  21
  -1  -1   6 284.565 11.4113  21
  -1  -1   6 298.897 11.6895  23
  -1   1   6 287.523 11.3485  21
   1  -1  -6 279.489 11.3842   8
   1   1  -6 272.989 11.3665  10
   1  -1  -6 296.082 11.7885  19
  -1  -1   6 287.566 11.1776  17
  -1  -1   6 282.200 10.4087  20
  -1   1   6 287.838 11.8835  19
  -1  -1   6 285.324 11.7746  19
   1  -1  -6 283.544 10.6098  17
   1  -1  -6 285.842 10.3651  20
   1  -1  -6 280.930 11.8961  18
   1  -1  -6 291.618 11.8748  14
  -1   1   6 267.985 11.8906  14
  -1   1   6 278.557 11.0124  16
   1  -1  -6 295.376 10.9484  16
   1   1  -6 275.111 11.0252  17
  -1  -1   6 279.730 11.8453  14
  -1   1   6 268.584 11.0912  11
   1   1  -6 292.118 11.8895  12
  -1  -1   6 300.802 11.5079  11
   1   1  -6 288.466 11.7918  13
  -1  -1   6 299.487 11.9681  13
   1  -1  -6 285.811 11.3782  11
   1  -1  -6 286.499 11.6673  12
   1   1  -6 299.530 11.8320  11
   1   1  -5 30073.1 1076.52   4
   1   1  -5 30786.8 1076.60   6
  -1  -1   5 31227.4 1076.66   1
   1   1  -5 30394.7 1076.57   3
  -1   1   5 31227.6 1076.66   2
   1  -1  -5 32724.0 1076.69   1
   1  -1  -5 30915.7 1076.62   2
  -1  -1   5 33067.3 1076.66   3
   1  -1  -5 30835.2 1077.95  27
  -1  -1   5 31735.7 1077.77  27
  -1  -1   5 31226.2 1077.63  28
   1   1  -5 31028.3 1077.48  26
  -1  -1   5 30493.4 1077.61  26
  -1   1   5 30292.1 1077.55  28
  -1  -1   5 30275.1 1077.15  21
  -1   1   5 29536.3 1077.04  21
  -1  -1   5 33721.9 1077.44  23
   1   1  -5 28434.7 1077.27  21
  -1   1   5 30976.5 1077.19   8
   1  -1  -5 30180.9 1077.28   8
   1   1  -5 31756.7 1077.22  10
  -1  -1   5 31300.2 1077.64  19
  -1   1   5 32507.8 1077.78  19
   1  -1  -5 30009.4 1076.62  17
  -1  -1   5 29990.2 1077.08  17
  -1  -1   5 31071.0 1077.66  14
   1  -1  -5 30871.2 1076.85  16
   1  -1  -5 30643.7 1077.57  14
  -1   1   5 30835.5 1076.95  16
   1   1  -5 30726.8 1076.99  17
  -1   1   5 31566.6 1077.82  14
   1  -1  -5 28772.0 1077.05  11
  -1   1   5 30668.1 1076.95  11
   1   1  -5 31780.4 1077.57  13
   1   1  -5 30321.5 1077.63  12
   1  -1  -5 30611.4 1077.37  12
   1   1  -5 32365.1 1077.55  11
  -1  -1   5 30259.5 1077.66  13
   1   1  -4 1888.20 69.0908   6
  -1  -1   4 1900.57 69.1542   1
   1  -1  -4 1874.81 69.1219   1
   1  -1  -4 1893.19 69.0913   2
   1   1  -4 1918.17 69.0839   3
  -1   1   4 1949.30 69.1547   2
  -1  -1   4 2005.31 69.1481   3
  -1  -1   4 1956.44 69.8035  26
  -1  -1   4 1962.66 69.8430  28
   1  -1  -4 1897.03 69.9780  27
   1  -1  -4 1892.78 69.9109  28
  -1   1   4 2014.91 69.8597  28
   1   1  -4 1980.25 69.7366  26
  -1  -1   4 2004.50 69.5266  23
   1   1  -4 1953.77 69.5661  21
  -1  -1   4 2075.55 68.8994  24
  -1   1   4 2165.79 69.4139  21
  -1  -1   4 2166.50 69.5282  21
  -1   1   4 1955.17 69.5523   8
   1  -1  -4 1905.67 69.1021  17
  -1   1   4 1959.15 69.9495  19
  -1  -1   4 2022.30 69.5252  17
  -1  -1   4 1941.09 69.8970  19
   1  -1  -4 2005.83 69.2947  16
   1  -1  -4 1921.53 69.7972  14
  -1   1   4 1930.07 69.8951  14
  -1  -1   4 1911.23 69.7902  14
   1   1  -4 1942.45 69.4002  17
  -1   1   4 2007.61 69.3597  16
   1   1  -4 1952.72 69.7444  13
   1   1  -4 2091.07 69.8837  12
   1  -1  -4 1841.41 69.2468  11
  -1  -1   4 1916.01 69.8309  13
   1   1  -4 2015.53 69.7006  11
  -1   1   4 2071.53 69.2334  11
   1  -1  -4 1926.62 69.5488  12
  -1   1   3 78.7478 3.43423   7
  -1   1   3 79.8584 3.71496   2
  -1  -1   3 83.9415 3.67182   3
  -1  -1   3 84.5252 3.71099   1
  -1   1   3 94.7870 4.28840  28
  -1  -1   3 85.5386 4.10549  26
  -1  -1   3 85.7337 4.13610  28
   1   1  -3 82.0887 4.04402  26
   1  -1  -3 81.2342 4.17944  28
   1  -1  -3 81.8550 4.17461  27
   1   1  -3 97.2037 3.90328  23
   1   1  -3 93.9473 3.91221  21
  -1   1   3 83.6292 3.98025   8
  -1   1   3 86.3159 4.26128  19
  -1  -1   3 90.4611 4.28705  19
  -1  -1   3 105.632 4.09242  17
   1  -1  -3 88.7714 4.14020  14
   1   1  -3 89.9732 4.08066  14
  -1   1   3 88.4494 4.15651  14
  -1  -1   3 89.3442 4.11279  14
   1  -1  -3 89.7716 3.87641  12
  -1   1   3 85.6429 3.52018  11
   1  -1  -3 87.2285 4.04833  13
   1  -1  -3 88.7894 3.58617  11
   1   1  -3 83.1623 4.08112  13
  -1  -1   3 92.2952 4.17262  13
   1   1  -3 77.2164 3.94304  11
  -1  -1   2 45.0494 2.32461   6
  -1  -1   2 48.1888 2.38907   1
  -1   1   2 48.7114 2.40165   2
  -1   1   2 50.4448 2.43871   1
  -1  -1   2 44.9129 2.29411   3
   1  -1  -2 45.0656 2.13226  26
   1  -1  -2 47.3431 2.47460  27
   1   1  -2 50.5903 2.49631  26
  -1  -1   2 52.4775 2.51282  26
  -1   1   2 50.5634 2.59608  28
   1  -1  -2 48.6108 2.61932  28
   1   1  -2 49.7158 2.20353  23
  -1   1   2 50.8169 2.44604  22
  -1   1   2 47.7259 2.15558   7
   1  -1  -2 40.4868 2.50440   8
  -1   1   2 49.3176 2.55547   8
  -1   1   2 45.5925 2.67638  19
   1  -1  -2 44.9122 2.63625  19
   1   1  -2 43.6301 2.22083  21
  -1  -1   2 44.8790 2.44816  17
   1   1  -2 42.5099 2.38947  15
   1  -1  -2 49.5517 2.48387  14
   1   1  -2 45.8206 2.49352  14
  -1  -1   2 44.4977 2.49312  13
   1  -1  -2 42.9283 2.29009  13
   1   1  -2 49.6653 2.53859  13
  -1  -1   2 47.9711 2.49796  14
   1   1  -1 4498.91 164.320   6
  -1  -1   1 4771.52 164.371   6
  -1   1   1 4521.17 164.385   5
  -1  -1   1 4702.49 164.342   3
   1   1  -1 4587.86 164.335   3
  -1   1   1 4806.51 164.379   2
  -1  -1   1 4771.31 164.403   1
  -1   1   1 4941.50 164.427   1
   1   1  -1 4687.93 164.352   1
   1  -1  -1 4724.42 164.330   2
   1  -1  -1 4491.49 164.352   1
   1  -1  -1 4936.12 164.455  28
  -1  -1   1 4547.69 164.298  26
  -1   1   1 4438.04 164.351  28
   1   1  -1 4709.79 164.289  26
   1  -1  -1 4739.47 164.148  27
  -1   1   1 4636.80 164.350  22
  -1   1   1 4643.55 164.365   8
   1  -1  -1 4675.40 164.417   8
  -1   1   1 4662.21 164.244   7
  -1  -1   1 4736.69 164.405  17
   1  -1  -1 4636.25 164.428  19
  -1   1   1 4803.30 164.482  19
   1   1  -1 4762.21 164.360  17
   1   1  -1 4828.81 164.244  15
  -1  -1   1 4647.38 164.248  15
   1  -1  -1 4538.79 164.137  14
  -1  -1   1 4771.16 164.179  16
  -1  -1   1 4682.49 164.329  13
   1   1  -1 4943.02 164.336  13
   1   1  -1 4968.81 164.363  14
  -1  -1   1 4728.93 164.363  14
   1  -1   0 761.543 27.6358   5
  -1  -1   0 763.023 27.5119   4
   1   1   0 757.922 27.6132   6
  -1  -1   0 757.308 27.6348   6
  -1   1   0 807.416 27.6852   5
   1  -1   0 757.026 27.6167   2
   1   1   0 777.069 27.6465   1
  -1   1   0 759.267 27.6485   2
   1   1   0 756.213 27.6294   3
  -1  -1   0 757.510 27.6273   3
   1  -1   0 773.458 27.6591   1
  -1  -1   0 766.707 27.6774   1
  -1   1   0 800.582 27.6930   1
   1   1   0 730.994 27.5147  26
  -1   1   0 794.859 27.6308  28
  -1  -1   0 792.781 27.5889  26
   1  -1   0 814.885 27.6610  28
   1  -1   0 801.404 27.6765  22
   1  -1   0 794.282 27.5784  24
  -1   1   0 824.339 27.6451  24
   1  -1   0 829.498 27.5177  23
  -1   1   0 774.159 27.6881  22
  -1   1   0 738.497 27.4861  23
   1  -1   0 759.223 27.3805  21
   1  -1   0 774.562 27.5522   8
   1  -1   0 727.758 27.6160   7
  -1  -1   0 793.655 27.4434  10
  -1   1   0 802.325 27.6229   9
  -1   1   0 771.441 27.6464   7
   1  -1   0 758.758 27.5536   9
   1  -1   0 780.457 27.6417  20
  -1  -1   0 789.599 27.6055  17
   1  -1   0 773.979 27.5306  19
   1   1   0 748.555 27.5629  17
  -1   1   0 766.848 27.6655  20
   1   1   0 807.158 27.5249  15
   1   1   0 774.569 27.6011  16
  -1  -1   0 800.572 27.5569  15
  -1  -1   0 786.710 27.5817  16
   1  -1   0 737.002 27.3459  11
  -1   1  -1 16788.9 544.206   4
   1   1   1 15345.7 544.021   6
   1  -1   1 14946.1 544.127   5
  -1   1  -1 15192.1 544.171   5
   1  -1   1 15901.7 544.119   4
  -1  -1  -1 15761.7 544.177   4
   1   1   1 15590.4 544.093   4
   1   1   1 15380.6 544.048   3
  -1  -1  -1 14773.9 544.069   1
   1   1   1 15558.1 544.067   1
   1  -1   1 15565.0 544.073   1
   1  -1   1 15961.6 544.051   2
   1  -1   1 15256.2 544.063  25
  -1  -1  -1 15613.8 544.117  27
   1   1   1 15974.9 544.088  27
  -1   1  -1 15793.4 544.113  25
   1  -1   1 15636.7 544.061  21
  -1   1  -1 15054.7 544.072  21
  -1   1  -1 14550.9 544.091  23
  -1   1  -1 14321.4 544.102  24
   1   1   1 16005.1 543.798  22
   1  -1   1 15468.3 544.094  24
   1  -1   1 15720.3 544.083  23
  -1   1  -1 15585.0 544.186  22
   1  -1   1 15290.0 544.159  22
   1  -1   1 15493.5 544.165   7
  -1   1  -1 16078.3 544.211   7
  -1  -1  -1 15829.4 544.079  10
  -1   1  -1 15842.5 544.139  10
  -1   1  -1 16539.9 544.207   9
   1  -1   1 16594.6 544.159   9
   1  -1   1 15329.7 543.818   8
   1  -1   1 15887.0 544.095  10
  -1   1  -1 16270.5 544.224  20
  -1   1  -1 15412.5 544.093  18
   1   1   1 16278.7 543.935  17
  -1  -1  -1 15617.7 544.191  20
   1  -1   1 14136.4 544.008  18
   1  -1   1 16136.1 544.201  20
  -1  -1  -1 15395.2 544.032  18
  -1  -1  -1 15527.8 544.107  16
   1   1   1 15300.0 544.120  16
   1   1   1 16371.8 544.097  15
   1  -1   1 15923.8 544.045  12
   1  -1   1 15668.3 544.039  11
   1  -1   2 3138.79 109.375   5
  -1   1  -2 3228.16 109.449   5
   1   1   2 3149.64 109.068   6
   1  -1   2 3035.97 109.257   4
   1   1   2 3083.81 109.073   7
  -1  -1  -2 2993.39 109.368   4
   1   1   2 3068.43 109.309   4
   1  -1   2 3108.78 109.070   2
   1   1   2 3240.11 109.109   3
   1  -1   2 3176.47 109.138   1
  -1  -1  -2 3015.57 109.373  27
   1  -1   2 3185.07 109.293  25
   1   1   2 3287.71 108.878  28
   1   1   2 3090.10 109.322  27
   1  -1   2 3084.88 109.028  27
   1  -1   2 3084.94 109.334  22
  -1   1  -2 3286.93 109.408  24
  -1   1  -2 3290.62 109.483  21
   1   1   2 3257.56 108.867  22
  -1   1  -2 2954.30 109.387  23
   1  -1   2 3018.87 109.341  21
  -1   1  -2 3162.67 109.400  22
   1  -1   2 3014.17 109.339  23
  -1  -1  -2 3154.69 109.395  10
   1   1   2 3166.28 109.174   8
   1  -1   2 3110.65 109.334   7
   1  -1   2 3079.81 109.270  10
   1   1   2 3110.59 109.320  10
   1  -1   2 2950.13 109.317   9
  -1   1  -2 2867.82 109.364   9
   1  -1   2 3012.70 109.282  20
   1   1   2 3045.90 109.266  20
  -1  -1  -2 3189.24 109.338  18
   1   1   2 3035.60 108.860  17
   1  -1   2 3176.93 109.296  18
   1   1   2 3259.29 109.348  16
   1  -1   2 3051.67 108.920  14
  -1   1  -2 3082.15 109.377  12
   1  -1   2 3055.70 109.297  12
   1  -1   2 3085.42 109.309  11
  -1  -1  -2 3063.71 109.322  12
  -1   1  -2 3124.02 109.416  11
   1   1   3 408.474 15.3608   6
   1   1   3 403.168 15.4202   7
  -1  -1  -3 470.404 16.0862   4
   1  -1   3 433.943 15.7936   4
   1   1   3 417.416 15.8275   4
   1  -1   3 437.811 15.9570   5
   1  -1   3 435.383 15.4735   1
  -1  -1  -3 404.179 15.3987   3
   1  -1   3 427.306 15.4120   2
   1   1   3 418.601 15.4176   3
   1   1   3 450.308 15.5254  28
   1   1   3 445.125 15.9624  27
   1  -1   3 407.213 15.6567  27
   1  -1   3 419.798 15.8426  22
   1   1   3 416.049 15.3174  22
  -1   1  -3 474.442 16.1998  23
  -1   1  -3 422.198 16.0656  21
   1  -1   3 450.381 16.0744  23
   1  -1   3 408.822 15.9476  21
   1  -1   3 425.442 15.7865   7
   1  -1   3 396.809 15.8993   9
   1  -1   3 423.060 15.8130  10
   1   1   3 426.600 15.5725   8
  -1  -1  -3 416.498 16.0114  10
   1   1   3 425.923 15.8963  10
   1  -1   3 431.647 15.8597  18
   1   1   3 439.248 15.1639  17
  -1  -1  -3 422.382 15.9442  18
   1   1   3 397.259 15.6400  20
   1  -1   3 453.501 15.8385  20
   1   1   3 416.820 15.7647  16
   1  -1   3 405.043 15.5551  14
  -1   1  -3 388.673 15.9530  11
  -1  -1  -3 423.739 15.9164  12
   1  -1   3 422.739 15.8983  12
   1  -1   3 442.073 15.9665  11
  -1   1  -3 413.794 16.0188  12
   1   1   4 1550.16 55.5313   6
   1  -1   4 1770.22 56.2417   4
   1   1   4 1463.46 55.6496   7
   1   1   4 1552.85 55.5931   3
  -1  -1  -4 1641.95 55.6713   1
   1  -1   4 1558.32 55.6137   1
  -1   1  -4 1538.82 55.6073   2
   1   1   4 1622.59 56.2258   4
   1  -1   4 1492.58 55.5446   2
  -1  -1  -4 1509.67 55.5830   3
   1   1   4 1484.82 55.8922  28
   1   1   4 1597.49 56.3617  27
   1  -1   4 1600.07 56.1891  27
  -1   1  -4 1590.12 56.5695  23
   1  -1   4 1550.11 56.3920  21
   1  -1   4 1635.77 56.2374  22
  -1   1  -4 1533.32 56.5323  21
   1  -1   4 1629.96 56.5094  23
   1   1   4 1514.28 55.6298  22
  -1  -1  -4 1602.91 55.7399   7
   1  -1   4 1705.59 56.5155   9
  -1  -1  -4 1613.43 56.5059  10
   1  -1   4 1624.28 56.2049  10
   1   1   4 1578.29 56.3366  10
   1  -1   4 1587.32 56.1017   7
  -1  -1  -4 1592.64 55.8887   8
   1   1   4 1611.88 55.8373   8
  -1  -1  -4 1591.96 56.4471  18
   1  -1   4 1622.88 56.2916  18
   1  -1   4 1598.31 55.3588  19
   1   1   4 1672.77 56.0563  20
   1  -1   4 1697.57 56.1373  20
   1   1   4 1468.90 56.0400  16
   1  -1   4 1598.21 56.0872  14
   1  -1   4 1549.70 55.8878  17
  -1  -1  -4 1526.14 56.0169  16
  -1   1  -4 1709.63 56.6428  11
  -1  -1  -4 1729.90 56.5480  11
  -1   1  -4 1554.51 56.4527  12
   1  -1   4 1461.63 56.2266  11
  -1  -1  -4 1612.18 56.4229  12
   1  -1   4 1547.15 56.2838  12
  -1   1  -5 3.28413 1.34894   4
   1   1   5 2.22273 0.99786   7
   1  -1   5 1.91330 1.37463   4
   1  -1   5 4.14217 0.83034   6
   1   1   5 2.93727 0.80735   6
   1   1   5 4.75040 1.57805   4
   1  -1   5 1.56605 0.84922   1
   1   1   5 3.44081 0.82538   3
  -1  -1  -5 2.42992 0.87797   3
  -1  -1  -5 2.53367 0.90036   1
   1  -1   5 3.71393 0.89456   2
  -1   1  -5 2.81200 0.87562   2
   1  -1   5 0.81655 1.41016  27
   1   1   5 2.21502 1.31922  28
   1   1   5 2.02124 1.56705  27
   1   1   5 2.29123 1.10211  22
  -1   1  -5 3.95109 1.73893  21
   1  -1   5 7.25826 1.89260  23
  -1  -1  -5 3.34965 1.12668   8
  -1  -1  -5 3.40082 1.05521   7
   1  -1   5 0.46007 1.59661   9
   1  -1   5 2.70427 1.46917  10
   1  -1   5 3.20823 1.51651   7
  -1  -1  -5 4.23405 1.63500  10
   1   1   5 2.75254 1.67189  10
   1   1   5 2.28197 1.07832   8
   1  -1   5 3.40877 0.82256  19
   1  -1   5 1.04097 1.65730  18
   1   1   5 2.31137 1.20880  20
  -1  -1  -5 4.18705 1.62637  18
   1  -1   5 3.60948 1.36847  20
  -1  -1  -5 2.85846 1.15399  19
  -1  -1  -5 3.35639 1.28424  20
  -1   1  -5 3.13258 1.26531  20
   1  -1   5 3.16541 1.04647  16
   1  -1   5 0.78217 1.26242  14
  -1  -1  -5 1.93134 1.23601  16
   1  -1   5 2.95424 1.10103  17
   1   1   5 3.17850 1.21660  16
   1  -1   5 2.15673 1.68904  11
  -1  -1  -5 3.27608 1.54552  12
  -1  -1  -5 2.61405 1.53265  11
  -1   1  -5 2.28146 1.65421  12
  -1   1  -5 2.80289 1.64291  11
   1  -1   5 3.87637 1.51486  13
   1  -1   5 4.47260 1.80015  12
   1  -1   6 14.4917 1.24823   6
  -1  -1  -6 15.7913 2.28572   4
   1   1   6 17.2428 1.23594   6
   1  -1   6 12.5952 2.07897   4
   1   1   6 18.1336 1.69039   7
  -1   1  -6 20.6462 2.22767   4
  -1  -1  -6 14.7797 1.32700   1
   1  -1   6 16.4146 1.29669   2
   1   1   6 14.4852 2.04423   4
  -1  -1  -6 13.4044 1.30815   3
  -1   1  -6 15.3262 1.27052   2
   1   1   6 14.5872 1.20154   3
   1  -1   6 16.3049 1.30771   1
   1   1   6 12.8527 2.38825  27
   1  -1   6 15.8618 2.34224  27
   1   1   6 14.2747 2.03767  28
  -1   1  -6 16.7284 2.51825  21
   1   1   6 18.1892 1.89380  22
   1  -1   6 13.7900 2.09032   7
   1   1   6 18.2122 2.43137  10
  -1  -1  -6 13.1866 2.31454  10
   1  -1   6 15.3035 2.15187  10
  -1  -1  -6 17.1326 1.81406   8
   1   1   6 15.4683 1.70385   8
  -1  -1  -6 17.1306 1.62986   7
   1  -1   6 12.3617 1.89894  20
  -1   1  -6 14.5124 1.95885  20
   1  -1   6 14.2141 2.47314  18
   1  -1   6 14.7040 1.45836  19
  -1  -1  -6 15.8348 2.38989  18
  -1  -1  -6 15.6840 1.84332  19
  -1  -1  -6 16.3534 1.91599  20
   1   1   6 15.2567 1.89113  20
   1  -1   6 15.8740 2.20677  14
   1  -1   6 13.8022 1.58981  16
   1  -1   6 13.2749 1.57495  17
  -1  -1  -6 12.7470 1.88252  16
   1   1   6 19.3530 1.94498  16
  -1   1  -6 19.8405 2.55653  11
  -1  -1  -6 13.6343 2.39129  12
   1  -1   6 11.3274 2.19815  13
  -1   1  -6 14.3459 2.30013  12
   1   1   6 15.6170 2.51684  11
  -1  -1  -6 15.0547 2.22581  11
   1  -1   6 10.2533 2.28458  12
  -1   1  -7 1840.91 63.5197   4
   1  -1   7 1798.80 63.1854   4
   1   1   7 1953.54 62.6654   7
   1  -1   7 1801.72 62.0528   6
  -1  -1  -7 1962.25 63.9563   4
   1   1   7 1746.35 61.9748   6
  -1  -1  -7 1786.56 62.1642   1
   1  -1   7 1748.13 62.0822   3
   1  -1   7 1843.03 62.0489   2
   1  -1   7 1699.69 62.0644   1
   1   1   7 1732.78 62.0385   3
   1   1   7 1853.44 63.4600  28
   1  -1   7 1771.99 63.6761  27
   1   1   7 1784.02 63.8260  27
  -1   1  -7 2010.09 64.5452  21
   1   1   7 1656.84 63.6511  21
   1   1   7 1740.07 62.6476   8
   1  -1   7 1759.12 63.0731   7
   1  -1   7 1803.70 63.4550  10
   1   1   7 1773.66 63.6033  10
  -1  -1  -7 1761.04 62.8112   8
  -1   1  -7 1709.37 63.7478  10
  -1   1  -7 1823.22 63.1700  20
   1  -1   7 1840.26 63.6754  18
  -1  -1  -7 1747.78 64.0550  18
   1   1   7 1622.71 62.7976  20
  -1  -1  -7 1744.95 63.1327  20
   1  -1   7 1742.49 62.9910  20
   1  -1   7 1749.94 62.5187  19
  -1  -1  -7 1747.62 62.8768  19
  -1  -1  -7 1771.01 63.0010  16
   1  -1   7 1710.02 63.6118  14
   1   1   7 1769.77 64.0574  14
   1   1   7 1722.16 63.0288  16
   1  -1   7 1729.96 62.6877  17
   1  -1   7 1739.87 62.6370  16
   1  -1   7 1798.14 63.6551  12
   1   1   7 1741.88 63.5056  11
   1   1   7 1781.53 63.5304  12
  -1  -1  -7 1794.08 64.0235  12
  -1   1  -7 1590.00 63.9068  11
  -1  -1  -7 1706.34 63.8588  11
  -1   1  -7 1817.71 64.1720  12
   1  -1   7 1675.72 63.8745  13
   1  -1   8 98.8356 3.89022   6
  -1  -1  -8 102.484 5.70596   4
   1  -1   8 106.835 5.28253   4
   1   1   8 106.830 4.71879   7
  -1   1  -8 93.5534 5.37663   4
   1  -1   8 99.3760 3.84640   3
   1  -1   8 96.7863 3.88058   3
  -1  -1  -8 101.872 4.02651   1
   1  -1   8 95.7421 5.77610  27
   1  -1   8 90.2628 5.82568  26
  -1   1  -8 103.270 6.06497  27
   1   1   8 94.1691 5.39424  28
   1   1   8 110.314 6.02309  27
  -1   1  -8 120.026 6.42364  21
   1  -1   8 112.252 5.99850  21
   1   1   8 88.8766 5.60619  21
   1  -1   8 100.041 5.48542  10
  -1   1  -8 107.570 5.87808  10
  -1  -1  -8 103.124 4.89686   8
   1  -1   8 100.365 5.13524   7
   1   1   8 99.9722 4.74367   8
   1  -1   8 108.340 5.84461  18
   1  -1   8 94.5045 4.97668  20
   1  -1   8 95.5256 4.63905  19
  -1  -1  -8 98.2190 6.02250  18
   1   1   8 93.6312 4.86521  20
  -1  -1  -8 100.155 5.12456  20
  -1  -1  -8 93.4278 4.91629  19
  -1   1  -8 100.353 5.16114  20
   1  -1   8 97.3585 4.61617  16
   1   1   8 108.305 5.16544  16
   1  -1   8 115.276 4.81647  17
   1  -1   8 110.412 5.89103  14
  -1  -1  -8 88.4396 4.91026  16
   1   1   8 96.0481 5.97216  14
   1  -1   8 97.5773 5.93534  13
  -1   1  -8 98.8400 6.07396  12
   1   1   8 109.104 5.77318  11
  -1   1  -8 94.4607 5.95802  11
  -1  -1  -8 103.403 6.07921  12
   1  -1   8 104.296 5.76751  12
   1   1   8 102.822 5.66688  12
  -1  -1  -8 99.9927 5.88561  11
  -1  -1  -9 27.6046 3.08734   4
  -1   1  -9 33.7305 3.16244   4
   1   1   9 32.3614 2.31495   7
   1  -1   9 27.7587 2.83602   4
   1  -1   9 21.8268 3.14438  26
  -1   1  -9 28.4756 3.54909  27
   1   1   9 24.9764 2.89305  28
  -1   1  -9 29.4571 3.64418  21
   1  -1   9 34.1351 3.18664  10
  -1   1  -9 30.2198 3.36413  10
   1  -1   9 19.0576 2.49962   7
  -1  -1  -9 31.7249 2.49356   8
   1   1   9 30.3557 2.31141   8
  -1   1  -9 27.7414 2.52739  20
  -1  -1  -9 25.5232 3.37145  18
   1  -1   9 24.3441 2.26361  19
   1  -1   9 28.3242 2.59580  20
  -1  -1  -9 33.1661 2.71888  19
  -1  -1  -9 28.6467 2.62476  20
   1  -1   9 25.0531 2.15933  17
   1   1   9 23.9561 2.51362  16
   1  -1   9 27.5534 3.19091  14
  -1  -1  -9 26.6718 2.58265  16
   1  -1   9 27.5494 2.10048  16
   1   1   9 26.1155 3.34282  14
  -1  -1  -9 37.5219 3.67058  11
  -1  -1  -9 22.9743 3.24582  12
   1  -1   9 26.5259 3.30465  13
   1   1   9 32.0817 3.37414  11
  -1   1  -9 27.4928 3.48691  11
  -1   1  -9 26.2306 3.56548  12
   1   1  10 446.837 17.5921   7
  -1   1 -10 476.234 18.9434   4
  -1  -1 -10 465.110 19.2597   4
   1  -1  10 498.715 18.4645   4
   1  -1  10 443.753 19.7620  26
  -1   1 -10 495.707 20.1598  27
   1   1  10 484.446 18.2917  22
  -1  -1 -10 498.907 18.0328   8
   1  -1  10 507.153 18.3831   7
   1   1  10 484.382 17.7505   8
  -1   1 -10 494.385 19.7545  10
   1  -1  10 454.376 18.0434  20
  -1   1 -10 437.145 18.1436  20
  -1  -1 -10 480.942 20.0710  18
  -1  -1 -10 483.857 18.2460  19
  -1  -1 -10 519.876 18.5025  20
  -1  -1 -10 446.450 18.0878  16
   1   1  10 443.822 18.1277  16
   1  -1  10 454.159 19.3922  14
   1  -1  10 452.529 17.6254  16
   1   1  10 507.352 20.0517  14
   1  -1  10 456.430 17.6389  17
  -1   1 -10 466.497 19.9171  12
   1   1  10 443.277 19.8084  13
  -1   1 -10 439.183 19.6600  11
   1  -1  10 490.140 19.9258  13
  -1  -1 -10 426.865 19.4750  11
  -1  -1 -10 507.423 20.0348  12
   1   1  11 1806.68 66.7384   7
  -1   1 -11 1700.47 68.0149   4
  -1  -1 -11 1961.70 68.8696   4
   1  -1  11 1918.90 67.6338   4
  -1   1 -11 1897.13 69.7602  27
   1  -1  11 1806.95 69.3151  26
   1   1  11 1966.42 67.6028  22
  -1   1 -11 1832.05 69.0321  10
   1   1  11 1930.26 66.8775   8
   1  -1  11 1859.58 67.4326   7
  -1  -1 -11 1909.51 67.1298   8
   1  -1  11 1872.61 66.7782  17
  -1  -1 -11 1958.10 67.5111  19
   1  -1  11 1832.21 67.1964  20
  -1  -1 -11 1645.31 67.2088  20
  -1  -1 -11 1941.68 69.7247  18
  -1  -1 -11 1918.60 67.3886  16
   1   1  11 1838.44 69.3980  14
   1  -1  11 1920.06 69.1412  14
   1   1  11 1953.63 67.5001  16
   1  -1  11 1961.56 66.8399  16
   1   1  11 1917.21 69.6364  13
   1  -1  11 1939.39 69.5344  13
  -1   1 -11 1883.95 69.5921  12
  -1  -1 -11 1985.69 69.4565  11
  -1   1 -11 1736.64 69.2801  11
  -1  -1 -11 1886.83 69.4329  12
  -1   1 -12 31.8577 3.81011   4
  -1  -1 -12 39.7074 4.24483   4
   1   1  12 32.6323 2.70822   7
   1  -1  12 38.1042 4.92871  26
  -1   1 -12 38.0724 4.93515  27
   1   1  12 30.4547 3.49191  22
   1  -1  12 29.9012 2.51787  17
  -1  -1 -12 32.2625 4.64708  18
  -1  -1 -12 29.4537 3.27879  19
  -1  -1 -12 33.2207 3.06108  20
   1  -1  12 31.5124 3.02861  20
  -1   1 -12 39.7882 4.86103  12
  -1  -1 -12 36.4002 4.84616  12
  -1   1 -12 33.0150 4.58592  11
   1  -1  12 38.3362 4.81260  13
   1   1  12 30.8033 4.44726  13
  -1  -1 -12 31.2264 4.35481  11
   1  -1  12 39.5419 4.37192  14
   1   1  12 29.7346 3.06284  16
   1   1  12 33.6284 4.60878  14
   1  -1  12 39.1572 2.66117  16
  -1  -1 -12 35.3072 2.91833   8
  -1   1 -12 34.8854 4.43660  10
  -1  -1 -12 34.3020 4.71396  10
   1  -1  12 34.3719 3.39748   7
  -1  -1 -13 58.6210 5.22526   4
  -1   1 -13 60.5316 5.09986   4
   1   1  13 71.3831 3.76995   7
   1  -1  13 56.1173 4.29553   7
  -1  -1 -13 60.6040 5.98019  10
  -1   1 -13 52.4474 5.50595  10
  -1  -1 -13 62.0842 3.93874   8
   1  -1  13 50.6933 5.84251  26
  -1  -1 -13 64.0109 6.10497  18
   1  -1  13 60.7458 3.48571  17
   1  -1  13 64.1133 4.04781  20
  -1  -1 -13 66.2885 4.56864  19
  -1  -1 -13 54.5294 4.03358  20
   1  -1  13 59.9721 3.54318  16
   1  -1  13 63.8330 5.83963  14
   1   1  13 61.6957 4.23692  16
   1   1  13 66.8793 6.25726  14
   1  -1  13 69.3329 6.28265  13
  -1   1 -13 51.7006 6.02236  12
   1   1  13 59.1491 5.94020  13
  -1   1 -13 57.4404 5.82771  11
  -1  -1 -13 51.6621 5.69805  11
  -1  -1 -13 60.8090 5.72749  12
  -1  -1 -14 167.590 9.28300   4
  -1   1 -14 137.667 8.47284   4
   1   1  14 156.109 6.97487   7
  -1   1 -14 149.676 9.56179  10
  -1  -1 -14 145.958 9.80770  10
   1  -1  14 174.712 7.97632   7
  -1  -1 -14 144.137 7.18669   8
  -1  -1 -14 152.581 10.5039  27
  -1  -1 -14 141.681 10.0076  18
  -1  -1 -14 157.911 7.58758  20
  -1  -1 -14 161.549 7.99950  19
   1  -1  14 164.727 7.46932  20
   1  -1  14 166.128 6.83155  17
   1   1  14 167.390 7.79736  16
   1  -1  14 175.510 9.95836  14
   1  -1  14 155.879 6.95446  16
   1   1  14 163.882 10.1850  14
   1  -1  14 171.382 10.2366  13
  -1   1 -14 171.899 10.7354  12
   1   1  14 166.165 10.4011  13
  -1  -1 -14 164.949 10.1395  12
  -1  -1 -14 150.327 9.67353  11
  -1   1 -14 170.174 10.3054  11
  -1  -1 -15 4.52211 3.31352   4
  -1   1 -15 1.45904 3.18748   4
  -1   1 -15 4.91697 4.32387  10
  -1  -1 -15-3.02702 3.87896  10
  -1  -1 -15 1.71490 4.04283  27
   1   1  15 3.75233 4.30062  26
   1  -1  15 5.10195 1.62964  17
  -1  -1 -15 7.28209 4.63666  18
  -1  -1 -15 3.00781 2.95791  19
  -1  -1 -15-1.05323 2.38288  20
   1  -1  15 1.20717 1.75627  16
   1   1  15 6.01676 3.89196  14
   1   1  15-0.29701 2.40783  16
   1  -1  15 1.38718 3.55529  14
  -1   1 -15 3.22096 4.12739  12
   1  -1  15 3.78532 4.09823  13
  -1   1 -15 4.59116 4.03371  11
   1   1  15-2.37072 4.49354  13
  -1  -1 -15-0.71045 3.94413  11
  -1  -1 -15 0.76412 4.10059  12
  -1  -1 -16 438.623 19.3718   4
  -1   1 -16 458.495 18.8814   4
  -1  -1 -16 451.771 20.9394  10
  -1   1 -16 438.628 20.5003  10
   1   1  16 448.065 20.8746  26
  -1  -1 -16 409.506 21.1199  27
  -1  -1 -16 403.146 20.7018  18
   1   1  16 408.945 20.3578  14
   1   1  16 442.813 17.3007  16
   1  -1  16 442.739 20.3723  14
   1  -1  16 430.879 16.1361  16
   1  -1  16 468.308 21.2500  13
  -1  -1 -16 388.284 20.0188  11
   1   1  16 412.379 20.6125  13
  -1   1 -16 410.267 20.9367  12
  -1  -1 -16 383.845 20.2685  12
  -1   1 -16 449.761 20.9057  11
  -1   1 -17 115.001 7.61903   4
  -1  -1 -17 107.377 7.91487   4
  -1   1 -17 117.240 8.93999  10
  -1  -1 -17 100.151 9.04389  10
   1   1  17 91.3165 8.85696  26
  -1  -1 -17 105.558 9.66247  27
  -1  -1 -17 107.399 9.40933  18
   1   1  17 92.4934 8.55756  14
   1  -1  17 96.9176 8.51599  14
   1   1  17 99.8212 5.82796  16
  -1  -1 -17 117.000 8.97643  11
  -1  -1 -17 98.5131 9.16723  12
   1   1  17 103.984 9.02003  13
  -1   1 -17 116.274 9.17895  11
   1  -1  17 101.995 8.96635  13
  -1   1 -17 107.354 9.38342  12
  -1  -1 -18 1212.24 44.4268   4
  -1   1 -18 1223.42 43.7529   4
  -1   1 -18 1034.53 45.2289  10
  -1  -1 -18 1026.01 45.6772  10
   1   1  18 1147.92 46.2260  26
  -1  -1 -18 1077.49 46.5009  18
   1  -1  18 1091.95 45.4091  14
   1   1  18 1209.64 46.5211  14
  -1   1 -18 1140.01 46.2564  11
  -1  -1 -18 1039.30 45.3143  11
  -1   1 -18 1186.20 46.9690  12
   1   1  18 1141.86 46.4661  13
  -1  -1 -18 1141.65 46.5397  12
   1  -1  18 1110.90 46.0937  13
  -1  -1 -19 22.4900 5.19072   4
  -1   1 -19 22.3020 4.61591   4
  -1   1 -19 18.2340 5.72281  10
  -1  -1 -19 15.7590 6.41038  10
   1   1  19 22.3837 5.90486  26
  -1  -1 -19 11.8359 6.00790  18
   1   1  19 15.5275 6.12605  14
   1   1  19 17.3253 6.34772  13
   1  -1  19 19.9273 6.36694  13
  -1   1 -19 29.3611 6.48314  11
  -1  -1 -19 15.1684 6.17478  12
   1  -1  19 19.8818 5.52604  14
  -1   1 -19 10.6139 6.47778  12
  -1  -1 -20 166.439 10.5654   4
  -1   1 -20 156.370 9.83627   4
  -1  -1 -20 172.941 12.4677  10
  -1   1 -20 154.239 11.8629  10
   1   1  20 170.125 12.5585  26
  -1  -1 -20 170.034 13.2735  18
   1   1  20 185.458 12.8131  14
   1  -1  20 150.949 11.6220  14
  -1  -1 -20 173.762 12.7943  12
  -1   1 -20 186.003 12.9200  11
  -1   1 -20 174.530 13.2044  12
   1   1  20 174.270 12.6480  13
   1  -1  20 166.303 12.7575  13
  -1   1 -21 4.47862 4.19324   4
  -1  -1 -21 2.71526 4.70344   4
  -1   1 -21 2.00677 5.66113  10
  -1  -1 -21 7.59491 6.58917  10
   1   1  21 6.44152 6.19957  26
  -1  -1 -21-1.20206 6.67318  18
   1  -1  21 4.44578 6.32016  15
  -1  -1 -21 2.25237 6.30312  12
   1  -1  21-5.57462 6.58286  13
   1  -1  21 6.00742 5.86883  14
  -1   1 -21 11.8208 6.97924  12
  -1   1 -21 3.21547 5.54665  11
   1   1  21 1.12973 6.22016  13
   1   1  21 1.06615 5.67123  14
  -1  -1 -22-2.02333 4.98228   4
   1  -1  22 2.28106 6.17392  26
   1   1  22-4.47851 6.79933  26
  -1   1 -22 13.5421 6.78597  10
  -1  -1 -22 13.5441 6.90103  10
  -1  -1 -22-3.77894 7.70167  18
   1  -1  22 5.78579 6.83200  15
   1  -1  22 4.17021 6.41748  14
  -1   1 -22 5.55009 6.26238  11
  -1   1 -22 6.19480 7.15410  12
   1   1  22 12.2268 7.06631  14
   1  -1  22 10.5172 7.04778  13
   1   1  22-8.27067 7.22411  13
  -1  -1 -22-1.18164 6.82317  12
   1   1  23 48.5863 8.34012  26
   1  -1  23 24.7766 7.76847  26
  -1   1 -23 33.6160 7.59691  25
  -1  -1 -23 26.2560 8.87487  18
  -1   1 -23 29.8169 8.95731  18
   1   1  23 35.5599 8.27132  14
   1  -1  23 31.6239 7.86224  13
   1   1  23 29.5604 8.14985  13
  -1   1 -23 43.8847 9.64413  12
  -1  -1 -23 28.2650 8.36311  12
   1  -1  23 29.1481 7.28635  14
   1  -1  23 33.5254 8.10768  15
  -1  -1 -23 32.5841 7.88458  10
  -1   1 -23 33.2482 7.96599  10
  -1   1 -24 277.182 18.1849  10
  -1  -1 -24 299.391 19.1028  10
   1  -1  24 329.019 19.6166  26
   1   1  24 301.267 19.1619  26
  -1   1 -24 304.063 18.6523  25
  -1   1 -24 312.560 20.2699  18
  -1  -1 -24 298.067 20.5253  18
   1  -1  24 316.722 19.5331  15
   1   1  24 326.644 19.4770  14
   1   1  24 336.895 19.7131  15
   1  -1  24 346.682 19.2992  14
  -1   1 -24 333.352 20.3923  12
  -1  -1 -24 314.517 19.6739  12
   1   1  24 355.180 20.2702  13
   1  -1  24 337.654 19.8723  13
  -1   1 -25 442.223 23.6388  10
  -1  -1 -25 431.474 24.0772  10
   1  -1  25 433.566 23.3862  14
  -1   1 -25 461.367 23.7962  25
  -1  -1 -25 427.255 23.1658  25
   1  -2 -25 45.2869 9.05245  10
   1   2 -25 65.0021 8.77357  10
  -1   2  25 73.5022 9.67037  26
  -1  -2  25 77.0058 10.3417  15
  -1   2  25 48.5797 8.71745  15
   1   2 -25 60.9829 9.79872  11
   1  -2 -25 72.3824 9.92685  12
  -1  -2  25 93.7479 10.4262  14
   1   2 -24 0.95942 6.09881  10
   1  -2 -24-1.17343 7.02711  10
  -1  -2  24 4.70021 6.57574  26
  -1   2  24 9.82962 6.76694  26
   1   2 -24-2.59639 8.04331  18
   1  -2 -24-8.01680 7.94489  18
  -1  -2  24 5.72550 7.23348  15
  -1   2  24 1.08602 6.27051  15
  -1  -2  24-5.02427 7.83335  13
   1   2 -24 1.31410 7.47151  12
  -1  -2  24 5.66920 6.59600  14
   1   2 -24-3.35022 7.18704  11
[truncated: 5,410,532 more chars]
