# Supplementary material for: Crystal structure of 2-{[5-amino-1-(phenyl­sulfon­yl)-1H-pyrazol-3-yl]­oxy}-1-(4-methyl­phen­yl)ethan-1-one
Source: Acta Crystallogr E Crystallogr Commun. 2021 Sep 30;77(Pt 10):1054–7. doi: 10.1107/S2056989021010008 (PMC8491526; doi:10.1107/S2056989021010008)
Supplement: Supplementary file 2 [file e-77-01054-Isup2.hkl]

data_I                                                                          
_shelx_title ' elg_nb3 in P2(1)/c'                                              
_shelx_refln_list_code          4                                               
_shelx_F_calc_maximum      402.33                                               
_exptl_crystal_F_000       776.00                                               
_reflns_d_resolution_high  0.5746                                               
                                                                                
loop_                                                                           
 _space_group_symop_operation_xyz                                               
 'x, y, z'                                                                      
 '-x, y+1/2, -z+1/2'                                                            
 '-x, -y, -z'                                                                   
 'x, -y-1/2, z-1/2'                                                             
                                                                                
_cell_length_a     9.7724                                                       
_cell_length_b    11.9843                                                       
_cell_length_c    15.0131                                                       
_cell_angle_alpha  90.000                                                       
_cell_angle_beta   95.449                                                       
_cell_angle_gamma  90.000                                                       
                                                                                
_shelx_F_squared_multiplier     1.000                                           
                                                                                
loop_                                                                           
 _refln_index_h                                                                 
 _refln_index_k                                                                 
 _refln_index_l                                                                 
 _refln_F_squared_calc                                                          
 _refln_F_squared_meas                                                          
 _refln_F_squared_sigma                                                         
 _refln_observed_status                                                         
   1   0   0       4621.09       4741.87        95.42 o                         
   2   0   0      20661.04      21133.46       178.71 o                         
   3   0   0       2222.65       2142.02        16.91 o                         
   4   0   0       2111.41       2316.38        17.47 o                         
   5   0   0       1493.75       1575.57        11.30 o                         
   6   0   0        782.67        851.82         7.40 o                         
   7   0   0        594.71        567.65         5.88 o                         
   8   0   0       2446.62       2349.46        22.67 o                         
   9   0   0        155.22        128.90         1.98 o                         
  10   0   0        288.44        284.14         4.42 o                         
  11   0   0          9.23          7.51         0.99 o                         
  12   0   0        501.49        525.22         7.45 o                         
  13   0   0        244.81        248.03         5.29 o                         
  14   0   0         11.35         14.58         2.00 o                         
  15   0   0        346.41        347.04         6.92 o                         
  16   0   0        196.65        200.67         6.25 o                         
   1   1   0        588.90        601.74         3.38 o                         
   2   1   0        570.11        580.43         3.44 o                         
   3   1   0         45.97         62.38         0.49 o                         
   4   1   0         38.34         28.72         0.33 o                         
   5   1   0        286.03        304.77         1.81 o                         
   6   1   0       1234.75       1301.31         7.76 o                         
   7   1   0        436.71        475.84         3.62 o                         
   8   1   0        452.80        485.40         3.89 o                         
   9   1   0         94.70         95.09         1.22 o                         
  10   1   0        194.64        177.85         2.47 o                         
  11   1   0         77.35         83.82         1.45 o                         
  12   1   0        113.90        114.81         2.93 o                         
  13   1   0         39.86         41.39         1.81 o                         
  14   1   0         67.38         65.54         2.05 o                         
  15   1   0        130.52        135.29         3.20 o                         
  16   1   0         42.32         42.22         2.22 o                         
   0   2   0      10194.71      10431.75        85.70 o                         
   1   2   0        351.55        400.91         2.49 o                         
   2   2   0        168.36        182.28         1.17 o                         
   3   2   0        458.93        519.68         3.04 o                         
   4   2   0       1114.73       1313.23         7.19 o                         
   5   2   0       2459.01       2765.71        15.10 o                         
   6   2   0         88.78         85.66         0.78 o                         
   7   2   0        339.12        355.30         2.73 o                         
   8   2   0        604.09        553.92         4.47 o                         
   9   2   0        695.02        710.09         6.06 o                         
  10   2   0         35.95         30.24         1.23 o                         
  11   2   0        189.16        197.37         2.44 o                         
  12   2   0        184.56        203.40         2.79 o                         
  13   2   0        168.35        175.07         2.70 o                         
  14   2   0        126.14        126.06         2.98 o                         
  15   2   0          0.02          0.70         1.51 o                         
  16   2   0         38.92         39.48         2.21 o                         
   1   3   0       6804.92       6838.19        38.68 o                         
   2   3   0       1826.06       1856.94        10.88 o                         
   3   3   0        584.20        606.75         3.52 o                         
   4   3   0        248.32        303.69         1.87 o                         
   5   3   0         60.34         77.88         0.72 o                         
   6   3   0         54.55         62.56         0.76 o                         
   7   3   0        161.84        171.23         1.63 o                         
   8   3   0         41.45         47.30         0.77 o                         
   9   3   0         11.42         14.56         0.64 o                         
  10   3   0        327.91        316.19         3.75 o                         
  11   3   0        339.35        367.50         4.30 o                         
  12   3   0         10.31         12.37         1.02 o                         
  13   3   0         41.43         42.00         1.66 o                         
  14   3   0         98.78         95.09         2.27 o                         
  15   3   0         14.46         13.08         1.71 o                         
  16   3   0         54.54         54.17         2.63 o                         
   0   4   0      21402.79      21802.24       172.85 o                         
   1   4   0        550.45        592.68         3.54 o                         
   2   4   0       1268.26       1308.02         7.40 o                         
   3   4   0       2393.95       2544.51        14.30 o                         
   4   4   0       3938.89       4436.74        25.24 o                         
   5   4   0       1440.15       1365.58         9.01 o                         
   6   4   0       1657.24       1748.35        12.06 o                         
   7   4   0        527.33        554.05         4.56 o                         
   8   4   0       1131.30       1100.42         8.41 o                         
   9   4   0          8.20          6.75         0.64 o                         
  10   4   0        449.65        441.10         4.55 o                         
  11   4   0          1.23          0.71         0.85 o                         
  12   4   0        826.24        864.66         9.40 o                         
  13   4   0        415.85        430.91         5.39 o                         
  14   4   0          0.02         -1.16         1.44 o                         
  15   4   0          5.72          4.08         1.64 o                         
  16   4   0        126.23        115.29         5.90 o                         
   1   5   0       1370.81       1330.72         7.83 o                         
   2   5   0       1361.14       1336.13         7.82 o                         
   3   5   0        168.80        171.73         1.12 o                         
   4   5   0        502.71        501.76         3.30 o                         
   5   5   0          7.53         16.90         0.38 o                         
   6   5   0       2144.80       2116.80        14.67 o                         
   7   5   0        413.49        376.67         3.21 o                         
   8   5   0         62.99         58.60         0.94 o                         
   9   5   0        204.44        215.58         2.73 o                         
  10   5   0         26.23         24.39         1.25 o                         
  11   5   0         15.56         21.49         1.05 o                         
  12   5   0        229.90        240.31         3.47 o                         
  13   5   0         14.52         13.42         1.34 o                         
  14   5   0        138.66        135.60         3.01 o                         
  15   5   0         74.51         67.71         2.70 o                         
  16   5   0         44.22         42.57         4.28 o                         
   0   6   0       1391.53       1639.91        12.45 o                         
   1   6   0        369.12        389.39         2.36 o                         
   2   6   0        108.80        118.10         0.89 o                         
   3   6   0        691.78        824.15         5.13 o                         
   4   6   0          0.94          1.94         0.22 o                         
   5   6   0        761.84        749.87         5.29 o                         
   6   6   0         62.28         61.43         0.88 o                         
   7   6   0        156.43        157.83         1.74 o                         
   8   6   0          4.44          3.62         0.45 o                         
   9   6   0          1.97          1.60         0.73 o                         
  10   6   0          3.30          3.29         0.78 o                         
  11   6   0         19.84         19.14         1.06 o                         
  12   6   0         20.22         22.66         1.27 o                         
  13   6   0        313.39        327.60         4.97 o                         
  14   6   0          5.94          5.19         1.36 o                         
  15   6   0         22.62         22.94         1.93 o                         
  16   6   0          4.01          1.76         5.73 o                         
   1   7   0       2081.68       2050.80        11.93 o                         
   2   7   0        859.32        810.28         6.45 o                         
   3   7   0        312.01        352.86         2.61 o                         
   4   7   0          4.91          6.60         0.31 o                         
   5   7   0        626.73        694.20         5.14 o                         
   6   7   0          5.10          6.87         0.33 o                         
   7   7   0         82.11         71.06         0.94 o                         
   8   7   0          0.01          0.61         0.48 o                         
   9   7   0          0.49          0.32         0.71 o                         
  10   7   0         27.99         27.02         1.10 o                         
  11   7   0        395.60        427.41         5.54 o                         
  12   7   0         28.14         26.45         1.34 o                         
  13   7   0        238.71        252.60         3.77 o                         
  14   7   0         14.08         12.76         1.42 o                         
  15   7   0         41.71         40.35         2.05 o                         
   0   8   0       8723.26       9090.42       111.32 o                         
   1   8   0         13.52         25.22         0.42 o                         
   2   8   0        924.17       1070.49         7.41 o                         
   3   8   0        108.98        118.99         1.11 o                         
   4   8   0        287.20        255.12         2.06 o                         
   5   8   0       3705.56       3498.99        23.97 o                         
   6   8   0        257.55        242.27         2.34 o                         
   7   8   0        322.40        317.34         3.36 o                         
   8   8   0        103.78         98.90         1.51 o                         
   9   8   0        118.83        114.60         1.85 o                         
  10   8   0        179.98        178.99         2.90 o                         
  11   8   0        101.36        109.00         2.77 o                         
  12   8   0          0.23          1.31         1.16 o                         
  13   8   0         70.42         69.09         1.91 o                         
  14   8   0         36.80         36.65         1.74 o                         
  15   8   0          8.78         10.66         2.10 o                         
   1   9   0        709.97        628.33         4.19 o                         
   2   9   0        810.38        749.65         5.90 o                         
   3   9   0        532.43        470.44         4.03 o                         
   4   9   0        566.18        578.61         4.15 o                         
   5   9   0          2.46          1.63         0.40 o                         
   6   9   0       1839.98       1741.10        13.64 o                         
   7   9   0        459.89        471.21         5.21 o                         
   8   9   0         56.69         47.86         1.15 o                         
   9   9   0         63.07         65.83         1.59 o                         
  10   9   0          5.28          4.78         1.01 o                         
  11   9   0          3.70          1.63         1.15 o                         
  12   9   0        181.92        188.82         3.23 o                         
  13   9   0          7.51          8.29         1.31 o                         
  14   9   0         50.53         45.11         1.95 o                         
  15   9   0         85.68         79.97         4.95 o                         
   0  10   0       2033.65       1926.43        17.40 o                         
   1  10   0        165.15        148.15         1.46 o                         
   2  10   0         32.64         46.64         0.76 o                         
   3  10   0          1.28          2.17         0.46 o                         
   4  10   0        155.24        142.81         1.47 o                         
   5  10   0         82.30         70.31         1.04 o                         
   6  10   0        149.91        136.05         1.56 o                         
   7  10   0        245.18        254.07         2.89 o                         
   8  10   0        423.67        425.65         4.46 o                         
   9  10   0         22.52         25.43         1.10 o                         
  10  10   0          0.02          0.39         1.01 o                         
  11  10   0         32.88         35.25         1.57 o                         
  12  10   0         68.38         72.19         2.10 o                         
  13  10   0          0.84          1.04         1.46 o                         
  14  10   0         17.19         16.03         1.74 o                         
   1  11   0       1938.71       1862.32        12.60 o                         
   2  11   0        194.28        163.42         1.73 o                         
   3  11   0        406.84        348.42         2.98 o                         
   4  11   0         34.34         30.61         0.67 o                         
   5  11   0          1.72          3.64         0.45 o                         
   6  11   0         46.47         42.46         0.94 o                         
   7  11   0          0.97          1.44         0.74 o                         
   8  11   0         78.37         80.71         1.65 o                         
   9  11   0          9.80          8.56         1.09 o                         
  10  11   0         90.61         86.69         1.96 o                         
  11  11   0         81.10         88.22         2.45 o                         
  12  11   0        102.14         91.44         2.30 o                         
  13  11   0        137.80        148.09         3.30 o                         
  14  11   0         18.18         23.94         4.54 o                         
   0  12   0         64.39        112.98         2.11 o                         
   1  12   0         23.87         38.86         0.81 o                         
   2  12   0        105.25        116.67         1.30 o                         
   3  12   0         49.17         54.06         1.01 o                         
   4  12   0          4.17          3.47         0.47 o                         
   5  12   0        805.42        813.25         6.43 o                         
   6  12   0          8.29          5.63         0.67 o                         
   7  12   0        242.86        240.88         3.16 o                         
   8  12   0        533.97        566.42         6.02 o                         
   9  12   0         32.50         35.08         1.53 o                         
  10  12   0          2.16          0.57         1.16 o                         
  11  12   0         12.14         10.24         1.34 o                         
  12  12   0          3.85          1.18         1.52 o                         
  13  12   0         94.21         90.48         3.16 o                         
   1  13   0        430.96        392.35         3.87 o                         
   2  13   0          5.81          7.23         0.59 o                         
   3  13   0        404.40        401.85         3.48 o                         
   4  13   0        206.85        201.00         2.53 o                         
   5  13   0        128.32        124.37         1.96 o                         
   6  13   0       1230.99       1216.85        10.05 o                         
   7  13   0        393.77        401.18         4.29 o                         
   8  13   0         98.22         89.99         2.61 o                         
   9  13   0        303.87        303.72         4.44 o                         
  10  13   0         42.71         41.32         1.75 o                         
  11  13   0         81.86         84.84         2.58 o                         
  12  13   0        107.62        100.92         2.94 o                         
   0  14   0        381.73        376.01         5.20 o                         
   1  14   0         23.11         28.45         0.88 o                         
   2  14   0         96.85        101.06         1.47 o                         
   3  14   0        127.05        127.35         1.60 o                         
   4  14   0         16.42         21.10         0.84 o                         
   5  14   0         21.87         26.51         0.96 o                         
   6  14   0          0.51          1.51         0.92 o                         
   7  14   0          5.58          5.09         0.99 o                         
   8  14   0         24.69         29.75         1.30 o                         
   9  14   0         97.35        106.03         3.06 o                         
  10  14   0          0.38          0.02         1.57 o                         
  11  14   0         17.44         13.72         1.66 o                         
  12  14   0         31.27         37.35         4.73 o                         
   1  15   0        388.52        399.85         3.88 o                         
   2  15   0        122.81        123.85         1.83 o                         
   3  15   0         31.36         29.29         0.99 o                         
   4  15   0         65.99         64.51         1.63 o                         
   5  15   0         34.49         33.13         1.13 o                         
   6  15   0        498.68        508.88         5.40 o                         
   7  15   0         23.28         22.66         1.26 o                         
   8  15   0          4.15          3.44         1.15 o                         
   9  15   0          7.90          9.65         1.41 o                         
  10  15   0          5.65          7.84         1.66 o                         
  11  15   0        110.17        104.42         5.94 o                         
   0  16   0          7.92          9.04         1.33 o                         
   1  16   0         11.56         13.35         0.93 o                         
   2  16   0         18.75         17.59         0.96 o                         
   3  16   0        222.09        231.10         2.69 o                         
   4  16   0        187.40        198.91         2.57 o                         
   5  16   0        489.79        493.99         5.44 o                         
   6  16   0          9.52          8.80         1.15 o                         
   7  16   0        294.46        291.07         3.72 o                         
   8  16   0        231.38        240.27         4.07 o                         
   9  16   0         14.91         17.51         1.77 o                         
  10  16   0          7.61         10.06         3.47 o                         
   1  17   0         82.64         85.40         1.65 o                         
   2  17   0          0.38         -0.63         0.92 o                         
   3  17   0         82.18         84.89         2.11 o                         
   4  17   0         12.67          9.56         1.11 o                         
   5  17   0         45.41         41.02         1.57 o                         
   6  17   0        141.05        141.38         2.75 o                         
   7  17   0        268.56        274.46         3.90 o                         
   8  17   0         38.66         38.21         1.96 o                         
   9  17   0         97.38         96.70        15.43 o                         
   0  18   0         28.72         37.92         2.01 o                         
   1  18   0        118.91        132.22         2.38 o                         
   2  18   0          1.48          0.55         1.12 o                         
   3  18   0        313.32        314.30         4.02 o                         
   4  18   0          4.54          4.48         1.20 o                         
   5  18   0         71.63         66.40         2.29 o                         
   6  18   0        176.10        184.71         2.98 o                         
   7  18   0        117.12        124.98         2.97 o                         
   1  19   0         71.50         68.83         1.81 o                         
   2  19   0         82.91         84.09         1.96 o                         
   3  19   0         33.26         27.36         1.51 o                         
   4  19   0         12.10         10.61         1.42 o                         
   5  19   0          1.41         -0.15         1.61 o                         
   6  19   0        101.18         93.37         4.53 o                         
   0  20   0        316.98        331.06         7.25 o                         
   1  20   0          0.45          1.29         1.61 o                         
   2  20   0         89.49         91.65         2.86 o                         
   3  20   0         47.92         56.30         3.43 o                         
   4  20   0        172.41        197.74        12.11 o                         
 -16   1   1         16.83         17.33         1.79 o                         
 -15   1   1         22.12         24.99         1.62 o                         
 -14   1   1        295.94        300.84         4.23 o                         
 -13   1   1          4.13          2.71         0.96 o                         
 -12   1   1          6.75          4.45         0.78 o                         
 -11   1   1        634.63        614.65         5.68 o                         
 -10   1   1         38.58         32.09         0.94 o                         
  -9   1   1       1520.51       1457.84        11.31 o                         
  -8   1   1        748.92        705.81         5.46 o                         
  -7   1   1         73.89         55.26         0.71 o                         
  -6   1   1       1580.34       1690.28        10.09 o                         
  -5   1   1       1281.09       1477.72         7.90 o                         
  -4   1   1       3327.46       3621.52        18.79 o                         
  -3   1   1          0.06          5.37         0.16 o                         
  -2   1   1       1443.34       1483.67         8.98 o                         
  -1   1   1       3697.33       3646.96        22.50 o                         
   0   1   1         33.43         30.01         0.46 o                         
   1   1   1      12200.26      12109.87        62.83 o                         
   2   1   1        159.10        172.85         1.12 o                         
   3   1   1        221.08        275.88         1.69 o                         
   4   1   1         54.63         41.41         0.43 o                         
   5   1   1        616.39        791.89         4.46 o                         
   6   1   1        454.58        465.42         3.09 o                         
   7   1   1       1079.28       1029.76         6.96 o                         
   8   1   1       1239.73       1140.03         8.62 o                         
   9   1   1         26.25         23.70         0.64 o                         
  10   1   1        407.83        378.41         3.95 o                         
  11   1   1         69.04         68.13         1.43 o                         
  12   1   1        791.65        816.23         8.54 o                         
  13   1   1        760.13        772.29         8.95 o                         
  14   1   1        306.97        309.89         4.43 o                         
  15   1   1         77.52         72.19         2.20 o                         
  16   1   1         20.06         16.66         1.76 o                         
 -16   2   1          2.43          1.44         1.66 o                         
 -15   2   1        135.71        125.92         3.32 o                         
 -14   2   1         93.25        101.01         2.39 o                         
 -13   2   1         17.18         16.10         1.09 o                         
 -12   2   1         85.81         90.57         1.77 o                         
 -11   2   1          3.31          7.28         0.66 o                         
 -10   2   1          7.83          7.94         0.60 o                         
  -9   2   1        602.75        555.64         4.44 o                         
  -8   2   1        483.76        470.53         3.58 o                         
  -7   2   1        381.86        403.63         2.95 o                         
  -6   2   1        123.39        146.01         1.11 o                         
  -5   2   1        398.49        354.23         2.00 o                         
  -4   2   1       1355.36       1490.31         7.76 o                         
  -3   2   1       5537.97       5492.24        29.97 o                         
  -2   2   1        225.13        196.82         1.16 o                         
  -1   2   1      12430.81      12336.45        82.15 o                         
   0   2   1       2015.85       1932.32        11.46 o                         
   1   2   1      34844.91      34743.51       203.71 o                         
   2   2   1         60.09         78.05         0.60 o                         
   3   2   1        448.74        426.96         2.44 o                         
   4   2   1          0.02          4.58         0.27 o                         
   6   2   1       1174.65       1200.24         8.24 o                         
   7   2   1       1850.98       1761.02        12.69 o                         
   8   2   1         27.08         18.54         0.53 o                         
   9   2   1        371.05        360.64         3.52 o                         
  10   2   1         23.74         19.16         0.68 o                         
  11   2   1        238.17        235.54         3.29 o                         
  12   2   1         91.81        101.45         2.07 o                         
  13   2   1        584.84        614.04         7.10 o                         
  14   2   1        162.47        172.80         3.10 o                         
  15   2   1         10.07          8.31         1.52 o                         
  16   2   1        139.18        132.71         3.40 o                         
 -16   3   1        110.22        107.32         3.18 o                         
 -15   3   1         28.06         21.18         1.74 o                         
 -14   3   1          3.99          3.74         1.19 o                         
 -13   3   1         95.72        100.36         2.16 o                         
 -12   3   1         88.10         87.86         1.67 o                         
 -11   3   1        123.03        135.54         2.08 o                         
 -10   3   1        223.63        198.58         3.49 o                         
  -9   3   1        101.05        106.34         1.33 o                         
  -8   3   1        230.78        243.60         2.13 o                         
  -7   3   1        126.54        117.21         1.11 o                         
  -6   3   1        488.84        538.30         3.60 o                         
  -5   3   1       1475.73       1617.40         9.30 o                         
  -4   3   1        343.41        454.96         2.60 o                         
  -3   3   1        236.14        212.66         1.31 o                         
  -2   3   1          0.02          1.02         0.13 o                         
  -1   3   1       4109.45       4255.98        25.92 o                         
   0   3   1       4822.01       5025.95        29.27 o                         
   1   3   1       1499.20       1467.72         8.15 o                         
   2   3   1       3684.06       3736.77        21.48 o                         
   3   3   1        363.58        402.79         2.42 o                         
   4   3   1       2995.50       3219.05        17.92 o                         
   5   3   1        258.73        292.93         2.20 o                         
   6   3   1        582.56        621.84         5.26 o                         
   7   3   1       2115.19       2141.45        16.36 o                         
   8   3   1         11.42         15.73         0.58 o                         
   9   3   1        840.42        832.59         7.83 o                         
  10   3   1         12.83         20.14         1.03 o                         
  11   3   1         38.47         38.95         1.35 o                         
  12   3   1         95.52        101.15         1.94 o                         
  13   3   1         84.61         90.64         1.93 o                         
  14   3   1          3.17          3.59         1.28 o                         
  15   3   1          7.11          6.47         1.54 o                         
  16   3   1        138.84        139.17         5.23 o                         
 -16   4   1          0.67          0.84         2.23 o                         
 -15   4   1         74.14         72.41         2.52 o                         
 -14   4   1         44.89         44.42         1.67 o                         
 -13   4   1         18.66         17.63         1.19 o                         
 -12   4   1          0.01          0.42         0.92 o                         
 -11   4   1         28.92         24.08         1.05 o                         
 -10   4   1          7.10         10.21         0.80 o                         
  -9   4   1         73.33         62.45         1.30 o                         
  -8   4   1          1.32          0.88         0.29 o                         
  -7   4   1         83.04         96.93         1.14 o                         
  -6   4   1         82.79         87.36         0.94 o                         
  -5   4   1        776.83        880.77         5.74 o                         
  -4   4   1         86.46         79.50         0.64 o                         
  -3   4   1         16.53         14.69         0.29 o                         
  -2   4   1       1438.38       1537.63         9.15 o                         
  -1   4   1        136.88        139.63         1.06 o                         
   0   4   1        123.95        152.06         1.02 o                         
   1   4   1        543.94        573.67         3.22 o                         
   2   4   1       1399.37       1554.36         9.45 o                         
   3   4   1        317.14        393.18         2.40 o                         
   4   4   1         35.55         52.71         0.50 o                         
   5   4   1         60.18         58.10         0.78 o                         
   6   4   1         11.82         16.00         0.58 o                         
   7   4   1         99.81        117.74         1.48 o                         
   8   4   1        392.56        321.27         3.16 o                         
   9   4   1        177.10        153.87         2.52 o                         
  10   4   1         13.89          9.51         0.77 o                         
  11   4   1        199.05        189.94         2.80 o                         
  12   4   1         20.87         22.10         1.22 o                         
  13   4   1        124.35        119.48         2.36 o                         
  14   4   1          0.16         -0.77         1.25 o                         
  15   4   1         47.91         44.51         1.98 o                         
  16   4   1          4.65          6.50         3.22 o                         
 -16   5   1         56.79         63.15         3.99 o                         
 -15   5   1          6.13          5.45         1.74 o                         
 -14   5   1          0.12         -0.55         1.30 o                         
 -13   5   1          0.25         -0.23         1.11 o                         
 -12   5   1          7.81          7.10         0.97 o                         
 -11   5   1         39.48         37.83         1.18 o                         
 -10   5   1        198.77        191.70         2.60 o                         
  -9   5   1        119.81        120.23         2.00 o                         
  -8   5   1        467.66        433.86         3.79 o                         
  -7   5   1        657.04        644.21         5.11 o                         
  -6   5   1       1618.45       1653.21        11.47 o                         
  -5   5   1       1094.97       1166.95         8.19 o                         
  -4   5   1       2354.96       2530.42        16.11 o                         
  -3   5   1         86.54         66.24         0.58 o                         
  -2   5   1        269.17        285.96         1.82 o                         
  -1   5   1       1916.31       2026.97        11.99 o                         
   0   5   1       6469.51       7016.45        39.08 o                         
   1   5   1         36.14         44.45         0.48 o                         
   2   5   1       5308.40       5692.29        31.47 o                         
   3   5   1        476.19        570.36         3.42 o                         
   4   5   1        895.55        873.16         5.90 o                         
   5   5   1        122.58        155.01         1.52 o                         
   6   5   1        747.18        763.65         6.47 o                         
   7   5   1       1695.84       1649.38        14.24 o                         
   8   5   1        407.02        458.17         4.58 o                         
   9   5   1         68.23         72.71         1.40 o                         
  10   5   1         37.82         35.15         1.15 o                         
  11   5   1        125.31        132.80         2.18 o                         
  12   5   1        366.81        387.64         4.91 o                         
  13   5   1          0.69         -0.02         1.24 o                         
  14   5   1        216.06        218.14         4.76 o                         
  15   5   1          0.07         -1.53         1.53 o                         
  16   5   1         50.66         48.17         4.22 o                         
 -16   6   1        104.29         89.81         6.42 o                         
 -15   6   1          8.57          6.64         1.69 o                         
 -14   6   1        295.89        297.64         4.22 o                         
 -13   6   1         49.26         45.38         1.69 o                         
 -12   6   1        126.40        133.29         2.54 o                         
 -11   6   1         37.81         39.61         1.27 o                         
 -10   6   1        141.91        155.72         2.49 o                         
  -9   6   1          8.91          5.07         0.70 o                         
  -8   6   1       1243.88       1147.71         8.64 o                         
  -7   6   1       2164.37       2075.14        14.82 o                         
  -6   6   1         17.51         13.90         0.39 o                         
  -5   6   1       1572.54       1720.59        12.42 o                         
  -4   6   1          0.20          0.58         0.23 o                         
  -3   6   1        959.94       1003.61         6.25 o                         
  -2   6   1        306.28        313.94         1.98 o                         
  -1   6   1       1032.73       1151.82         6.66 o                         
   0   6   1       2292.47       2813.71        14.95 o                         
   1   6   1       5120.21       5366.19        30.32 o                         
   2   6   1        454.51        653.53         3.93 o                         
   3   6   1         54.42         52.01         0.62 o                         
   4   6   1       1215.96       1234.07         8.61 o                         
   5   6   1        978.96        901.02         7.02 o                         
   6   6   1       3564.85       3566.72        30.86 o                         
   7   6   1       2098.05       1830.72        15.37 o                         
   8   6   1       2563.41       2359.58        20.23 o                         
   9   6   1          0.30          1.00         0.63 o                         
  10   6   1        138.77        141.03         3.08 o                         
  11   6   1        392.15        391.62         4.45 o                         
  12   6   1         84.57         86.39         2.00 o                         
  13   6   1        131.42        142.22         4.32 o                         
  14   6   1        141.85        142.27         2.75 o                         
  15   6   1         84.01         79.11         2.40 o                         
  16   6   1          2.30          7.62         5.21 o                         
 -15   7   1          7.68          8.35         1.60 o                         
 -14   7   1        254.33        261.66         4.10 o                         
 -13   7   1        551.43        564.48         6.65 o                         
 -12   7   1          0.49          0.25         1.05 o                         
 -11   7   1         40.65         42.10         1.32 o                         
 -10   7   1          0.58          0.51         0.82 o                         
  -9   7   1        124.16        122.39         2.03 o                         
  -8   7   1        492.76        438.61         4.05 o                         
  -7   7   1         10.19         10.23         0.48 o                         
  -6   7   1         10.46         10.27         0.43 o                         
  -5   7   1        340.23        319.12         2.56 o                         
  -4   7   1         53.94         37.23         0.53 o                         
  -3   7   1         33.43         32.69         0.62 o                         
  -2   7   1         17.80         12.39         0.32 o                         
  -1   7   1       2292.53       2361.24        14.19 o                         
   0   7   1        845.62        899.60         5.33 o                         
   1   7   1       1468.65       1617.41        10.24 o                         
   2   7   1        491.10        462.12         3.08 o                         
   3   7   1        486.58        423.84         3.18 o                         
   4   7   1         64.71         45.77         0.80 o                         
   5   7   1        142.61        148.60         1.45 o                         
   6   7   1          6.12          4.72         0.52 o                         
   7   7   1         80.59         87.60         1.54 o                         
   8   7   1        862.04        807.17         7.49 o                         
   9   7   1        140.72        130.18         2.43 o                         
  10   7   1         12.43          9.51         0.79 o                         
  11   7   1          0.68          1.08         1.01 o                         
  12   7   1         61.47         61.69         1.72 o                         
  13   7   1          0.55          0.98         1.27 o                         
  14   7   1         54.16         52.06         1.81 o                         
  15   7   1         27.22         31.16         1.84 o                         
 -15   8   1         18.33         19.14         2.15 o                         
 -14   8   1         11.01         12.59         1.53 o                         
 -13   8   1         42.47         43.11         1.62 o                         
 -12   8   1         76.93         75.50         1.89 o                         
 -11   8   1          3.74          2.14         1.04 o                         
 -10   8   1         78.50         79.91         1.82 o                         
  -9   8   1        714.64        672.29         6.45 o                         
  -8   8   1         48.22         36.42         0.85 o                         
  -7   8   1        537.01        483.36         4.02 o                         
  -6   8   1         53.81         60.97         0.83 o                         
  -5   8   1       3399.99       3238.60        22.97 o                         
  -4   8   1        456.70        408.65         2.99 o                         
  -3   8   1        347.16        344.95         3.10 o                         
  -2   8   1         12.12         12.26         0.39 o                         
  -1   8   1       1516.01       1624.58        10.14 o                         
   0   8   1          0.86          3.11         0.29 o                         
   1   8   1         15.61         19.54         0.46 o                         
   2   8   1         54.95         67.65         0.85 o                         
   3   8   1         63.50         40.24         0.68 o                         
   4   8   1          0.22          0.86         0.34 o                         
   5   8   1        835.98        835.85         6.28 o                         
   6   8   1        279.60        268.18         2.57 o                         
   7   8   1         45.99         42.62         0.98 o                         
   8   8   1        370.70        384.05         4.00 o                         
   9   8   1         52.23         49.86         1.58 o                         
  10   8   1          7.72          8.64         1.07 o                         
  11   8   1         25.25         25.60         1.60 o                         
  12   8   1        279.18        305.60         4.24 o                         
  13   8   1          2.33          0.33         1.32 o                         
  14   8   1         33.78         35.62         1.69 o                         
  15   8   1         18.19         18.87         8.51 o                         
 -15   9   1         44.07         36.24         2.75 o                         
 -14   9   1        174.70        176.51         3.63 o                         
 -13   9   1          2.38          5.18         1.31 o                         
 -12   9   1         17.93         15.34         1.37 o                         
 -11   9   1         23.21         23.39         1.28 o                         
 -10   9   1          6.82          4.42         0.97 o                         
  -9   9   1        124.32        136.66         2.03 o                         
  -8   9   1        103.33        104.16         1.65 o                         
  -7   9   1          3.45          2.08         0.46 o                         
  -6   9   1        694.40        657.68         5.39 o                         
  -5   9   1         57.28         60.60         0.86 o                         
  -4   9   1       1687.49       1622.01        10.81 o                         
  -3   9   1         23.40         29.87         0.61 o                         
  -2   9   1         26.00         25.94         0.54 o                         
  -1   9   1        352.14        370.93         2.70 o                         
   0   9   1       1268.98       1388.54         9.22 o                         
   1   9   1        114.04        106.99         1.09 o                         
   2   9   1        219.99        236.03         1.91 o                         
   3   9   1        635.51        602.86         4.98 o                         
   4   9   1          0.03          1.79         0.40 o                         
   5   9   1         27.40         21.35         0.52 o                         
   6   9   1        748.44        711.06         6.31 o                         
   7   9   1         95.33         92.91         1.55 o                         
   8   9   1          2.22          1.95         0.73 o                         
   9   9   1         11.53          8.28         0.93 o                         
  10   9   1          9.74          9.26         1.08 o                         
  11   9   1          0.01          0.43         1.19 o                         
  12   9   1        439.29        462.89         5.69 o                         
  13   9   1        273.34        282.35         3.97 o                         
  14   9   1         66.79         69.09         2.16 o                         
  15   9   1         80.44         77.14         4.92 o                         
 -14  10   1         25.03         25.76         1.72 o                         
 -13  10   1         53.45         50.48         2.07 o                         
 -12  10   1        193.04        206.59         3.46 o                         
 -11  10   1         47.56         47.22         1.61 o                         
 -10  10   1        213.03        227.01         3.18 o                         
  -9  10   1          0.14         -0.01         0.80 o                         
  -8  10   1        102.18        115.20         1.84 o                         
  -7  10   1        151.93        139.62         1.83 o                         
  -6  10   1        194.79        182.18         1.96 o                         
  -5  10   1        484.51        490.75         3.67 o                         
  -4  10   1       2605.42       2351.42        16.96 o                         
  -3  10   1         13.27          9.74         0.47 o                         
  -2  10   1       3383.08       3395.18        22.83 o                         
  -1  10   1         13.01         24.30         0.64 o                         
   0  10   1       3303.52       3167.70        19.95 o                         
   1  10   1       3640.95       3700.67        24.01 o                         
   2  10   1       2803.97       2556.32        17.32 o                         
   3  10   1         10.46          5.95         0.45 o                         
   4  10   1       1281.46       1150.17         8.70 o                         
   5  10   1        475.57        443.06         4.74 o                         
   6  10   1        183.10        205.79         2.29 o                         
   7  10   1         35.12         23.97         1.14 o                         
   8  10   1        336.16        344.52         3.95 o                         
   9  10   1        321.47        341.64         4.16 o                         
  10  10   1         20.58         21.16         1.21 o                         
  11  10   1       1208.69       1222.89        13.47 o                         
  12  10   1         17.51         17.60         1.49 o                         
  13  10   1        189.33        182.14         3.02 o                         
  14  10   1         62.05         55.70         2.96 o                         
 -14  11   1         23.46         23.86         3.70 o                         
 -13  11   1        149.99        157.13         3.29 o                         
 -12  11   1         10.88          8.02         1.40 o                         
 -11  11   1          0.44         -0.32         1.18 o                         
 -10  11   1         36.96         39.94         1.41 o                         
  -9  11   1          3.69          3.67         0.92 o                         
  -8  11   1          7.97          6.79         0.87 o                         
  -7  11   1          0.90          1.36         0.70 o                         
  -6  11   1        156.20        157.61         2.01 o                         
  -5  11   1         16.43         20.18         0.65 o                         
  -4  11   1          7.60          9.15         0.51 o                         
  -3  11   1         22.71         17.74         0.60 o                         
  -2  11   1        421.64        384.87         3.39 o                         
  -1  11   1        435.50        386.57         3.16 o                         
   0  11   1        151.34        108.61         1.31 o                         
   1  11   1         55.33         75.03         1.08 o                         
   2  11   1        447.30        416.49         3.45 o                         
   3  11   1          7.09          8.83         0.50 o                         
   4  11   1        563.58        577.78         5.77 o                         
   5  11   1        580.92        546.70         4.67 o                         
   6  11   1         31.65         32.63         0.88 o                         
   7  11   1        656.51        648.76         6.51 o                         
   8  11   1          0.01          0.55         0.92 o                         
   9  11   1        261.40        263.12         3.42 o                         
  10  11   1          1.78          0.12         1.09 o                         
  11  11   1         64.20         63.27         1.92 o                         
  12  11   1          6.66          7.99         1.52 o                         
  13  11   1         46.69         49.11         2.09 o                         
  14  11   1          1.60          4.19         4.20 o                         
 -13  12   1         52.12         59.56         2.79 o                         
 -12  12   1         24.55         22.55         1.60 o                         
 -11  12   1         81.74         73.49         2.03 o                         
 -10  12   1        219.66        223.97         3.14 o                         
  -9  12   1         56.98         58.55         1.50 o                         
  -8  12   1         30.60         26.29         1.14 o                         
  -7  12   1         10.52          9.50         0.93 o                         
  -6  12   1         39.05         38.96         1.13 o                         
  -5  12   1          4.06          5.46         0.61 o                         
  -4  12   1          6.17          7.87         0.48 o                         
  -3  12   1          0.29          1.40         0.48 o                         
  -2  12   1          6.50          5.94         0.47 o                         
  -1  12   1         38.80         21.99         0.62 o                         
   0  12   1        207.31        212.31         2.19 o                         
   1  12   1         69.16         62.86         0.98 o                         
   2  12   1         45.52         48.61         0.81 o                         
   3  12   1         20.42         27.41         1.23 o                         
   4  12   1         27.06         21.65         0.79 o                         
   5  12   1         35.78         33.51         0.91 o                         
   6  12   1         35.71         35.63         0.96 o                         
   7  12   1         66.72         64.66         1.58 o                         
   8  12   1         88.48         89.85         2.27 o                         
   9  12   1        170.40        165.66         3.22 o                         
  10  12   1         14.99         12.04         1.26 o                         
  11  12   1         36.12         39.26         1.75 o                         
  12  12   1          3.57          1.73         1.48 o                         
  13  12   1        236.46        261.60         5.94 o                         
 -13  13   1         55.94         38.20         4.56 o                         
 -12  13   1          0.11         -0.97         1.41 o                         
 -11  13   1         54.82         58.41         2.08 o                         
 -10  13   1         57.81         57.92         1.80 o                         
  -9  13   1         40.72         35.49         1.41 o                         
  -8  13   1        127.59        128.66         3.30 o                         
  -7  13   1         26.82         27.33         1.22 o                         
  -6  13   1         96.37         93.33         1.88 o                         
  -5  13   1         19.90         23.80         0.85 o                         
  -4  13   1        181.24        199.89         2.29 o                         
  -3  13   1         63.95         65.96         1.12 o                         
  -2  13   1          6.84          8.38         0.62 o                         
  -1  13   1         26.11         23.65         0.78 o                         
   0  13   1        843.32        797.85         6.35 o                         
   1  13   1         28.98         25.86         0.84 o                         
   2  13   1        106.85        112.50         1.52 o                         
   3  13   1          8.51          9.77         0.66 o                         
   4  13   1         16.93         13.06         0.74 o                         
   5  13   1         23.26         25.03         1.14 o                         
   6  13   1        297.07        306.53         3.60 o                         
   7  13   1         93.43         92.05         2.19 o                         
   8  13   1         97.91        107.25         2.12 o                         
   9  13   1         84.45         83.44         2.20 o                         
  10  13   1         17.57         20.21         1.57 o                         
  11  13   1         58.51         56.73         2.16 o                         
  12  13   1        249.31        247.76         5.67 o                         
 -12  14   1        245.75        235.71         7.08 o                         
 -11  14   1         75.16         73.17         2.15 o                         
 -10  14   1        128.87        131.80         2.69 o                         
  -9  14   1         18.67         22.17         1.38 o                         
  -8  14   1        183.29        193.86         3.06 o                         
  -7  14   1        272.75        280.53         3.48 o                         
  -6  14   1         74.26         79.55         1.63 o                         
  -5  14   1        436.93        446.56         4.15 o                         
  -4  14   1          1.54          2.93         0.62 o                         
  -3  14   1        347.97        355.07         3.22 o                         
  -2  14   1        219.10        228.22         2.44 o                         
  -1  14   1         53.22         54.63         1.30 o                         
   0  14   1        305.16        303.77         2.99 o                         
   1  14   1        704.90        717.96         6.13 o                         
   2  14   1          4.31          3.12         0.58 o                         
   3  14   1        201.02        217.66         2.46 o                         
   4  14   1        558.23        580.30         5.51 o                         
   5  14   1        113.59        110.58         1.92 o                         
   6  14   1       1285.58       1304.10        11.94 o                         
   7  14   1          0.58         -0.08         1.01 o                         
   8  14   1        866.59        864.75         9.03 o                         
   9  14   1        239.88        252.67         4.26 o                         
  10  14   1         90.54         89.22         2.60 o                         
  11  14   1         55.49         55.21         2.33 o                         
  12  14   1        192.34        198.42        12.88 o                         
 -11  15   1         93.01         99.89         4.59 o                         
 -10  15   1        149.20        144.54         2.89 o                         
  -9  15   1         47.28         48.52         1.88 o                         
  -8  15   1         21.35         20.20         1.34 o                         
  -7  15   1         72.99         72.91         1.82 o                         
  -6  15   1        157.76        169.29         2.60 o                         
  -5  15   1        496.54        494.98         4.80 o                         
  -4  15   1         15.60         19.66         0.89 o                         
  -3  15   1          0.37          0.28         0.65 o                         
  -2  15   1         27.52         29.14         0.99 o                         
  -1  15   1        241.73        245.62         2.85 o                         
   0  15   1         23.26         25.52         0.95 o                         
   1  15   1        208.73        209.89         2.90 o                         
   2  15   1         23.18         20.84         1.01 o                         
   3  15   1         97.66         99.54         1.63 o                         
   4  15   1        712.87        730.42         6.98 o                         
   5  15   1        129.66        138.30         2.24 o                         
   6  15   1        120.43        130.31         2.45 o                         
   7  15   1        320.95        319.32         4.35 o                         
   8  15   1         42.64         38.62         1.62 o                         
   9  15   1        146.32        147.01         2.89 o                         
  10  15   1        248.84        257.09         6.41 o                         
  11  15   1         25.25         28.73         7.36 o                         
 -10  16   1          4.46          7.21         2.57 o                         
  -9  16   1         20.00         15.66         1.56 o                         
  -8  16   1         20.45         21.06         1.45 o                         
  -7  16   1          2.67          2.50         1.27 o                         
  -6  16   1          3.71          3.64         1.07 o                         
  -5  16   1          6.52          8.66         1.09 o                         
  -4  16   1        103.02        103.77         2.20 o                         
  -3  16   1         24.43         24.81         1.00 o                         
  -2  16   1          1.79          1.45         0.85 o                         
  -1  16   1          3.25          4.40         0.87 o                         
   0  16   1        506.95        510.75         4.98 o                         
   1  16   1         15.46         16.96         1.03 o                         
   2  16   1          7.86          6.08         0.90 o                         
   3  16   1        104.06        103.42         2.73 o                         
   4  16   1          4.77          6.19         0.94 o                         
   5  16   1         19.69         21.73         1.36 o                         
   6  16   1         18.96         21.16         1.37 o                         
   7  16   1         42.44         45.22         1.66 o                         
   8  16   1         96.39         97.76         2.22 o                         
   9  16   1         74.04         77.54         2.54 o                         
  10  16   1          0.01          0.41         3.36 o                         
  -9  17   1          0.04          0.92         3.37 o                         
  -8  17   1        196.59        204.19         3.46 o                         
  -7  17   1          2.50          1.79         1.24 o                         
  -6  17   1         17.47         15.31         1.21 o                         
  -5  17   1         19.66         17.38         1.21 o                         
  -4  17   1         27.59         29.04         1.36 o                         
  -3  17   1         45.48         43.66         1.34 o                         
  -2  17   1         14.57         15.06         1.13 o                         
  -1  17   1         46.09         46.06         1.33 o                         
   0  17   1        322.49        333.70         4.02 o                         
   1  17   1         18.11         18.28         1.10 o                         
   2  17   1          0.02          0.28         0.98 o                         
   3  17   1         94.31         97.29         2.03 o                         
   4  17   1         48.21         48.99         1.69 o                         
   5  17   1         68.13         69.11         1.88 o                         
   6  17   1         90.26         91.09         2.16 o                         
   7  17   1         18.44         18.62         1.49 o                         
   8  17   1         19.95         20.09         1.65 o                         
   9  17   1        111.83        119.92        10.90 o                         
  -8  18   1         21.32         29.50         4.92 o                         
  -7  18   1         29.70         26.69         1.73 o                         
  -6  18   1          8.98          7.55         1.23 o                         
  -5  18   1          3.42          1.89         1.18 o                         
  -4  18   1        395.64        409.22         4.57 o                         
  -3  18   1          2.37          2.16         1.16 o                         
  -2  18   1        204.48        200.97         2.81 o                         
  -1  18   1         59.83         63.46         1.73 o                         
   0  18   1       1091.53       1097.37         9.60 o                         
   1  18   1        436.80        444.81         4.73 o                         
   2  18   1        194.17        188.95         4.09 o                         
   3  18   1        283.09        283.57         3.81 o                         
   4  18   1         64.77         65.44         2.29 o                         
   5  18   1         81.76         83.81         2.70 o                         
   6  18   1        333.44        334.82         4.41 o                         
   7  18   1          3.77          4.99         1.91 o                         
  -6  19   1        290.84        298.32        10.68 o                         
  -5  19   1         69.66         67.49         2.25 o                         
  -4  19   1        172.83        179.13         2.95 o                         
  -3  19   1          8.22          8.16         1.39 o                         
  -2  19   1        105.31        116.85         2.30 o                         
  -1  19   1         10.21          7.70         1.23 o                         
   0  19   1         11.62         12.79         1.33 o                         
   1  19   1         19.13         16.32         1.42 o                         
   2  19   1        136.06        145.17         3.16 o                         
   3  19   1          2.23          2.76         1.32 o                         
   4  19   1        150.23        148.29         2.90 o                         
   5  19   1        154.80        150.57         3.27 o                         
   6  19   1         16.23         19.01         2.88 o                         
  -4  20   1         71.94         71.48         5.66 o                         
  -3  20   1          0.02         -2.09         2.09 o                         
  -2  20   1         41.65         38.48         2.32 o                         
  -1  20   1         23.25         22.45         2.09 o                         
   0  20   1          3.31          3.22         1.65 o                         
   1  20   1         59.90         57.03         2.31 o                         
   2  20   1          4.01          0.62         1.94 o                         
   3  20   1          2.88          0.23         2.45 o                         
 -16   0   2         33.90         26.92         2.39 o                         
 -15   0   2        651.08        655.56        10.45 o                         
 -14   0   2        435.44        432.73         7.51 o                         
 -13   0   2         81.49         83.42         2.44 o                         
 -12   0   2        125.99        125.72         2.60 o                         
 -11   0   2         40.89         30.68         1.38 o                         
 -10   0   2        618.14        592.16         8.66 o                         
  -9   0   2         79.99         62.73         2.23 o                         
  -8   0   2       1384.83       1332.65        15.59 o                         
  -7   0   2         17.88         10.35         0.51 o                         
  -6   0   2       2484.73       2702.06        22.00 o                         
  -5   0   2        696.17        830.82         7.18 o                         
  -4   0   2      14043.74      14456.10       109.67 o                         
  -3   0   2       1793.19       2045.98        18.04 o                         
  -2   0   2       5872.29       5782.89        60.84 o                         
  -1   0   2      12160.70      12308.84       119.11 o                         
   0   0   2       9253.21       9323.85        78.64 o                         
   1   0   2       4224.60       4225.14        33.85 o                         
   2   0   2          2.27          1.64         0.22 o                         
   3   0   2       7552.88       7638.29        54.47 o                         
   4   0   2       3959.50       4522.78        33.84 o                         
   5   0   2        367.77        390.16         3.27 o                         
   6   0   2       1029.87        769.72         7.40 o                         
   7   0   2       2143.49       1995.70        19.16 o                         
   8   0   2       1551.77       1437.07        15.24 o                         
   9   0   2       3298.62       3044.76        33.01 o                         
  10   0   2         27.94         30.59         1.49 o                         
  11   0   2        147.63        143.92         2.63 o                         
  12   0   2        346.19        346.22         5.56 o                         
  13   0   2       1468.48       1475.43        21.66 o                         
  14   0   2        329.34        337.54         6.63 o                         
  15   0   2        177.18        178.20         5.09 o                         
  16   0   2          0.88         -0.49         2.90 o                         
 -16   1   2        147.08        142.15         3.05 o                         
 -15   1   2        120.77        123.30         2.56 o                         
 -14   1   2        151.32        157.82         2.84 o                         
 -13   1   2          0.74          2.22         0.92 o                         
 -12   1   2         32.69         33.37         0.98 o                         
 -11   1   2         16.49         17.59         1.00 o                         
 -10   1   2        191.26        156.24         2.11 o                         
  -9   1   2         46.68         45.07         0.89 o                         
  -8   1   2        443.02        500.18         4.40 o                         
  -7   1   2        144.09        158.00         1.37 o                         
  -6   1   2        876.97        834.23         4.81 o                         
  -5   1   2       3825.26       4287.40        23.53 o                         
  -4   1   2        206.61        269.98         1.70 o                         
  -3   1   2         60.48         59.45         0.51 o                         
  -2   1   2        296.71        350.76         2.54 o                         
  -1   1   2         28.57         36.57         0.39 o                         
   0   1   2         16.64         11.54         0.24 o                         
   1   1   2       2337.65       2410.59        13.06 o                         
   2   1   2         31.52         41.11         0.36 o                         
   3   1   2        322.70        367.79         2.12 o                         
   4   1   2        664.34        748.59         4.14 o                         
   5   1   2       1251.83       1216.49         6.49 o                         
   6   1   2         74.40         95.66         0.91 o                         
   7   1   2       2286.31       2342.64        15.60 o                         
   8   1   2        166.68        161.97         1.65 o                         
   9   1   2          1.07          2.43         0.50 o                         
  10   1   2        241.52        240.05         2.65 o                         
  11   1   2         74.35         76.67         1.32 o                         
  12   1   2          0.17          1.41         0.87 o                         
  13   1   2        217.59        229.14         3.54 o                         
  14   1   2         16.72         19.74         1.47 o                         
  15   1   2         64.60         63.58         2.54 o                         
  16   1   2          9.02          9.53         2.01 o                         
 -16   2   2          6.83          3.72         1.57 o                         
 -15   2   2         84.99         86.88         2.22 o                         
 -14   2   2         60.58         62.66         1.79 o                         
 -13   2   2         11.86         10.04         1.04 o                         
 -12   2   2         57.67         67.07         1.60 o                         
 -11   2   2          6.74          7.02         0.74 o                         
 -10   2   2         25.56         23.55         0.73 o                         
  -9   2   2         17.09         21.44         0.60 o                         
  -8   2   2        260.59        246.72         2.23 o                         
  -7   2   2        409.38        409.30         2.99 o                         
  -6   2   2        372.16        402.00         2.71 o                         
  -5   2   2       1588.10       1709.78         9.65 o                         
  -4   2   2         26.86         29.24         0.35 o                         
  -3   2   2        357.98        383.49         2.33 o                         
  -2   2   2       1118.36       1148.62         6.70 o                         
  -1   2   2          5.72          5.46         0.29 o                         
   0   2   2          1.85          3.60         0.15 o                         
   1   2   2       3834.06       3900.29        20.67 o                         
   2   2   2       1437.92       1555.14         8.92 o                         
   3   2   2        139.26        142.63         0.98 o                         
   4   2   2       1648.50       1862.42         9.86 o                         
   5   2   2        541.07        579.00         3.36 o                         
   6   2   2        740.27        719.21         5.10 o                         
   7   2   2        331.61        307.04         2.53 o                         
   8   2   2        141.86        154.00         1.63 o                         
   9   2   2          4.47          3.77         0.46 o                         
  10   2   2        112.05        106.17         1.54 o                         
  11   2   2        108.46        124.87         1.99 o                         
  12   2   2          0.12          0.44         0.85 o                         
  13   2   2         16.21         17.97         1.20 o                         
  14   2   2         32.89         34.93         1.65 o                         
  15   2   2          3.14          2.23         1.55 o                         
  16   2   2          0.99          2.10         2.48 o                         
 -16   3   2         56.27         48.69         2.07 o                         
 -15   3   2         12.25         10.15         1.58 o                         
 -14   3   2         59.23         59.19         1.85 o                         
 -13   3   2          0.73         -0.69         1.02 o                         
 -12   3   2         11.30         12.02         0.95 o                         
 -11   3   2         28.31         34.20         1.11 o                         
 -10   3   2        634.28        564.12         5.05 o                         
  -9   3   2          3.07          2.03         0.47 o                         
  -8   3   2        182.32        209.61         1.97 o                         
  -7   3   2        187.69        188.34         1.59 o                         
  -6   3   2         50.06         29.74         0.46 o                         
  -5   3   2       2875.40       3249.05        18.59 o                         
  -4   3   2       1491.78       1764.19         9.81 o                         
  -3   3   2         32.04         42.95         0.51 o                         
  -2   3   2         10.44         22.21         0.29 o                         
  -1   3   2        297.28        392.78         2.75 o                         
   0   3   2        121.84        147.78         0.99 o                         
   1   3   2       3912.62       4335.77        22.80 o                         
   2   3   2         15.36         19.17         0.26 o                         
   3   3   2       1960.86       2300.48        13.03 o                         
   4   3   2        400.18        426.38         2.45 o                         
   5   3   2        160.98        101.43         0.98 o                         
   6   3   2          5.70          9.00         0.40 o                         
   7   3   2       1803.18       1824.60        14.74 o                         
   8   3   2        308.71        259.37         2.73 o                         
   9   3   2         63.62         53.14         1.98 o                         
  10   3   2        311.18        324.16         3.97 o                         
  11   3   2        110.72        111.33         2.02 o                         
  12   3   2         15.81         14.78         1.06 o                         
  13   3   2        154.61        157.99         2.44 o                         
  14   3   2          1.71          1.24         1.35 o                         
  15   3   2          4.37          2.55         1.58 o                         
  16   3   2          0.58          1.72         3.17 o                         
 -16   4   2         88.03         83.40         3.20 o                         
 -15   4   2         51.25         48.85         2.15 o                         
 -14   4   2        167.75        162.55         2.76 o                         
 -13   4   2         59.99         60.45         2.13 o                         
 -12   4   2         65.19         64.65         1.59 o                         
 -11   4   2         87.00         88.54         2.26 o                         
 -10   4   2        293.72        257.34         3.08 o                         
  -9   4   2       1646.27       1563.03        13.79 o                         
  -8   4   2       1589.38       1519.11        10.72 o                         
  -7   4   2       3180.24       3131.75        20.92 o                         
  -6   4   2        289.77        308.42         2.30 o                         
  -5   4   2        635.14        605.42         3.97 o                         
  -4   4   2       1960.58       2066.82        12.01 o                         
  -3   4   2       1551.58       1643.64         9.84 o                         
  -2   4   2        685.47        822.20         5.32 o                         
  -1   4   2       1788.64       1883.25        10.78 o                         
   0   4   2       4844.15       5129.67        26.92 o                         
   1   4   2         54.63         39.06         0.49 o                         
   2   4   2       4776.71       5364.79        29.32 o                         
   3   4   2        820.97        833.86         4.75 o                         
   4   4   2        315.65        343.29         2.10 o                         
   5   4   2         49.18         50.92         0.69 o                         
   6   4   2       8571.54       8336.65        62.30 o                         
   7   4   2       1239.74       1125.99         9.58 o                         
   8   4   2       6073.26       5615.54        46.79 o                         
   9   4   2        812.68        719.77         7.48 o                         
  10   4   2        115.34        117.07         2.06 o                         
  11   4   2         45.88         47.10         1.71 o                         
  12   4   2        156.80        155.84         2.71 o                         
  13   4   2        263.52        258.98         4.27 o                         
  14   4   2         16.25         13.52         1.32 o                         
  15   4   2        113.55        109.72         2.79 o                         
  16   4   2         18.42         18.31         5.55 o                         
 -16   5   2        189.42        195.41         5.42 o                         
 -15   5   2          1.79          0.36         1.65 o                         
 -14   5   2          3.25          3.49         1.31 o                         
 -13   5   2        165.14        171.77         3.17 o                         
 -12   5   2         40.34         40.47         1.55 o                         
 -11   5   2         35.82         40.79         1.29 o                         
 -10   5   2         42.52         42.50         1.20 o                         
  -9   5   2          1.23          0.98         0.63 o                         
  -8   5   2          9.34         16.00         0.49 o                         
  -7   5   2         20.80         28.51         0.64 o                         
  -6   5   2       1231.89       1164.61         8.21 o                         
  -5   5   2        250.47        242.72         2.25 o                         
  -4   5   2        201.72        221.74         1.78 o                         
  -3   5   2       1297.57       1285.14         7.55 o                         
  -2   5   2        383.09        460.94         2.99 o                         
  -1   5   2       3551.45       3630.45        21.28 o                         
   0   5   2       9809.43      10317.76        53.96 o                         
   1   5   2        651.85        784.23         4.29 o                         
   2   5   2       2599.45       2646.07        14.91 o                         
   3   5   2       1406.03       1592.91         9.01 o                         
   4   5   2        266.53        257.40         2.06 o                         
   5   5   2        815.13        777.87         5.58 o                         
   6   5   2         98.61        112.12         1.35 o                         
   7   5   2        328.05        373.12         3.71 o                         
   9   5   2        189.49        178.16         2.48 o                         
  10   5   2         23.07         27.42         0.97 o                         
  11   5   2         20.96         22.10         1.13 o                         
  12   5   2        184.35        198.72         2.83 o                         
  13   5   2         31.43         31.99         1.47 o                         
  14   5   2         29.19         32.11         1.82 o                         
  15   5   2        316.30        322.16         5.36 o                         
  16   5   2          2.43          0.85         5.39 o                         
 -16   6   2         40.77         29.53         6.84 o                         
 -15   6   2         21.91         21.22         1.73 o                         
 -14   6   2        253.75        258.24         3.89 o                         
 -13   6   2         13.84         13.29         1.25 o                         
 -12   6   2         22.08         21.33         1.11 o                         
 -11   6   2         75.64         75.87         2.27 o                         
 -10   6   2          2.52          0.20         0.80 o                         
  -9   6   2         10.73          6.73         0.58 o                         
  -8   6   2         62.13         60.92         1.04 o                         
  -7   6   2        112.89        109.82         1.28 o                         
  -6   6   2        185.24        166.82         1.71 o                         
  -5   6   2        198.09        185.72         1.77 o                         
  -4   6   2        155.71        175.44         1.63 o                         
  -3   6   2        231.54        245.29         1.89 o                         
  -2   6   2        373.88        428.30         2.76 o                         
  -1   6   2         99.68        111.37         0.93 o                         
   0   6   2        258.25        297.80         1.77 o                         
   1   6   2       1026.92       1093.01         5.81 o                         
   2   6   2        467.65        508.99         3.07 o                         
   3   6   2          0.00          1.04         0.26 o                         
   4   6   2          0.65          0.92         0.26 o                         
   5   6   2        169.97        125.19         1.73 o                         
   6   6   2        619.59        552.68         5.25 o                         
   7   6   2         43.88         38.72         0.84 o                         
   8   6   2         99.27         84.39         1.44 o                         
   9   6   2         69.89         78.12         1.77 o                         
  10   6   2          6.43          4.78         0.80 o                         
  11   6   2         43.28         42.39         1.43 o                         
  12   6   2          1.31          1.17         1.07 o                         
  13   6   2        175.75        188.42         3.10 o                         
  14   6   2          2.75          1.78         1.37 o                         
  15   6   2          0.01         -0.30         1.53 o                         
  16   6   2         12.54         12.97         5.51 o                         
 -15   7   2         50.06         48.59         2.08 o                         
 -14   7   2         28.61         26.81         1.63 o                         
 -13   7   2         89.25         95.23         2.25 o                         
 -12   7   2         14.67         13.93         1.15 o                         
 -11   7   2          6.95          4.54         0.98 o                         
 -10   7   2          0.09         -0.84         0.84 o                         
  -9   7   2        134.40        110.01         1.66 o                         
  -8   7   2         35.41         51.31         1.05 o                         
  -7   7   2         27.83         29.97         0.69 o                         
  -6   7   2        465.13        460.36         3.84 o                         
  -5   7   2       2144.93       2088.56        15.98 o                         
  -4   7   2        758.81        720.01         5.48 o                         
  -3   7   2        296.82        287.86         2.09 o                         
  -2   7   2        165.02        218.81         1.69 o                         
  -1   7   2        646.65        609.31         4.28 o                         
   0   7   2        989.58       1051.85         6.20 o                         
   1   7   2       1046.27       1286.67         7.54 o                         
   2   7   2         46.65         44.46         0.60 o                         
   3   7   2        567.80        480.00         4.28 o                         
   4   7   2        772.33        672.80         5.12 o                         
   5   7   2        570.01        559.12         4.54 o                         
   6   7   2          2.59          3.39         0.54 o                         
   7   7   2        962.73       1070.44         9.85 o                         
   8   7   2          0.78          1.71         0.68 o                         
   9   7   2        288.38        269.60         3.48 o                         
  10   7   2         27.28         31.36         1.26 o                         
  11   7   2          0.76         -0.05         1.00 o                         
  12   7   2        169.96        170.42         3.60 o                         
  13   7   2         13.60         15.20         1.34 o                         
  14   7   2         25.66         23.34         1.52 o                         
  15   7   2          1.06          0.67         1.73 o                         
 -15   8   2        176.73        180.04         4.14 o                         
 -14   8   2          2.18          2.71         1.38 o                         
 -13   8   2        458.23        479.25         7.07 o                         
 -12   8   2         18.89         17.89         1.33 o                         
 -11   8   2          0.08          0.87         1.01 o                         
 -10   8   2        185.66        166.61         2.50 o                         
  -9   8   2         23.91         20.69         0.97 o                         
  -8   8   2         37.49         35.83         1.03 o                         
  -7   8   2        128.71        125.87         1.69 o                         
  -6   8   2       2192.85       2113.48        16.59 o                         
  -5   8   2         28.40         28.92         0.62 o                         
  -4   8   2        746.72        742.87         5.39 o                         
  -3   8   2        494.57        514.23         3.90 o                         
  -2   8   2        754.43        748.64         5.49 o                         
  -1   8   2        420.73        432.24         3.05 o                         
   0   8   2        250.57        230.39         1.97 o                         
   1   8   2       1741.76       1765.95        12.67 o                         
   2   8   2         11.56          6.27         0.34 o                         
   3   8   2        440.46        414.63         3.30 o                         
   4   8   2         17.71         16.83         0.50 o                         
   5   8   2       1716.99       1568.30        11.10 o                         
   6   8   2        281.23        288.95         3.10 o                         
   7   8   2        427.50        422.95         4.23 o                         
   8   8   2       1142.09       1055.74         9.57 o                         
   9   8   2        516.16        484.02         5.55 o                         
  10   8   2         17.83         22.67         1.26 o                         
  11   8   2         64.90         65.79         2.07 o                         
  12   8   2        601.42        614.58         6.63 o                         
  13   8   2         64.23         59.28         1.86 o                         
  14   8   2        233.60        240.80         3.67 o                         
  15   8   2          2.24         -0.80         5.20 o                         
 -15   9   2          0.20         -2.19         2.55 o                         
 -14   9   2        107.06        110.97         2.68 o                         
 -13   9   2        632.41        649.14         7.83 o                         
 -12   9   2         68.35         66.35         1.96 o                         
 -11   9   2         38.71         36.10         1.44 o                         
 -10   9   2          1.05          1.96         1.01 o                         
  -9   9   2        442.49        446.54         4.57 o                         
  -8   9   2         80.51         73.65         1.15 o                         
  -7   9   2         57.84         59.94         1.33 o                         
  -6   9   2        478.96        465.24         4.01 o                         
  -5   9   2        610.06        574.89         4.72 o                         
  -4   9   2       1858.14       1784.22        12.67 o                         
  -3   9   2       1178.44       1147.75         8.74 o                         
  -2   9   2        249.61        253.01         2.21 o                         
  -1   9   2        510.52        515.25         3.89 o                         
   0   9   2       1955.07       1987.30        14.00 o                         
   1   9   2         94.20        113.56         1.16 o                         
   2   9   2       2093.80       2149.67        15.72 o                         
   3   9   2       3543.93       3459.43        24.48 o                         
   4   9   2        786.94        737.44         5.88 o                         
   5   9   2        407.52        387.36         3.21 o                         
   6   9   2        158.29        181.36         2.09 o                         
   7   9   2        280.88        279.77         3.06 o                         
   8   9   2        547.35        549.52         5.69 o                         
   9   9   2          4.46          6.56         0.97 o                         
  10   9   2         34.80         37.14         1.39 o                         
  11   9   2        134.94        132.99         3.51 o                         
  12   9   2       1115.25       1170.10        11.74 o                         
  13   9   2        131.59        136.97         2.57 o                         
  14   9   2        117.51        121.99         2.82 o                         
 -14  10   2          1.40          0.67         1.52 o                         
 -13  10   2         15.54         18.43         1.71 o                         
 -12  10   2        102.14        105.63         2.42 o                         
 -11  10   2         22.08         20.65         1.30 o                         
 -10  10   2         82.03         81.34         1.96 o                         
  -9  10   2        171.70        180.90         2.63 o                         
  -8  10   2        123.62        119.08         1.77 o                         
  -7  10   2         14.10          9.99         0.57 o                         
  -6  10   2         74.55         67.34         0.97 o                         
  -5  10   2        308.65        278.04         2.55 o                         
  -4  10   2         48.14         55.53         0.92 o                         
  -3  10   2         12.08         13.58         0.43 o                         
  -2  10   2         47.61         51.67         0.85 o                         
  -1  10   2         88.32         62.23         0.93 o                         
   0  10   2        118.00         91.04         1.31 o                         
   1  10   2        190.82        180.44         1.72 o                         
   2  10   2         14.57         10.95         0.44 o                         
   3  10   2         43.32         48.99         1.04 o                         
   4  10   2         69.33         59.42         0.88 o                         
   5  10   2         90.73         84.42         1.30 o                         
   6  10   2          8.97          6.20         0.46 o                         
   7  10   2         61.59         57.59         1.40 o                         
   8  10   2          0.81          0.89         0.80 o                         
   9  10   2          0.92          2.68         0.97 o                         
  10  10   2          2.51          2.45         1.02 o                         
  11  10   2         29.64         35.44         1.65 o                         
  12  10   2          8.24          9.72         1.37 o                         
  13  10   2          7.34          8.14         1.46 o                         
  14  10   2          9.75          6.62         2.76 o                         
 -14  11   2        146.21        149.85        10.78 o                         
 -13  11   2        227.81        249.66         5.21 o                         
 -12  11   2         46.97         40.72         1.72 o                         
 -11  11   2         44.67         46.53         1.75 o                         
 -10  11   2         29.20         27.45         1.26 o                         
  -9  11   2        259.53        268.95         3.30 o                         
  -8  11   2         29.96         29.94         1.29 o                         
  -7  11   2         39.38         43.72         1.17 o                         
  -6  11   2          4.40          3.34         0.53 o                         
  -5  11   2          2.79          3.18         0.51 o                         
  -4  11   2        320.30        307.60         3.08 o                         
  -3  11   2        634.98        594.21         4.92 o                         
  -2  11   2         33.29         30.62         0.59 o                         
  -1  11   2          1.91          2.88         0.46 o                         
   0  11   2        125.70        138.18         1.81 o                         
   1  11   2         23.61         27.97         0.71 o                         
   2  11   2        195.38        170.52         1.84 o                         
   3  11   2        109.43         98.23         1.27 o                         
   4  11   2        136.92        134.43         1.66 o                         
   5  11   2          4.78          3.10         0.45 o                         
   6  11   2        107.51        119.99         1.74 o                         
   7  11   2        627.20        668.38         6.35 o                         
   8  11   2        740.07        766.15         7.26 o                         
   9  11   2         14.02         13.48         1.04 o                         
  10  11   2        337.39        343.32         4.14 o                         
  11  11   2         36.03         36.88         1.59 o                         
  12  11   2        459.67        496.03         6.15 o                         
  13  11   2        125.74        125.50         2.87 o                         
  14  11   2          0.40         -3.69         5.80 o                         
 -13  12   2        202.46        213.11         4.29 o                         
 -12  12   2         10.01          7.22         1.31 o                         
 -11  12   2          0.29         -1.28         1.28 o                         
 -10  12   2          6.28          7.11         1.13 o                         
  -9  12   2          0.11          1.28         0.97 o                         
  -8  12   2        154.67        152.44         2.43 o                         
  -7  12   2         19.73         19.05         1.18 o                         
  -6  12   2         49.99         50.28         1.22 o                         
  -5  12   2         16.05         18.76         0.88 o                         
  -4  12   2         54.03         59.13         1.03 o                         
  -3  12   2         96.02         97.69         1.45 o                         
  -2  12   2        485.91        479.60         3.88 o                         
  -1  12   2         40.42         50.49         0.86 o                         
   0  12   2          1.84          1.69         0.56 o                         
   1  12   2       1666.29       1652.72        12.88 o                         
   2  12   2        383.24        404.40         3.43 o                         
   3  12   2         18.02         22.15         0.73 o                         
   4  12   2        150.25        156.31         1.89 o                         
   5  12   2          1.71          2.12         0.61 o                         
   6  12   2        102.07         94.58         1.79 o                         
   7  12   2        333.04        325.36         3.63 o                         
   8  12   2        174.70        178.21         2.85 o                         
   9  12   2          0.63          2.81         1.03 o                         
  10  12   2         25.74         25.11         1.41 o                         
  11  12   2         79.10         78.73         2.26 o                         
  12  12   2        125.76        124.38         2.94 o                         
  13  12   2        165.56        155.22         5.25 o                         
 -12  13   2         23.13         25.07         1.56 o                         
 -11  13   2        290.67        296.83         5.66 o                         
 -10  13   2         81.94         87.27         2.02 o                         
  -9  13   2        155.04        164.60         2.52 o                         
  -8  13   2        130.77        131.28         2.33 o                         
  -7  13   2          8.31          7.79         1.01 o                         
  -6  13   2        182.75        189.98         2.97 o                         
  -5  13   2        231.92        225.26         2.42 o                         
  -4  13   2          6.37          6.42         0.63 o                         
  -3  13   2        330.50        330.16         3.23 o                         
  -2  13   2         83.96         74.97         1.23 o                         
  -1  13   2        894.80        811.95         6.52 o                         
   0  13   2       1288.34       1207.19         9.35 o                         
   1  13   2         99.15         86.45         1.26 o                         
   2  13   2       1151.20       1133.82         8.96 o                         
   3  13   2        106.76        108.82         1.61 o                         
   4  13   2        254.82        244.19         2.74 o                         
   5  13   2        261.80        278.17         3.25 o                         
   6  13   2          0.47         -0.10         0.82 o                         
   7  13   2        178.41        183.46         2.91 o                         
   8  13   2        188.57        189.85         3.32 o                         
   9  13   2         92.95        100.09         2.22 o                         
  10  13   2        125.01        131.50         2.70 o                         
  11  13   2         39.16         41.63         1.96 o                         
  12  13   2         41.03         43.66         2.21 o                         
  13  13   2          1.76          3.98         5.06 o                         
 -12  14   2         36.52         38.83         3.34 o                         
 -11  14   2          1.56          2.04         1.42 o                         
 -10  14   2         16.18         15.66         1.40 o                         
  -9  14   2          6.31          6.20         1.28 o                         
  -8  14   2          7.32          7.68         1.12 o                         
  -7  14   2          0.02          1.43         1.09 o                         
  -6  14   2         38.31         36.82         1.22 o                         
  -5  14   2         21.19         23.64         0.99 o                         
  -4  14   2        122.44        120.37         1.66 o                         
  -3  14   2          3.54          3.49         0.67 o                         
  -2  14   2        218.44        231.93         2.46 o                         
  -1  14   2        227.78        248.11         2.67 o                         
   0  14   2        518.17        550.04         4.70 o                         
   1  14   2        213.26        211.95         2.44 o                         
   2  14   2         51.74         56.01         1.37 o                         
   3  14   2        320.13        317.15         3.09 o                         
   4  14   2         43.88         44.76         1.21 o                         
   5  14   2          0.00          0.79         0.89 o                         
   6  14   2         18.56         20.53         1.15 o                         
   7  14   2          0.53          1.36         1.12 o                         
   8  14   2        174.64        187.51         3.60 o                         
   9  14   2         16.33         15.44         1.42 o                         
  10  14   2          3.93          2.38         1.39 o                         
  11  14   2          0.43          0.32         1.59 o                         
  12  14   2          4.62          3.46         5.57 o                         
 -11  15   2         53.79         52.63         5.43 o                         
 -10  15   2        133.64        134.78         2.88 o                         
  -9  15   2         14.63         10.52         1.38 o                         
  -8  15   2         62.50         59.56         1.81 o                         
  -7  15   2         15.12         14.14         1.24 o                         
  -6  15   2        224.54        230.95         3.15 o                         
  -5  15   2         20.84         23.90         1.19 o                         
  -4  15   2         41.68         40.47         1.16 o                         
  -3  15   2        113.43        116.00         1.55 o                         
  -2  15   2         66.88         68.36         1.38 o                         
  -1  15   2         62.28         62.89         1.56 o                         
   0  15   2        427.30        437.25         4.22 o                         
   1  15   2        182.98        184.05         2.35 o                         
   2  15   2        254.74        263.78         2.99 o                         
   3  15   2         26.51         26.59         1.07 o                         
   4  15   2         77.91         80.06         1.63 o                         
   5  15   2        286.04        295.23         3.72 o                         
   6  15   2          3.08          2.66         1.19 o                         
   7  15   2        374.42        394.97         4.65 o                         
   8  15   2         14.92         10.23         1.30 o                         
   9  15   2        310.95        316.72         4.54 o                         
  10  15   2         44.31         42.80         2.08 o                         
  11  15   2         15.95         17.53         6.11 o                         
 -10  16   2         55.75         54.55         5.57 o                         
  -9  16   2         15.16         14.61         1.57 o                         
  -8  16   2          3.00          2.73         1.48 o                         
  -7  16   2         59.46         63.73         1.91 o                         
  -6  16   2         67.48         70.25         1.68 o                         
  -5  16   2        277.19        281.79         3.60 o                         
  -4  16   2          4.90          5.86         0.95 o                         
  -3  16   2        192.45        190.54         2.80 o                         
  -2  16   2        227.50        228.68         4.04 o                         
  -1  16   2        238.01        243.44         2.96 o                         
   0  16   2        119.74        126.34         2.15 o                         
   1  16   2        642.26        611.09         5.89 o                         
   2  16   2        656.69        655.33         6.67 o                         
   3  16   2         76.14         72.65         1.64 o                         
   4  16   2        443.16        449.48         5.44 o                         
   5  16   2         40.14         42.20         1.61 o                         
   6  16   2         67.99         64.07         1.88 o                         
   7  16   2         17.27         16.51         1.35 o                         
   8  16   2          0.06         -0.76         1.32 o                         
   9  16   2         41.74         41.04         1.94 o                         
  10  16   2         48.86         48.93         7.96 o                         
  -9  17   2        346.08        370.67        12.64 o                         
  -8  17   2        277.74        300.59         5.31 o                         
  -7  17   2          1.25          0.30         1.27 o                         
  -6  17   2         17.09         15.97         1.22 o                         
  -5  17   2         48.13         44.12         1.54 o                         
  -4  17   2          0.85          0.48         1.06 o                         
  -3  17   2         59.60         61.83         1.54 o                         
  -2  17   2        141.77        152.17         2.46 o                         
  -1  17   2          1.53          1.69         0.96 o                         
   0  17   2          8.70          7.97         1.03 o                         
   1  17   2        132.27        139.08         2.25 o                         
   2  17   2        412.92        413.24         5.88 o                         
   3  17   2          0.11         -0.12         1.01 o                         
   4  17   2          8.72          6.91         1.18 o                         
   5  17   2          1.09          1.86         1.25 o                         
   6  17   2          7.12          5.77         1.25 o                         
   7  17   2        250.51        269.50         3.63 o                         
   8  17   2        465.63        473.73         6.11 o                         
   9  17   2         69.24         71.94         9.04 o                         
  -8  18   2          0.83          0.81         5.34 o                         
  -7  18   2        232.71        234.62         4.27 o                         
  -6  18   2         16.04         16.33         1.43 o                         
  -5  18   2        113.16        106.84         2.18 o                         
  -4  18   2         37.13         41.16         1.72 o                         
  -3  18   2        202.19        209.59         3.20 o                         
  -2  18   2          0.36          1.61         1.20 o                         
  -1  18   2         42.83         45.76         1.62 o                         
   0  18   2         34.51         39.78         1.50 o                         
   1  18   2         28.36         28.80         1.35 o                         
   2  18   2        101.17        103.85         2.59 o                         
   3  18   2        117.87        118.38         3.04 o                         
   4  18   2        137.07        129.56         2.59 o                         
   5  18   2         24.72         25.96         1.51 o                         
   6  18   2        302.00        313.69         4.02 o                         
   7  18   2         16.97         14.60         2.97 o                         
  -6  19   2          0.01         -0.44         3.78 o                         
  -5  19   2          0.07          0.24         1.75 o                         
  -4  19   2          5.72          5.25         1.39 o                         
  -3  19   2        168.72        168.18         3.09 o                         
  -2  19   2          3.25          3.35         1.34 o                         
  -1  19   2          0.63          0.33         1.29 o                         
   0  19   2          3.21          2.24         1.28 o                         
   1  19   2          5.10          4.30         1.37 o                         
   2  19   2        233.74        232.83         3.57 o                         
   3  19   2         19.44         21.51         1.66 o                         
   4  19   2         33.04         38.64         1.75 o                         
   5  19   2          7.64          9.11         2.07 o                         
   6  19   2          3.06          6.51         3.39 o                         
  -4  20   2         60.69         57.80         5.10 o                         
  -3  20   2          0.01         -0.44         2.01 o                         
  -2  20   2         97.64         90.97         2.96 o                         
  -1  20   2        182.42        193.07         4.81 o                         
   0  20   2        128.44        118.62         3.94 o                         
   1  20   2        289.06        286.83         5.72 o                         
   2  20   2         24.53         21.01         2.67 o                         
   3  20   2        135.87        125.16         5.99 o                         
 -16   1   3        165.27        168.25         3.19 o                         
 -15   1   3         33.54         36.58         1.89 o                         
 -14   1   3        686.57        705.26         8.26 o                         
 -13   1   3        274.42        288.56         3.73 o                         
 -12   1   3         72.33         72.04         1.60 o                         
 -11   1   3        439.08        410.30         4.59 o                         
 -10   1   3        158.04        137.20         2.01 o                         
  -9   1   3       1809.70       1638.27        13.78 o                         
  -8   1   3        332.60        345.78         3.45 o                         
  -7   1   3        105.23        142.06         1.34 o                         
  -6   1   3        347.30        456.49         2.90 o                         
  -5   1   3        512.69        459.74         2.73 o                         
  -4   1   3         60.44         83.22         0.67 o                         
  -3   1   3        478.56        566.96         3.50 o                         
  -2   1   3      14526.30      14818.02        92.66 o                         
  -1   1   3         83.50         67.74         0.70 o                         
   0   1   3        180.92        180.22         1.26 o                         
   1   1   3        324.63        329.66         2.01 o                         
   2   1   3        904.97        781.09         4.52 o                         
   3   1   3        857.54        970.28         5.34 o                         
   4   1   3        905.75       1027.31         5.50 o                         
   5   1   3        370.54        373.77         2.39 o                         
   6   1   3        153.07        132.41         1.19 o                         
   7   1   3        646.81        603.67         4.60 o                         
   8   1   3       6080.06       5716.20        43.08 o                         
   9   1   3        222.71        213.97         2.38 o                         
  10   1   3        839.32        787.40         6.78 o                         
  11   1   3        119.90        115.68         2.41 o                         
  12   1   3          2.22          2.63         0.93 o                         
  13   1   3        488.93        506.73         6.18 o                         
  14   1   3         29.80         29.69         1.69 o                         
  15   1   3          1.98          0.66         1.76 o                         
  16   1   3         13.57         18.43         3.47 o                         
 -16   2   3         46.87         44.87         2.17 o                         
 -15   2   3        209.26        211.42         3.79 o                         
 -14   2   3        100.12        112.65         2.51 o                         
 -13   2   3         69.04         66.31         1.78 o                         
 -12   2   3        170.64        171.03         2.75 o                         
 -11   2   3         46.64         37.75         1.68 o                         
 -10   2   3        149.46        161.57         2.12 o                         
  -9   2   3        138.70        105.47         1.35 o                         
  -8   2   3         17.73          7.73         0.42 o                         
  -7   2   3        496.02        508.18         3.64 o                         
  -6   2   3         13.05         18.69         0.37 o                         
  -5   2   3        528.10        648.11         3.81 o                         
  -4   2   3        394.58        365.10         2.32 o                         
  -3   2   3        439.73        430.96         2.73 o                         
  -2   2   3       6798.09       6943.75        42.70 o                         
  -1   2   3        632.49        526.04         3.66 o                         
   0   2   3       1678.22       1698.62         9.79 o                         
   1   2   3       1334.98       1239.87         6.63 o                         
   2   2   3       7883.71       7885.58        44.10 o                         
   3   2   3        894.03        900.86         5.18 o                         
   4   2   3        178.13        270.36         1.55 o                         
   5   2   3          0.29          0.80         0.22 o                         
   6   2   3        335.71        345.67         2.71 o                         
   7   2   3       2047.24       1910.00        13.53 o                         
   8   2   3       1496.83       1386.71        10.25 o                         
   9   2   3       1001.40        946.89         8.15 o                         
  10   2   3         75.77         59.88         1.21 o                         
  11   2   3          1.66          2.93         0.77 o                         
  12   2   3        128.74        127.05         2.07 o                         
  13   2   3         18.95         20.72         1.42 o                         
  14   2   3        434.57        438.04         5.50 o                         
  15   2   3         49.17         48.96         2.08 o                         
  16   2   3        152.41        154.90         7.96 o                         
 -16   3   3          0.52          0.71         1.74 o                         
 -15   3   3         10.60          9.77         1.72 o                         
 -14   3   3          0.29         -0.61         1.23 o                         
 -13   3   3         58.89         61.19         2.03 o                         
 -12   3   3         32.31         32.78         1.46 o                         
 -11   3   3         89.98         93.29         1.67 o                         
 -10   3   3        518.03        532.29         5.29 o                         
  -9   3   3        408.27        338.26         3.35 o                         
  -8   3   3        647.29        695.83         5.14 o                         
  -7   3   3         31.47         36.81         0.57 o                         
  -6   3   3         27.28         23.73         0.43 o                         
  -5   3   3       2506.41       2534.14        15.43 o                         
  -4   3   3       1038.02       1192.65         6.75 o                         
  -3   3   3        313.02        286.84         1.79 o                         
  -2   3   3        288.90        247.02         1.67 o                         
  -1   3   3        129.54        145.53         1.05 o                         
   0   3   3       2943.71       3016.84        16.67 o                         
   1   3   3        274.47        306.80         1.73 o                         
   2   3   3        351.32        307.16         1.70 o                         
   3   3   3        213.81        277.42         1.67 o                         
   4   3   3        618.96        666.08         3.55 o                         
   5   3   3        448.84        533.41         3.81 o                         
   6   3   3        310.82        295.43         2.74 o                         
   7   3   3        711.67        732.17         6.31 o                         
   8   3   3        894.12        878.66         7.42 o                         
   9   3   3         36.01         19.47         0.88 o                         
  10   3   3        275.40        294.80         3.40 o                         
  11   3   3        115.78        120.49         2.01 o                         
  12   3   3         54.67         54.07         1.59 o                         
  13   3   3          4.86          4.45         1.03 o                         
  14   3   3         41.79         43.39         1.75 o                         
  15   3   3         12.55         12.41         1.67 o                         
  16   3   3        206.51        208.16         9.48 o                         
 -16   4   3          6.90          5.31         2.00 o                         
 -15   4   3          9.43          8.38         1.78 o                         
 -14   4   3        168.73        176.81         3.23 o                         
 -13   4   3         74.35         73.62         1.88 o                         
 -12   4   3         72.75         68.03         1.81 o                         
 -11   4   3          0.39          1.14         0.81 o                         
 -10   4   3        160.06        148.28         2.24 o                         
  -9   4   3        144.49        119.13         1.56 o                         
  -8   4   3         26.48         18.53         0.57 o                         
  -7   4   3          8.68          6.93         0.40 o                         
  -6   4   3         26.05         29.42         0.48 o                         
  -5   4   3         25.24         32.11         0.44 o                         
  -4   4   3          0.02          0.39         0.18 o                         
  -3   4   3         67.28         66.76         0.61 o                         
  -2   4   3       1010.30       1007.64         6.59 o                         
  -1   4   3        107.69         96.66         0.75 o                         
   0   4   3          0.13          0.83         0.16 o                         
   1   4   3        884.69        957.00         4.97 o                         
   2   4   3         41.40         62.17         0.48 o                         
   3   4   3          3.84          2.82         0.23 o                         
   4   4   3       1223.31       1390.74         8.14 o                         
   5   4   3         72.28         85.36         0.98 o                         
   6   4   3        253.07        316.34         2.75 o                         
   7   4   3         19.48         17.74         0.56 o                         
   8   4   3          0.08          2.79         0.52 o                         
   9   4   3         40.72         30.38         0.97 o                         
  10   4   3         12.27          6.31         0.77 o                         
  11   4   3         19.33         18.48         0.99 o                         
  12   4   3          0.08         -0.33         0.90 o                         
  13   4   3         20.30         20.16         1.26 o                         
  14   4   3        201.02        197.47         3.44 o                         
  15   4   3          0.96          0.22         1.65 o                         
  16   4   3         70.22         63.53         5.55 o                         
 -16   5   3          0.11         -0.27         2.56 o                         
 -15   5   3        206.27        202.24         4.29 o                         
 -14   5   3         11.65         11.26         1.46 o                         
 -13   5   3        223.58        242.51         3.56 o                         
 -12   5   3         75.51         75.76         2.14 o                         
 -11   5   3         12.18          9.97         0.96 o                         
 -10   5   3         17.32         21.90         1.03 o                         
  -9   5   3        341.24        281.72         3.16 o                         
  -8   5   3        852.26        845.99         6.62 o                         
  -7   5   3         98.08         85.04         0.98 o                         
  -6   5   3         27.56         27.89         0.50 o                         
  -5   5   3        527.44        517.70         4.17 o                         
  -4   5   3          0.98          1.42         0.22 o                         
  -3   5   3         44.93         39.04         0.47 o                         
  -2   5   3        971.97        985.89         5.84 o                         
  -1   5   3        461.01        441.26         2.55 o                         
   0   5   3       1724.73       1785.44         9.45 o                         
   1   5   3       1881.61       2053.32        10.19 o                         
   2   5   3       1765.60       1727.35         9.38 o                         
   3   5   3       1800.95       1987.77        11.20 o                         
   4   5   3       1218.37       1329.74         8.63 o                         
   5   5   3       1674.02       1688.72        12.21 o                         
   6   5   3        190.33        200.67         2.10 o                         
   7   5   3        880.38        771.99         6.53 o                         
   8   5   3       1002.22        994.29         8.01 o                         
   9   5   3          0.23         -0.13         0.65 o                         
  10   5   3         52.19         47.75         1.16 o                         
  11   5   3         10.42         10.63         0.99 o                         
  12   5   3         11.03         11.60         1.16 o                         
  13   5   3          0.89          1.01         1.18 o                         
  14   5   3         30.01         28.66         1.74 o                         
  15   5   3          1.73          2.72         1.72 o                         
  16   5   3         54.45         45.72         7.12 o                         
 -16   6   3         25.43         18.70         6.13 o                         
 -15   6   3        158.82        156.08         3.35 o                         
 -14   6   3         53.33         56.38         2.37 o                         
 -13   6   3         24.62         26.43         1.93 o                         
 -12   6   3        395.49        393.04         4.82 o                         
 -11   6   3        138.67        145.52         2.42 o                         
 -10   6   3        192.61        188.40         2.90 o                         
  -9   6   3       1123.19       1064.30         9.95 o                         
  -8   6   3         95.84         81.80         1.20 o                         
  -7   6   3       2583.18       2522.94        18.94 o                         
  -6   6   3        206.34        195.53         1.97 o                         
  -5   6   3         95.83         81.52         1.00 o                         
  -4   6   3          0.62          6.69         0.34 o                         
  -3   6   3        119.63        145.73         1.21 o                         
  -2   6   3         70.33         58.88         0.59 o                         
  -1   6   3       3468.46       4030.34        21.52 o                         
   0   6   3          0.21          1.78         0.20 o                         
   1   6   3         13.99         21.22         0.30 o                         
   2   6   3       2727.54       2928.16        16.13 o                         
   3   6   3          0.08          2.03         0.26 o                         
   4   6   3       1219.22       1402.89         9.16 o                         
   5   6   3         20.96         18.53         0.51 o                         
   6   6   3       2459.07       2345.25        17.61 o                         
   7   6   3       3326.69       3153.80        23.55 o                         
   8   6   3         50.02         33.19         1.01 o                         
   9   6   3        879.38        904.86         8.94 o                         
  10   6   3         32.03         25.77         1.06 o                         
  11   6   3         12.51         11.21         1.06 o                         
  12   6   3        102.97        103.12         2.83 o                         
  13   6   3        338.38        323.63         4.63 o                         
  14   6   3        228.31        233.58         4.00 o                         
  15   6   3          9.74          8.31         1.66 o                         
 -15   7   3          1.46          0.83         1.55 o                         
 -14   7   3         20.59         23.09         1.68 o                         
 -13   7   3          3.56          1.57         1.40 o                         
 -12   7   3         25.04         21.70         1.33 o                         
 -11   7   3         26.96         22.08         1.18 o                         
 -10   7   3         45.63         44.37         1.41 o                         
  -9   7   3        901.84        840.67         8.16 o                         
  -8   7   3          0.19          0.12         0.53 o                         
  -7   7   3         34.42         36.28         0.88 o                         
  -6   7   3        344.38        321.03         3.16 o                         
  -5   7   3        114.35         98.11         1.43 o                         
  -4   7   3          0.79          3.04         0.34 o                         
  -3   7   3        183.06        160.41         1.38 o                         
  -2   7   3        180.24        206.86         1.60 o                         
  -1   7   3         74.86         74.63         0.85 o                         
   0   7   3       1679.63       1723.64        10.58 o                         
   1   7   3        232.29        239.44         1.64 o                         
   2   7   3        334.23        355.34         2.28 o                         
   3   7   3        701.60        679.92         4.59 o                         
   4   7   3        263.86        280.35         2.20 o                         
   5   7   3        136.29        126.89         1.41 o                         
   6   7   3         77.46         79.22         1.08 o                         
   7   7   3        294.61        247.02         3.13 o                         
   8   7   3        528.80        499.26         5.13 o                         
   9   7   3          6.04          7.33         0.85 o                         
  10   7   3         56.55         56.63         1.61 o                         
  11   7   3          9.39          9.22         1.09 o                         
  12   7   3        446.03        458.17         5.59 o                         
  13   7   3        562.56        598.08         6.95 o                         
  14   7   3          1.33          0.28         1.47 o                         
  15   7   3        313.16        328.14        10.16 o                         
 -15   8   3         82.06         76.36         2.96 o                         
 -14   8   3          0.00         -0.32         1.48 o                         
 -13   8   3        315.45        327.33         4.87 o                         
 -12   8   3          0.13         -0.79         1.20 o                         
 -11   8   3         19.65         17.04         1.22 o                         
 -10   8   3        148.50        143.40         2.23 o                         
  -9   8   3        260.97        277.44         3.22 o                         
  -8   8   3        421.95        395.79         3.82 o                         
  -7   8   3        150.27        142.13         2.02 o                         
  -6   8   3        601.20        595.92         5.12 o                         
  -5   8   3          0.00          0.88         0.41 o                         
  -4   8   3          0.39          0.44         0.32 o                         
  -3   8   3        179.34        195.53         1.83 o                         
  -2   8   3        105.09        115.56         1.30 o                         
  -1   8   3         20.96         15.71         0.39 o                         
   0   8   3       1198.58       1256.75         8.34 o                         
   1   8   3         21.74         18.55         0.41 o                         
   2   8   3        828.05        887.49         5.99 o                         
   3   8   3        523.95        473.07         3.69 o                         
   4   8   3       4559.59       4298.64        30.13 o                         
   5   8   3         61.78         58.68         0.98 o                         
   6   8   3        424.72        371.36         3.40 o                         
   7   8   3        215.29        174.84         2.19 o                         
   8   8   3       1394.76       1324.81        11.28 o                         
   9   8   3         13.70         15.29         0.89 o                         
  10   8   3         90.10         76.59         1.88 o                         
  11   8   3         60.11         58.34         1.75 o                         
  12   8   3        149.94        155.13         2.63 o                         
  13   8   3          0.18          0.52         1.27 o                         
  14   8   3         65.35         62.47         2.22 o                         
  15   8   3        107.06        112.97         6.82 o                         
 -15   9   3         12.79          9.72         3.10 o                         
 -14   9   3        341.46        350.62         5.68 o                         
 -13   9   3         95.66         97.35         3.31 o                         
 -12   9   3          5.08          4.00         1.39 o                         
 -11   9   3          1.34          0.85         1.17 o                         
 -10   9   3         42.24         40.91         1.49 o                         
  -9   9   3        171.68        163.90         2.69 o                         
  -8   9   3          4.48          4.20         0.66 o                         
  -7   9   3        461.07        430.36         4.13 o                         
  -6   9   3          4.53          3.60         0.51 o                         
  -5   9   3         42.07         31.37         0.66 o                         
  -4   9   3         14.86          6.40         0.42 o                         
  -3   9   3         32.33         29.40         0.57 o                         
  -2   9   3         90.03         79.19         0.96 o                         
  -1   9   3        589.38        568.00         4.17 o                         
   0   9   3         20.66         23.22         0.53 o                         
   1   9   3         94.74         89.59         0.93 o                         
   2   9   3          8.49          8.76         0.39 o                         
   3   9   3       1459.24       1422.95        11.05 o                         
   4   9   3         88.36         88.72         1.44 o                         
   5   9   3        117.63        115.12         1.24 o                         
   6   9   3        171.34        189.63         2.04 o                         
   7   9   3         65.23         61.93         1.36 o                         
   8   9   3       1476.04       1509.53        13.14 o                         
   9   9   3         82.19         91.42         2.08 o                         
  10   9   3          0.18          0.96         1.07 o                         
  11   9   3          8.31          6.45         1.21 o                         
  12   9   3          0.58          1.66         1.23 o                         
  13   9   3        306.11        312.49         4.64 o                         
  14   9   3         12.69         13.74         1.65 o                         
 -14  10   3         65.69         61.19         2.56 o                         
 -13  10   3        178.97        187.35         4.04 o                         
 -12  10   3        615.88        633.03         7.83 o                         
 -11  10   3         15.09         17.13         1.45 o                         
 -10  10   3        383.08        393.48         5.07 o                         
  -9  10   3          8.12         10.13         1.08 o                         
  -8  10   3         11.89         16.39         0.80 o                         
  -7  10   3        150.80        151.12         2.06 o                         
  -6  10   3        532.68        524.23         4.70 o                         
  -5  10   3       2335.17       2165.54        16.73 o                         
  -4  10   3         91.15         76.38         1.06 o                         
  -3  10   3       1953.46       1884.17        14.20 o                         
  -2  10   3       1325.83       1346.70         9.92 o                         
  -1  10   3       1497.89       1402.98         9.66 o                         
   0  10   3          2.10          1.74         0.38 o                         
   1  10   3       3263.90       3122.85        22.18 o                         
   2  10   3          1.82          0.13         0.38 o                         
   3  10   3       1550.02       1361.68        10.32 o                         
   4  10   3        410.97        416.82         3.37 o                         
   5  10   3         86.42         71.37         1.00 o                         
   6  10   3        146.27        135.90         1.69 o                         
   7  10   3        831.45        867.52         7.55 o                         
   8  10   3          4.20          7.28         0.82 o                         
   9  10   3        770.94        787.92         7.51 o                         
  10  10   3        260.36        258.68         3.56 o                         
  11  10   3        226.06        233.06         3.67 o                         
  12  10   3         10.69         10.19         1.44 o                         
  13  10   3         42.76         44.33         1.87 o                         
  14  10   3        374.21        363.32         9.59 o                         
 -14  11   3         10.11         12.40         3.30 o                         
 -13  11   3          8.12          8.23         1.77 o                         
 -12  11   3         28.26         29.43         1.65 o                         
 -11  11   3         13.42         15.51         1.39 o                         
 -10  11   3        242.12        253.36         3.78 o                         
  -9  11   3          0.00          0.36         0.96 o                         
  -8  11   3        166.79        167.61         2.90 o                         
  -7  11   3         48.11         49.64         1.16 o                         
  -6  11   3        240.66        223.73         2.59 o                         
  -5  11   3        761.86        748.42         6.45 o                         
  -4  11   3         22.67         19.20         0.69 o                         
  -3  11   3        297.31        272.32         2.46 o                         
  -2  11   3        127.93         95.62         1.15 o                         
  -1  11   3          8.11          2.59         0.38 o                         
   0  11   3        458.25        404.88         3.72 o                         
   1  11   3        842.65        810.33         6.34 o                         
   2  11   3         10.05         10.74         0.46 o                         
   3  11   3        198.53        203.15         1.95 o                         
   4  11   3         68.26         58.44         1.04 o                         
   5  11   3        149.61        135.32         1.48 o                         
   6  11   3         93.48         98.55         1.75 o                         
   7  11   3         70.82         71.19         2.00 o                         
   8  11   3          1.20          0.15         0.92 o                         
   9  11   3         64.98         63.80         1.54 o                         
  10  11   3          6.84          6.37         1.13 o                         
  11  11   3          1.04          1.61         1.31 o                         
  12  11   3        144.46        143.19         3.00 o                         
  13  11   3         39.35         38.30         1.86 o                         
  14  11   3         63.34         83.03         8.86 o                         
 -13  12   3         23.01         21.75         2.00 o                         
 -12  12   3         69.30         63.30         1.97 o                         
 -11  12   3         47.33         42.45         1.69 o                         
 -10  12   3         30.07         32.00         1.43 o                         
  -9  12   3        122.39        122.86         2.29 o                         
  -8  12   3          0.15          0.46         0.91 o                         
  -7  12   3          0.01          0.05         0.80 o                         
  -6  12   3         37.08         37.94         1.27 o                         
  -5  12   3        157.83        154.71         1.98 o                         
  -4  12   3         12.23         18.64         0.71 o                         
  -3  12   3          9.95         11.93         0.50 o                         
  -2  12   3         36.87         37.68         0.92 o                         
  -1  12   3         69.23         79.08         1.26 o                         
   0  12   3         42.66         28.56         1.18 o                         
   1  12   3          0.19          1.62         0.52 o                         
   2  12   3        190.51        208.25         1.93 o                         
   3  12   3          0.03         -0.45         0.45 o                         
   4  12   3          5.66          7.09         0.61 o                         
   5  12   3          0.27          1.28         0.54 o                         
   6  12   3         59.60         61.37         1.18 o                         
   7  12   3          0.55          2.14         0.77 o                         
   8  12   3          6.90          8.13         1.00 o                         
   9  12   3         85.37         86.22         1.94 o                         
  10  12   3          0.86         -0.29         1.23 o                         
  11  12   3         13.26         11.88         1.60 o                         
  12  12   3         99.50         99.36         2.71 o                         
  13  12   3          8.93         10.15         3.28 o                         
 -13  13   3         96.09         93.20         8.65 o                         
 -12  13   3         63.21         61.66         2.00 o                         
 -11  13   3          7.96          9.44         1.37 o                         
 -10  13   3         27.44         29.30         1.49 o                         
  -9  13   3         31.06         26.68         1.42 o                         
  -8  13   3          8.02          6.80         1.07 o                         
  -7  13   3         47.43         52.79         1.51 o                         
  -6  13   3         13.73         15.81         1.09 o                         
  -5  13   3         21.93         18.77         0.84 o                         
  -4  13   3        137.26        134.70         1.65 o                         
  -3  13   3         20.88         17.80         0.62 o                         
  -2  13   3         82.88         77.19         1.25 o                         
  -1  13   3         19.10         10.80         0.73 o                         
   0  13   3         54.09         50.60         1.07 o                         
   1  13   3         34.21         38.87         1.02 o                         
   2  13   3         21.87         27.09         0.85 o                         
   3  13   3        442.77        464.21         4.12 o                         
   4  13   3         68.04         80.52         1.36 o                         
   5  13   3         88.27         84.84         1.57 o                         
   6  13   3        121.44        124.84         1.88 o                         
   7  13   3          9.10          8.78         1.00 o                         
   8  13   3        210.85        202.71         2.88 o                         
   9  13   3          8.31          6.74         1.26 o                         
  10  13   3         48.91         53.71         2.10 o                         
  11  13   3         12.49         10.42         1.53 o                         
  12  13   3         45.14         44.58         2.36 o                         
 -12  14   3         96.15         94.03         4.35 o                         
 -11  14   3         49.10         49.16         2.03 o                         
 -10  14   3        360.02        383.26         4.93 o                         
  -9  14   3        349.18        363.41         4.86 o                         
  -8  14   3         48.79         45.85         1.64 o                         
  -7  14   3        925.86        933.50        10.14 o                         
  -6  14   3         18.45         15.91         1.09 o                         
  -5  14   3        258.05        273.22         3.32 o                         
  -4  14   3        122.08        120.51         1.67 o                         
  -3  14   3          0.10          0.28         0.66 o                         
  -2  14   3        128.40        138.10         2.00 o                         
  -1  14   3         37.26         39.08         1.22 o                         
   0  14   3        183.93        202.25         2.53 o                         
   1  14   3        206.78        225.11         2.97 o                         
   2  14   3        930.27        939.94         8.10 o                         
   3  14   3         95.33        103.77         2.10 o                         
   4  14   3        561.85        578.33         6.02 o                         
   5  14   3        121.21        125.38         2.57 o                         
   6  14   3        349.75        357.21         4.17 o                         
   7  14   3        472.14        489.17         4.96 o                         
   8  14   3         92.69        108.67         2.12 o                         
   9  14   3        259.17        266.00         3.75 o                         
  10  14   3         67.65         62.10         2.03 o                         
  11  14   3        186.03        189.84         5.17 o                         
 -11  15   3        170.10        182.60         5.56 o                         
 -10  15   3        137.59        136.20         3.21 o                         
  -9  15   3          0.40          0.12         1.29 o                         
  -8  15   3        133.05        135.56         3.56 o                         
  -7  15   3        114.12        121.28         2.68 o                         
  -6  15   3         72.68         74.67         1.68 o                         
  -5  15   3        549.72        562.55         5.41 o                         
  -4  15   3         16.60         18.48         0.91 o                         
  -3  15   3          0.64          0.62         0.68 o                         
  -2  15   3         21.68         22.67         0.89 o                         
  -1  15   3        111.22        115.09         1.69 o                         
   0  15   3         92.68         97.27         2.05 o                         
   1  15   3         66.79         61.29         1.33 o                         
   2  15   3          0.12          0.29         0.78 o                         
   3  15   3         15.20         14.35         1.05 o                         
   4  15   3        135.80        143.37         2.22 o                         
   5  15   3         81.88         84.47         1.77 o                         
   6  15   3         15.82         14.91         1.21 o                         
   7  15   3          4.53          3.77         1.13 o                         
   8  15   3        137.29        141.06         2.53 o                         
   9  15   3         48.11         49.70         1.88 o                         
  10  15   3         99.49         94.95         2.52 o                         
 -10  16   3        297.20        298.86         8.35 o                         
  -9  16   3         31.34         28.65         1.73 o                         
  -8  16   3          0.01         -0.22         1.48 o                         
  -7  16   3          8.56          5.99         1.28 o                         
  -6  16   3          4.57          3.38         1.06 o                         
  -5  16   3          7.74          7.77         1.02 o                         
  -4  16   3        172.10        173.76         2.78 o                         
  -3  16   3         14.19         15.93         1.04 o                         
  -2  16   3        316.04        314.46         3.49 o                         
  -1  16   3        476.14        492.32         4.71 o                         
   0  16   3          0.05          1.01         0.89 o                         
   1  16   3         12.61         10.89         0.99 o                         
   2  16   3         78.71         77.44         1.74 o                         
   3  16   3         34.26         32.34         1.25 o                         
   4  16   3          0.16          1.22         1.07 o                         
   5  16   3         49.72         51.59         1.58 o                         
   6  16   3         31.37         32.71         1.46 o                         
   7  16   3        102.75         99.69         2.25 o                         
   8  16   3         27.95         26.58         1.65 o                         
   9  16   3          5.46          6.64         1.51 o                         
  10  16   3         16.39          6.78         6.01 o                         
  -9  17   3          0.39          2.07         3.93 o                         
  -8  17   3          0.09          1.79         1.48 o                         
  -7  17   3         31.60         34.14         1.72 o                         
  -6  17   3         99.44        108.01         2.37 o                         
  -5  17   3         13.69         14.58         1.22 o                         
  -4  17   3          8.86         10.77         1.11 o                         
  -3  17   3         70.59         74.37         1.74 o                         
  -2  17   3         53.62         53.19         1.60 o                         
  -1  17   3        132.23        143.48         2.33 o                         
   0  17   3          0.20          1.56         0.98 o                         
   1  17   3          9.42          7.54         1.00 o                         
   2  17   3        171.23        170.17         3.24 o                         
   3  17   3        128.13        130.86         2.25 o                         
   4  17   3          1.60          0.51         1.11 o                         
   5  17   3          3.76          2.02         1.26 o                         
   6  17   3         44.33         46.78         1.65 o                         
   7  17   3        129.95        133.19         2.73 o                         
   8  17   3         83.65         89.55         2.33 o                         
  -8  18   3         32.11         27.69         6.14 o                         
  -7  18   3        117.10        109.74         3.18 o                         
  -6  18   3         78.54         70.87         2.35 o                         
  -5  18   3         65.82         67.86         2.00 o                         
  -4  18   3        205.50        210.40         3.25 o                         
  -3  18   3         66.78         65.96         1.81 o                         
  -2  18   3        250.56        259.82         3.60 o                         
  -1  18   3        642.18        662.79         6.85 o                         
   0  18   3        124.60        123.84         2.78 o                         
   1  18   3        224.58        236.33         3.46 o                         
   2  18   3         79.32         68.77         1.85 o                         
   3  18   3        100.46        101.36         2.17 o                         
   4  18   3          6.19          4.73         1.30 o                         
   5  18   3         18.56         20.78         1.47 o                         
   6  18   3         48.04         48.34         1.87 o                         
   7  18   3         13.00         14.41         2.87 o                         
   8  18   3         43.09         46.71         7.12 o                         
  -5  19   3        132.04        130.97         3.82 o                         
  -4  19   3         52.87         56.33         2.21 o                         
  -3  19   3         73.17         72.86         2.02 o                         
  -2  19   3          0.22          0.00         1.27 o                         
  -1  19   3          0.28          0.32         1.23 o                         
   0  19   3         34.85         34.51         1.50 o                         
   1  19   3        354.47        364.94         5.76 o                         
   2  19   3         44.07         42.90         1.72 o                         
   3  19   3        263.04        265.23         3.81 o                         
   4  19   3          0.02         -1.26         1.32 o                         
   5  19   3        301.01        300.44         7.28 o                         
   6  19   3          4.34          4.81         2.65 o                         
  -4  20   3          1.93         -0.78         4.89 o                         
  -3  20   3          1.44          0.30         2.60 o                         
  -2  20   3         14.69         14.46         2.05 o                         
  -1  20   3          2.89          1.68         2.08 o                         
   0  20   3         11.51          6.11         2.34 o                         
   1  20   3          6.96          8.09         2.30 o                         
   2  20   3         34.85         35.49         2.99 o                         
   3  20   3         22.07         20.58         5.89 o                         
 -16   0   4        251.78        251.87         5.80 o                         
 -15   0   4         60.26         59.12         3.47 o                         
 -14   0   4         56.29         62.33         2.85 o                         
 -13   0   4         31.02         30.49         1.55 o                         
 -12   0   4         71.71         69.54         2.18 o                         
 -11   0   4        260.37        254.79         4.83 o                         
 -10   0   4         25.73         12.29         1.24 o                         
  -9   0   4        250.03        296.17         4.17 o                         
  -8   0   4        521.62        452.31         5.83 o                         
  -7   0   4         16.21          3.96         0.48 o                         
  -6   0   4       3387.42       3485.82        29.07 o                         
  -5   0   4       1375.58       1407.55        11.31 o                         
  -4   0   4        140.18         99.98         0.94 o                         
  -3   0   4       8923.24       9044.72        74.30 o                         
  -2   0   4       9880.83      10613.38        87.63 o                         
  -1   0   4     161866.83     157830.14      1241.51 o                         
   0   0   4         11.95         11.20         0.28 o                         
   1   0   4       8301.61       8555.53        66.81 o                         
   2   0   4       5723.82       5764.36        39.43 o                         
   3   0   4        653.76        661.72         4.79 o                         
   4   0   4        395.88        413.86         3.21 o                         
   5   0   4        481.97        516.08         4.81 o                         
   6   0   4       1804.32       1717.75        16.00 o                         
   7   0   4       1495.30       1413.89        14.38 o                         
   8   0   4       1377.13       1312.89        14.69 o                         
   9   0   4        390.58        368.39         5.13 o                         
  10   0   4         37.68         35.53         1.30 o                         
  11   0   4        104.20        106.23         2.57 o                         
  12   0   4        310.72        327.25         5.55 o                         
  13   0   4        107.80        106.91         3.22 o                         
  14   0   4        984.79       1006.39        16.96 o                         
  15   0   4        802.96        854.47        14.92 o                         
  16   0   4          3.54         -1.90         5.74 o                         
 -16   1   4        115.28        115.95         3.17 o                         
 -15   1   4         34.09         32.59         1.84 o                         
 -14   1   4        263.36        267.40         4.21 o                         
 -13   1   4        167.24        166.99         2.76 o                         
 -12   1   4          4.79          6.30         0.87 o                         
 -11   1   4         48.14         41.01         1.22 o                         
 -10   1   4        428.09        388.82         4.34 o                         
  -9   1   4        361.41        402.58         3.76 o                         
  -8   1   4        720.93        658.35         5.69 o                         
  -7   1   4        633.28        704.37         4.79 o                         
  -6   1   4        253.49        257.88         1.78 o                         
  -5   1   4        208.83        171.93         1.17 o                         
  -4   1   4         10.87          9.34         0.24 o                         
  -3   1   4         23.50         17.68         0.28 o                         
  -2   1   4       3346.72       3755.80        22.24 o                         
  -1   1   4       1513.59       1525.94         8.97 o                         
   0   1   4        683.70        707.19         4.17 o                         
   1   1   4       1321.55       1232.17         6.70 o                         
   2   1   4          7.12          4.70         0.18 o                         
   3   1   4        116.48        114.97         0.83 o                         
   4   1   4        150.40        181.50         1.16 o                         
   5   1   4       1029.09       1077.28         6.76 o                         
   6   1   4        717.82        788.15         5.52 o                         
   7   1   4          6.62         13.98         0.56 o                         
   8   1   4        348.34        332.05         2.96 o                         
   9   1   4        937.59        896.48         7.41 o                         
  10   1   4          2.42          2.46         0.59 o                         
  11   1   4         44.49         45.51         1.31 o                         
  12   1   4         59.94         67.66         2.02 o                         
  13   1   4        112.08        112.88         2.36 o                         
  14   1   4        203.92        217.66         3.76 o                         
  15   1   4          2.06          7.28         1.69 o                         
  16   1   4          0.32          0.92         5.84 o                         
 -16   2   4          7.44          8.99         1.78 o                         
 -15   2   4        121.91        122.09         2.82 o                         
 -14   2   4        270.10        277.45         3.97 o                         
 -13   2   4         93.50        100.54         2.32 o                         
 -12   2   4         49.04         55.59         1.49 o                         
 -11   2   4         18.14         17.19         0.89 o                         
 -10   2   4        669.61        673.69         6.44 o                         
  -9   2   4        188.58        193.55         2.19 o                         
  -8   2   4        440.20        446.44         3.78 o                         
  -7   2   4         26.91         30.62         0.54 o                         
  -6   2   4       1825.97       2008.44        12.49 o                         
  -5   2   4         81.27         78.88         0.70 o                         
  -4   2   4         64.11         56.30         0.51 o                         
  -3   2   4        194.69        209.70         1.26 o                         
  -2   2   4        996.27       1084.98         6.63 o                         
  -1   2   4       2694.69       3064.65        20.09 o                         
   0   2   4         34.28         44.43         0.43 o                         
   1   2   4        161.46        185.07         1.10 o                         
   2   2   4        635.19        697.34         3.95 o                         
   3   2   4       1640.87       1878.37        10.16 o                         
   4   2   4       2636.78       2913.57        15.72 o                         
   5   2   4         68.13         60.60         0.69 o                         
   6   2   4        202.13        216.31         1.94 o                         
   7   2   4        623.79        536.02         4.36 o                         
   8   2   4        548.60        552.87         4.55 o                         
   9   2   4          5.51          2.83         0.52 o                         
  10   2   4        310.20        301.66         3.35 o                         
  11   2   4        421.96        455.22         4.81 o                         
  12   2   4         61.34         60.66         1.65 o                         
  13   2   4         34.68         37.23         1.43 o                         
  14   2   4          2.99          5.03         1.37 o                         
  15   2   4         45.92         50.36         2.12 o                         
  16   2   4         63.48         69.57         8.57 o                         
 -16   3   4          0.59          0.34         1.77 o                         
 -15   3   4         15.04         10.67         1.63 o                         
 -14   3   4          4.58          5.41         1.23 o                         
 -13   3   4         65.17         71.34         1.88 o                         
 -12   3   4        107.68        116.41         2.49 o                         
 -11   3   4        205.71        186.05         2.72 o                         
 -10   3   4        313.90        283.80         3.22 o                         
  -9   3   4         12.20         19.12         0.69 o                         
  -8   3   4       1033.49        944.69         6.72 o                         
  -7   3   4        140.93        133.82         1.22 o                         
  -6   3   4         36.61         29.24         0.50 o                         
  -5   3   4         32.05         55.16         0.62 o                         
  -4   3   4        318.19        338.14         2.02 o                         
  -3   3   4        495.71        514.29         3.03 o                         
  -1   3   4        233.53        223.10         1.81 o                         
   0   3   4        174.01        137.99         1.12 o                         
   1   3   4       5338.06       5529.08        27.55 o                         
   2   3   4         56.05         70.08         0.57 o                         
   3   3   4          4.38          3.07         0.22 o                         
   4   3   4        885.47       1035.44         5.83 o                         
   5   3   4         46.98         47.56         0.83 o                         
   6   3   4         20.88         23.24         0.64 o                         
   7   3   4        162.04        148.39         2.15 o                         
   8   3   4         10.10         13.56         0.67 o                         
   9   3   4       1065.88       1031.00         9.44 o                         
  10   3   4          0.91          3.96         0.75 o                         
  11   3   4          0.14          0.25         0.85 o                         
  12   3   4          2.31          3.63         0.89 o                         
  13   3   4        224.68        235.66         4.24 o                         
  14   3   4         94.81         95.32         2.60 o                         
  15   3   4         18.62         19.00         2.33 o                         
  16   3   4          0.15         -0.09         3.82 o                         
 -16   4   4          9.85          9.44         2.10 o                         
 -15   4   4         47.68         43.35         2.21 o                         
 -14   4   4        489.73        508.55         6.09 o                         
 -13   4   4         98.08         98.87         2.26 o                         
 -12   4   4         37.17         36.28         1.47 o                         
 -11   4   4        713.53        686.34         7.40 o                         
 -10   4   4         71.02         55.61         1.19 o                         
  -9   4   4       2435.26       2286.23        18.61 o                         
  -8   4   4          9.46          4.97         0.46 o                         
  -7   4   4       2115.57       2032.42        14.67 o                         
  -6   4   4        637.03        570.59         4.24 o                         
  -5   4   4       1700.37       1866.11        11.75 o                         
  -4   4   4         47.53         33.62         0.41 o                         
  -3   4   4       2401.30       2588.06        13.89 o                         
  -2   4   4         66.25         54.35         0.54 o                         
  -1   4   4        966.13       1031.51         5.86 o                         
   0   4   4        739.50        718.47         4.01 o                         
   1   4   4        722.48        818.22         4.43 o                         
   2   4   4       7847.94       8317.02        40.60 o                         
   3   4   4       4871.44       5580.64        27.68 o                         
   4   4   4       1935.88       1924.48        11.95 o                         
   5   4   4       1478.70       1601.52        12.27 o                         
   6   4   4        665.04        701.30         5.92 o                         
   7   4   4       1124.32       1102.11         9.02 o                         
   8   4   4        426.66        421.96         3.91 o                         
   9   4   4        215.95        211.95         2.80 o                         
  10   4   4         33.24         26.47         1.05 o                         
  11   4   4        358.42        382.74         4.14 o                         
  12   4   4        160.12        165.42         2.39 o                         
  13   4   4         13.76         16.05         1.22 o                         
  14   4   4         54.76         55.24         2.07 o                         
  15   4   4        785.28        833.57        10.93 o                         
  16   4   4         42.49         44.55         8.55 o                         
 -16   5   4         48.42         56.80         7.17 o                         
 -15   5   4        211.57        213.17         4.46 o                         
 -14   5   4         19.97         19.64         1.57 o                         
 -13   5   4        276.11        293.31         4.36 o                         
 -12   5   4         25.96         35.63         1.48 o                         
 -11   5   4         13.92         16.42         1.12 o                         
 -10   5   4        274.87        278.21         3.34 o                         
  -9   5   4         35.21         28.85         0.84 o                         
  -8   5   4        766.12        699.18         5.43 o                         
  -7   5   4        505.42        522.28         4.31 o                         
  -6   5   4         13.99          7.08         0.32 o                         
  -5   5   4         51.26         41.97         0.58 o                         
  -4   5   4        663.14        686.45         4.47 o                         
  -3   5   4        304.79        291.63         2.05 o                         
  -2   5   4         46.25         73.23         0.78 o                         
  -1   5   4        125.17        148.58         0.99 o                         
   0   5   4        866.41        791.16         4.43 o                         
   1   5   4       2024.53       1994.28        10.31 o                         
   2   5   4         14.41          7.33         0.23 o                         
   3   5   4       1503.34       1558.01         8.91 o                         
   4   5   4         59.57         76.42         0.84 o                         
   5   5   4       1255.84       1191.10         9.84 o                         
   6   5   4        331.21        309.56         3.55 o                         
   7   5   4         79.58         66.79         1.38 o                         
   8   5   4        356.05        370.71         3.96 o                         
   9   5   4        358.65        335.03         3.92 o                         
  10   5   4          6.13          5.76         0.85 o                         
  11   5   4        154.35        156.77         2.67 o                         
  12   5   4          1.66          2.16         1.06 o                         
  13   5   4        191.74        195.57         3.48 o                         
  14   5   4        156.45        152.83         3.55 o                         
  15   5   4        141.61        136.21         3.77 o                         
 -15   6   4         26.70         27.97         1.79 o                         
 -14   6   4        138.91        139.12         3.30 o                         
 -13   6   4          4.84          4.37         1.41 o                         
 -12   6   4         73.39         71.71         1.87 o                         
 -11   6   4          0.73          0.79         0.94 o                         
 -10   6   4          3.54          1.87         0.79 o                         
  -9   6   4        242.75        233.39         2.84 o                         
  -8   6   4        182.47        186.49         1.91 o                         
  -7   6   4          4.83          2.56         0.40 o                         
  -6   6   4        153.82        152.02         1.59 o                         
  -5   6   4         64.99         73.76         0.84 o                         
  -4   6   4         70.48         77.66         0.83 o                         
  -3   6   4        610.27        688.99         5.06 o                         
  -2   6   4          0.24          0.73         0.21 o                         
  -1   6   4         13.84         24.75         0.35 o                         
   0   6   4        396.76        457.21         2.73 o                         
   1   6   4         43.26         40.39         0.41 o                         
   2   6   4        800.83        980.99         5.43 o                         
   3   6   4         32.81         46.93         0.55 o                         
   4   6   4         99.14         89.33         1.09 o                         
   5   6   4        171.58        167.82         1.76 o                         
   6   6   4          0.15          0.32         0.43 o                         
   7   6   4        157.12        129.38         1.51 o                         
   8   6   4         22.34         29.69         0.89 o                         
   9   6   4         57.94         52.97         1.42 o                         
  10   6   4          0.02         -0.10         0.83 o                         
  11   6   4          4.03          2.02         1.04 o                         
  12   6   4        317.16        335.87         4.87 o                         
  13   6   4          5.33          8.03         1.26 o                         
  14   6   4         57.09         63.48         2.53 o                         
  15   6   4         14.54         15.54         2.09 o                         
 -15   7   4          1.21          1.35         1.54 o                         
 -14   7   4         15.44         15.55         1.62 o                         
 -13   7   4          4.92          3.33         1.48 o                         
 -12   7   4         97.85        102.87         2.09 o                         
 -11   7   4         82.99         81.04         1.78 o                         
 -10   7   4         96.24         88.74         1.74 o                         
  -9   7   4         21.01         18.72         0.92 o                         
  -8   7   4        531.18        505.50         4.41 o                         
  -7   7   4         33.66         30.95         0.89 o                         
  -6   7   4        444.27        453.44         4.15 o                         
  -5   7   4          5.02          9.75         0.44 o                         
  -4   7   4        115.27        128.21         1.21 o                         
  -3   7   4          4.53         11.60         0.36 o                         
  -2   7   4         21.03         42.91         0.63 o                         
  -1   7   4          0.60          2.82         0.26 o                         
   0   7   4        318.57        275.61         1.83 o                         
   1   7   4       1652.97       1628.36         9.58 o                         
   2   7   4        410.82        470.81         3.03 o                         
   3   7   4        369.38        402.26         2.80 o                         
   4   7   4       1293.63       1383.67         9.91 o                         
   5   7   4         83.74         89.39         1.05 o                         
   6   7   4        161.00        136.88         1.52 o                         
   7   7   4         70.30         89.87         1.16 o                         
   8   7   4         10.87         10.09         0.68 o                         
   9   7   4        244.31        231.92         3.24 o                         
  10   7   4         75.87         89.25         2.21 o                         
  11   7   4        164.19        174.36         3.95 o                         
  12   7   4        158.76        159.12         2.88 o                         
  13   7   4         59.15         57.22         2.36 o                         
  14   7   4         99.44         94.44         2.64 o                         
  15   7   4         12.21         16.48         6.10 o                         
 -15   8   4         96.78         91.72         3.22 o                         
 -14   8   4        105.02        107.56         2.71 o                         
 -13   8   4         68.85         71.16         2.23 o                         
 -12   8   4         74.56         73.71         2.16 o                         
 -11   8   4        376.71        376.46         4.65 o                         
 -10   8   4        155.13        135.53         2.35 o                         
  -9   8   4        138.36        131.55         2.41 o                         
  -8   8   4        134.28        135.21         2.26 o                         
  -7   8   4         51.94         43.44         0.90 o                         
  -6   8   4       2225.84       2106.66        17.04 o                         
  -5   8   4        547.94        520.88         4.27 o                         
  -4   8   4        327.45        364.54         3.26 o                         
  -3   8   4        267.68        281.00         2.15 o                         
  -2   8   4         36.63         35.32         0.51 o                         
  -1   8   4       2013.90       2016.92        12.57 o                         
   0   8   4        110.43        105.30         0.99 o                         
   1   8   4        171.82        174.19         1.33 o                         
   2   8   4         94.37         90.84         0.84 o                         
   3   8   4         69.99         46.80         0.65 o                         
   4   8   4       2392.45       2265.12        16.24 o                         
   5   8   4        282.75        230.14         2.50 o                         
   6   8   4          4.83          7.70         0.56 o                         
   7   8   4        782.32        743.67         6.53 o                         
   8   8   4        553.66        546.42         5.20 o                         
   9   8   4        149.81        152.65         2.18 o                         
  10   8   4        493.41        492.28         5.94 o                         
  11   8   4         45.82         51.44         1.96 o                         
  12   8   4         30.11         29.47         1.49 o                         
  13   8   4         64.53         62.52         2.04 o                         
  14   8   4        155.89        152.60         3.64 o                         
  15   8   4         68.56         73.44         8.09 o                         
 -15   9   4        150.19        147.02         5.57 o                         
 -14   9   4          5.21          4.53         1.66 o                         
 -13   9   4        145.53        145.72         4.28 o                         
 -12   9   4          3.97          3.94         1.34 o                         
 -11   9   4         55.01         54.41         1.73 o                         
 -10   9   4         51.18         49.35         1.38 o                         
  -9   9   4          1.16          2.43         0.71 o                         
  -8   9   4        481.52        467.65         4.56 o                         
  -7   9   4        721.01        692.35         6.50 o                         
  -6   9   4         11.00         12.87         0.61 o                         
  -5   9   4        601.55        598.49         4.71 o                         
  -4   9   4        788.90        760.40         5.47 o                         
  -3   9   4       1590.68       1500.27         9.94 o                         
  -2   9   4        128.39        102.44         1.36 o                         
  -1   9   4         30.53         34.10         0.71 o                         
   0   9   4        840.27        725.28         5.14 o                         
   1   9   4        299.80        291.45         2.23 o                         
   2   9   4         53.25         35.09         0.54 o                         
   3   9   4        230.98        251.80         2.15 o                         
   4   9   4         16.81         13.09         0.52 o                         
   5   9   4        461.57        414.72         3.54 o                         
   6   9   4        435.19        457.99         4.16 o                         
   7   9   4         17.61         14.41         0.75 o                         
   8   9   4        208.32        220.77         3.17 o                         
   9   9   4        136.16        135.23         2.95 o                         
  10   9   4         26.12         25.93         1.34 o                         
  11   9   4        255.03        259.35         3.75 o                         
  12   9   4          0.33         -0.03         1.27 o                         
  13   9   4         68.18         72.54         2.23 o                         
  14   9   4        180.23        175.38         3.81 o                         
 -14  10   4         44.51         49.99         2.58 o                         
 -13  10   4        171.85        183.38         4.00 o                         
 -12  10   4          2.90          5.74         1.37 o                         
 -11  10   4          0.41          0.91         1.21 o                         
 -10  10   4         14.68         15.12         1.16 o                         
  -9  10   4        101.52        104.21         1.80 o                         
  -8  10   4          3.66          4.48         0.71 o                         
  -7  10   4         18.04         17.57         0.78 o                         
  -6  10   4        250.07        230.45         2.30 o                         
  -5  10   4         37.34         39.97         0.94 o                         
  -4  10   4         26.13         31.82         0.79 o                         
  -3  10   4         49.26         48.07         0.89 o                         
  -2  10   4        105.34         90.18         1.20 o                         
  -1  10   4        437.97        369.95         2.81 o                         
   0  10   4          0.83          0.67         0.42 o                         
   1  10   4          5.81         10.88         0.43 o                         
   2  10   4         15.15         16.19         0.51 o                         
   3  10   4        280.02        260.76         2.40 o                         
   4  10   4        219.09        202.55         1.95 o                         
   5  10   4         24.35         16.33         0.54 o                         
   6  10   4        283.11        279.57         2.83 o                         
   7  10   4        200.54        213.77         2.47 o                         
   8  10   4          1.06          2.09         0.83 o                         
   9  10   4         63.78         54.37         1.43 o                         
  10  10   4         44.57         53.33         1.54 o                         
  11  10   4        176.18        183.95         3.40 o                         
  12  10   4          0.02         -0.39         1.41 o                         
  13  10   4         11.99         11.47         1.60 o                         
  14  10   4        141.42        133.28         6.23 o                         
 -14  11   4          8.53         13.80         3.30 o                         
 -13  11   4        106.85        107.08         3.03 o                         
 -12  11   4         13.24         14.49         1.45 o                         
 -11  11   4         68.12         62.56         1.95 o                         
 -10  11   4         14.70         13.48         1.27 o                         
  -9  11   4         71.58         70.69         1.63 o                         
  -8  11   4        122.56        123.54         1.94 o                         
  -7  11   4         22.85         19.07         0.81 o                         
  -6  11   4         30.77         35.33         0.91 o                         
  -5  11   4          0.94          0.13         0.41 o                         
  -4  11   4        427.00        387.06         4.22 o                         
  -3  11   4        143.41        119.91         1.40 o                         
  -2  11   4         62.23         45.97         0.79 o                         
  -1  11   4         27.41         28.73         0.57 o                         
   0  11   4       1132.66       1004.82         9.47 o                         
   1  11   4          0.63          1.12         0.46 o                         
   2  11   4         42.79         26.06         0.60 o                         
   3  11   4         46.20         39.38         1.09 o                         
   4  11   4         30.88         39.64         0.79 o                         
   5  11   4          0.89          1.31         0.48 o                         
   6  11   4         63.75         73.32         1.37 o                         
   7  11   4        288.96        290.64         3.23 o                         
   8  11   4          0.23          0.11         0.84 o                         
   9  11   4        675.43        654.89         6.49 o                         
  10  11   4         44.76         47.79         1.68 o                         
  11  11   4         60.36         51.28         2.11 o                         
  12  11   4         75.37         80.51         2.74 o                         
  13  11   4         64.09         61.63         2.10 o                         
 -13  12   4         18.29         20.14         2.07 o                         
 -12  12   4          1.32          1.21         1.34 o                         
 -11  12   4         34.03         31.22         1.49 o                         
 -10  12   4         75.30         71.44         1.90 o                         
  -9  12   4        377.18        401.23         4.89 o                         
  -8  12   4          4.82          5.30         0.97 o                         
  -7  12   4        124.04        117.13         1.79 o                         
  -6  12   4        380.32        394.23         3.96 o                         
  -5  12   4         30.58         28.31         1.28 o                         
  -4  12   4         43.06         42.06         0.90 o                         
  -3  12   4          1.11          1.50         0.44 o                         
  -2  12   4          0.77          2.22         0.45 o                         
  -1  12   4         29.65         12.27         0.63 o                         
   0  12   4          1.20          3.04         0.59 o                         
   1  12   4          8.65          8.62         0.60 o                         
   2  12   4         98.64        110.38         1.34 o                         
   3  12   4        197.82        185.11         1.94 o                         
   4  12   4        286.69        292.29         2.80 o                         
   5  12   4         12.03         11.82         0.67 o                         
   6  12   4         56.95         55.27         1.20 o                         
   7  12   4       1022.88       1047.01         9.43 o                         
   8  12   4        227.98        238.07         3.59 o                         
   9  12   4          0.68          2.56         1.11 o                         
  10  12   4        241.78        243.04         3.75 o                         
  11  12   4          2.12          1.04         1.53 o                         
  12  12   4         30.68         31.58         2.10 o                         
  13  12   4         14.35         13.95         3.15 o                         
 -13  13   4        217.44        217.45        13.22 o                         
 -12  13   4        115.88        125.29         2.75 o                         
 -11  13   4         16.57         18.73         1.39 o                         
 -10  13   4         91.22         87.75         2.02 o                         
  -9  13   4          0.24          0.77         1.12 o                         
  -8  13   4        212.64        221.28         3.05 o                         
  -7  13   4        362.43        367.10         4.53 o                         
  -6  13   4        121.98        122.34         2.29 o                         
  -5  13   4         89.46         88.97         1.61 o                         
  -4  13   4        512.04        503.10         4.51 o                         
  -3  13   4         71.46         73.77         1.25 o                         
  -2  13   4        515.31        476.98         4.18 o                         
  -1  13   4         27.36         28.37         1.00 o                         
   0  13   4        297.97        268.63         2.72 o                         
   1  13   4         29.04         33.02         0.96 o                         
   2  13   4        157.35        157.92         1.90 o                         
   3  13   4        118.95        122.04         1.68 o                         
   4  13   4         54.68         51.38         1.06 o                         
   5  13   4        562.11        561.00         5.11 o                         
   6  13   4        293.18        305.38         3.23 o                         
   7  13   4         87.56         82.63         1.63 o                         
   8  13   4        791.68        811.86         8.10 o                         
   9  13   4         75.87         71.22         1.82 o                         
  10  13   4        187.07        184.43         3.42 o                         
  11  13   4        125.99        125.21         2.99 o                         
  12  13   4          7.81          5.84         2.56 o                         
 -12  14   4          7.68          7.21         3.10 o                         
 -11  14   4         35.01         30.98         1.57 o                         
 -10  14   4          6.52          5.72         1.25 o                         
  -9  14   4        117.70        122.98         2.43 o                         
  -8  14   4          0.23          0.70         1.17 o                         
  -7  14   4         28.45         27.73         1.38 o                         
  -6  14   4          3.28          4.49         0.88 o                         
  -5  14   4         22.90         23.32         0.89 o                         
  -4  14   4        247.68        256.05         2.64 o                         
  -3  14   4        509.23        520.30         4.53 o                         
  -2  14   4         77.01         70.65         1.23 o                         
  -1  14   4        679.15        678.84         6.35 o                         
   0  14   4          9.00         12.14         0.74 o                         
   1  14   4         32.62         34.29         0.95 o                         
   2  14   4         89.23         90.12         1.48 o                         
   3  14   4         57.64         72.86         1.41 o                         
   4  14   4        167.00        166.47         2.16 o                         
   5  14   4          2.71          3.01         0.96 o                         
   6  14   4          3.33          4.28         0.92 o                         
   7  14   4         33.03         35.56         1.31 o                         
   8  14   4         45.73         45.47         1.61 o                         
   9  14   4        174.13        178.88         3.35 o                         
  10  14   4          0.03          0.33         1.44 o                         
  11  14   4         94.68         88.21         2.74 o                         
 -11  15   4         18.65         16.70         2.68 o                         
 -10  15   4         14.11         12.15         1.54 o                         
  -9  15   4         52.71         49.74         1.74 o                         
  -8  15   4        164.34        171.89         2.89 o                         
  -7  15   4         91.79         96.33         2.06 o                         
  -6  15   4        112.01        110.98         1.88 o                         
  -5  15   4          1.86          3.00         0.87 o                         
  -4  15   4         48.25         48.76         1.29 o                         
  -3  15   4          5.35          6.19         0.77 o                         
  -2  15   4         24.12         24.39         0.91 o                         
  -1  15   4         34.67         33.40         0.97 o                         
   0  15   4        241.42        245.66         2.83 o                         
   1  15   4        102.85        109.58         1.81 o                         
   2  15   4          0.92          1.14         0.85 o                         
   3  15   4        202.73        212.46         2.69 o                         
   4  15   4          9.57          8.99         1.06 o                         
   5  15   4        368.68        367.40         4.41 o                         
   6  15   4         32.57         29.12         1.32 o                         
   7  15   4          7.90          7.33         1.14 o                         
   8  15   4         25.37         24.23         1.49 o                         
   9  15   4         15.92         15.66         1.49 o                         
  10  15   4         31.02         29.35         1.69 o                         
 -10  16   4         24.75         35.23         3.40 o                         
  -9  16   4        105.97        103.38         2.34 o                         
  -8  16   4         25.42         26.32         1.57 o                         
  -7  16   4         56.42         52.95         1.87 o                         
  -6  16   4        186.21        185.39         2.97 o                         
  -5  16   4        163.49        177.32         2.44 o                         
  -4  16   4         49.78         52.16         1.37 o                         
  -3  16   4          5.25          4.06         0.88 o                         
  -2  16   4          4.45          5.19         0.88 o                         
  -1  16   4         14.99         13.58         0.97 o                         
   0  16   4          3.64          3.77         0.90 o                         
   1  16   4        112.68        121.31         2.41 o                         
   2  16   4        434.91        453.88         4.57 o                         
   3  16   4        399.24        415.02         4.55 o                         
   4  16   4        147.06        149.06         3.02 o                         
   5  16   4          4.33          2.11         1.12 o                         
   6  16   4         92.47         89.60         2.22 o                         
   7  16   4        477.32        492.02         5.75 o                         
   8  16   4         64.02         69.17         2.12 o                         
   9  16   4         42.05         40.96         1.88 o                         
  -9  17   4          7.90          4.38         5.20 o                         
  -8  17   4        154.20        151.17         2.87 o                         
  -7  17   4         12.10          9.10         1.36 o                         
  -6  17   4         56.89         58.33         2.34 o                         
  -5  17   4         32.65         27.69         1.28 o                         
  -4  17   4         60.13         58.81         1.58 o                         
  -3  17   4         13.76         13.48         1.22 o                         
  -2  17   4        145.14        149.90         2.28 o                         
  -1  17   4         33.47         32.10         1.46 o                         
   0  17   4         56.09         57.44         1.55 o                         
   1  17   4         19.43         19.18         1.10 o                         
   2  17   4         34.92         38.40         1.58 o                         
   3  17   4         19.88         16.20         1.22 o                         
   4  17   4          0.02          0.30         1.14 o                         
   5  17   4         31.78         29.01         1.69 o                         
   6  17   4        114.57        118.18         2.69 o                         
   7  17   4          1.11          0.73         1.45 o                         
   8  17   4        232.76        235.28         6.00 o                         
  -8  18   4         40.32         25.52         5.68 o                         
  -7  18   4         69.43         68.47         3.23 o                         
  -6  18   4         73.58         70.50         2.25 o                         
  -5  18   4         11.31         10.58         1.34 o                         
  -4  18   4        386.07        406.20         4.81 o                         
  -3  18   4          5.45          2.50         1.17 o                         
  -2  18   4        148.66        147.96         2.47 o                         
  -1  18   4        131.87        146.86         2.51 o                         
   0  18   4        236.93        247.59         3.73 o                         
   1  18   4          5.43          5.68         1.23 o                         
   2  18   4        279.89        288.06         3.92 o                         
   3  18   4          2.78          2.35         1.22 o                         
   4  18   4         53.23         47.14         1.91 o                         
   5  18   4         75.43         74.88         2.05 o                         
   6  18   4        158.28        159.81         3.55 o                         
   7  18   4         80.12         83.12         4.32 o                         
  -5  19   4         48.55         47.01         2.71 o                         
  -4  19   4          8.04          7.21         1.39 o                         
  -3  19   4        109.94        107.48         2.31 o                         
  -2  19   4          0.22          0.45         1.26 o                         
  -1  19   4         28.21         26.68         1.42 o                         
   0  19   4         20.69         18.24         1.42 o                         
   1  19   4          8.42          9.51         1.32 o                         
   2  19   4          0.41         -0.31         1.30 o                         
   3  19   4         24.04         24.31         1.54 o                         
   4  19   4         36.13         30.88         1.68 o                         
   5  19   4         18.30         18.13         2.37 o                         
   6  19   4         41.28         39.64         5.53 o                         
  -4  20   4         30.21         29.33         6.13 o                         
  -3  20   4         59.49         57.53         4.25 o                         
  -2  20   4         20.58         17.90         2.35 o                         
  -1  20   4        185.88        203.19         4.83 o                         
   0  20   4          0.10         -1.15         2.60 o                         
   1  20   4         56.29         53.77         4.85 o                         
   2  20   4         30.86         45.03         6.10 o                         
   3  20   4         33.38         36.23         6.48 o                         
 -16   1   5         20.46         21.88         1.58 o                         
 -15   1   5        246.97        253.21         4.14 o                         
 -14   1   5          2.72          4.55         1.29 o                         
 -13   1   5        380.63        371.80         4.44 o                         
 -12   1   5        569.75        567.29         5.78 o                         
 -11   1   5          2.52          2.88         0.75 o                         
 -10   1   5        988.59        960.87         8.88 o                         
  -9   1   5       1373.49       1270.84        10.90 o                         
  -8   1   5        137.41        104.97         1.22 o                         
  -7   1   5       1960.52       1917.15        12.80 o                         
  -6   1   5        266.87        279.64         1.95 o                         
  -5   1   5       1686.14       1760.72         9.94 o                         
  -4   1   5          2.14          0.71         0.21 o                         
  -3   1   5          5.91          6.32         0.23 o                         
  -2   1   5       1360.34       1264.77         7.40 o                         
  -1   1   5      22917.57      23982.85       135.36 o                         
   0   1   5       3719.04       3937.78        22.03 o                         
   1   1   5          0.18          2.29         0.14 o                         
   2   1   5        536.07        628.44         3.36 o                         
   3   1   5        621.60        788.41         4.37 o                         
   4   1   5          0.21          1.14         0.23 o                         
   5   1   5         41.08         47.58         0.64 o                         
   6   1   5        901.05        853.75         6.55 o                         
   7   1   5       3558.35       3314.57        25.28 o                         
   8   1   5          0.09          0.01         0.49 o                         
   9   1   5        397.85        380.73         3.57 o                         
  10   1   5          2.85          2.01         0.57 o                         
  11   1   5        815.65        827.96         7.25 o                         
  12   1   5        316.20        335.54         4.05 o                         
  13   1   5        420.76        433.03         5.43 o                         
  14   1   5        158.27        163.63         3.09 o                         
  15   1   5          8.69         12.83         1.94 o                         
  16   1   5        521.24        553.54        25.85 o                         
 -16   2   5         82.65         77.95         2.48 o                         
 -15   2   5         68.77         72.92         3.14 o                         
 -14   2   5        337.12        354.54         4.60 o                         
 -13   2   5         89.42         96.11         1.94 o                         
 -12   2   5        181.54        176.93         2.54 o                         
 -11   2   5          7.71          7.15         0.77 o                         
 -10   2   5          2.99          2.19         0.69 o                         
  -9   2   5        562.95        505.92         4.57 o                         
  -8   2   5        541.49        484.18         3.92 o                         
  -7   2   5          3.79          7.97         0.37 o                         
  -6   2   5       1002.74        934.17         6.40 o                         
  -5   2   5        848.81        821.59         5.14 o                         
  -4   2   5        391.38        478.08         2.79 o                         
  -3   2   5        198.77        151.12         0.99 o                         
  -2   2   5        244.85        248.51         1.71 o                         
  -1   2   5        255.76        236.17         1.89 o                         
   0   2   5       2843.99       2930.96        15.89 o                         
   1   2   5         10.59          6.74         0.18 o                         
   2   2   5        236.64        197.34         1.41 o                         
   3   2   5       2138.22       2261.21        11.90 o                         
   4   2   5       1486.37       1809.36        10.09 o                         
   5   2   5        926.13       1014.06         7.47 o                         
   6   2   5        907.30        862.90         6.93 o                         
   7   2   5        220.22        209.88         2.15 o                         
   8   2   5         31.74         34.90         0.77 o                         
   9   2   5         96.95         87.56         1.41 o                         
  10   2   5         90.97         83.67         1.46 o                         
  11   2   5         91.44        104.51         1.87 o                         
  12   2   5        475.49        497.79         5.63 o                         
  13   2   5        154.63        165.48         3.02 o                         
  14   2   5          0.01         -0.66         1.37 o                         
  15   2   5        818.99        865.90        10.76 o                         
  16   2   5        230.59        259.03        15.42 o                         
 -16   3   5          7.69          5.64         1.64 o                         
 -15   3   5        107.15        105.48         2.52 o                         
 -14   3   5         31.60         36.16         1.57 o                         
 -13   3   5        397.82        406.60         4.80 o                         
 -12   3   5        162.22        171.40         2.62 o                         
 -11   3   5        311.31        297.31         3.65 o                         
 -10   3   5        101.31         96.28         1.60 o                         
  -9   3   5        183.90        169.61         1.97 o                         
  -8   3   5        282.25        243.05         2.37 o                         
  -7   3   5        214.77        191.49         1.81 o                         
  -6   3   5        671.27        747.02         5.03 o                         
  -5   3   5        260.93        316.05         2.22 o                         
  -4   3   5        332.36        293.79         1.78 o                         
  -3   3   5         65.04         78.18         0.70 o                         
  -2   3   5       2026.88       2113.84        12.23 o                         
  -1   3   5          8.11         10.90         0.23 o                         
   0   3   5       1844.64       1885.53        10.16 o                         
   1   3   5       2409.31       2404.74        11.85 o                         
   2   3   5          4.53          7.58         0.21 o                         
   3   3   5       1805.97       1876.61        10.13 o                         
   4   3   5        607.46        701.07         5.00 o                         
   5   3   5        258.10        292.26         2.44 o                         
   6   3   5       1190.92       1212.85        11.62 o                         
   7   3   5         14.03         12.43         0.67 o                         
   8   3   5        401.35        405.06         3.79 o                         
   9   3   5         83.52         96.42         1.61 o                         
  10   3   5         12.74         14.80         0.90 o                         
  11   3   5          0.24          0.76         0.82 o                         
  12   3   5        167.45        178.17         2.95 o                         
  13   3   5         21.22         20.99         1.29 o                         
  14   3   5         39.81         38.61         1.81 o                         
  15   3   5        289.53        303.20         5.26 o                         
  16   3   5         18.42         21.00         7.76 o                         
 -16   4   5         37.72         37.85         2.67 o                         
 -15   4   5         36.39         38.41         1.96 o                         
 -14   4   5          5.05          5.53         1.26 o                         
 -13   4   5          4.11          5.31         1.18 o                         
 -12   4   5         11.38         12.27         1.12 o                         
 -11   4   5          9.14         11.50         0.92 o                         
 -10   4   5        137.49        131.21         1.93 o                         
  -9   4   5          4.25          4.93         0.62 o                         
  -8   4   5          4.05          1.69         0.45 o                         
  -7   4   5         46.06         48.61         0.65 o                         
  -6   4   5        380.05        435.28         3.05 o                         
  -5   4   5         93.24        106.22         0.88 o                         
  -4   4   5         38.32         34.54         0.42 o                         
  -3   4   5        735.53        829.75         5.09 o                         
  -2   4   5        189.49        191.61         1.33 o                         
  -1   4   5        410.80        443.29         2.51 o                         
   0   4   5        400.48        402.02         2.23 o                         
   1   4   5        294.74        300.94         1.75 o                         
   2   4   5        158.39        174.43         1.09 o                         
   3   4   5        118.66        119.43         0.88 o                         
   4   4   5        174.39        183.13         1.70 o                         
   5   4   5        140.81        147.22         1.72 o                         
   6   4   5         16.70         27.79         0.85 o                         
   7   4   5        344.19        300.49         3.35 o                         
   8   4   5         68.28         56.61         1.26 o                         
   9   4   5         19.02         13.40         0.83 o                         
  10   4   5        573.36        560.95         5.69 o                         
  11   4   5         13.05         13.99         1.17 o                         
  12   4   5         70.37         65.90         1.65 o                         
  13   4   5          4.20          3.50         1.18 o                         
  14   4   5         68.54         66.37         2.45 o                         
  15   4   5         68.22         68.74         2.61 o                         
 -16   5   5         49.27         54.43         6.62 o                         
 -15   5   5         30.09         34.63         1.91 o                         
 -14   5   5          5.26          6.63         1.44 o                         
 -13   5   5        325.85        340.33         4.54 o                         
 -12   5   5        135.09        135.41         2.41 o                         
 -11   5   5        173.32        160.20         2.42 o                         
 -10   5   5        306.40        284.14         3.29 o                         
  -9   5   5        389.06        371.96         3.60 o                         
  -8   5   5        787.81        741.12         6.01 o                         
  -7   5   5        978.16        946.58         7.11 o                         
  -6   5   5        632.77        656.94         4.82 o                         
  -5   5   5        712.02        699.37         4.88 o                         
  -4   5   5          0.12          2.33         0.22 o                         
  -3   5   5         46.35         70.41         0.81 o                         
  -2   5   5        432.38        429.80         2.75 o                         
  -1   5   5          3.87          2.15         0.21 o                         
   0   5   5        407.66        399.44         2.32 o                         
   1   5   5       5087.29       5262.93        26.54 o                         
   2   5   5        234.30        297.03         1.83 o                         
   3   5   5        597.83        589.16         3.51 o                         
   4   5   5        768.42        857.89         6.28 o                         
   5   5   5        721.47        728.48         5.92 o                         
   6   5   5        650.25        612.30         5.68 o                         
   7   5   5        233.43        265.17         2.90 o                         
   8   5   5          0.49          0.09         0.76 o                         
   9   5   5        109.07        101.38         1.84 o                         
  10   5   5         15.50         19.16         0.96 o                         
  11   5   5         90.92         94.26         2.12 o                         
  12   5   5         59.82         57.60         1.64 o                         
  13   5   5        114.77        115.79         2.65 o                         
  14   5   5        157.88        159.58         4.78 o                         
  15   5   5        108.67        108.18         3.11 o                         
 -15   6   5        134.03        135.13         2.81 o                         
 -14   6   5        425.46        448.81         5.92 o                         
 -13   6   5        187.95        200.72         3.25 o                         
 -12   6   5         26.12         28.47         1.28 o                         
 -11   6   5        251.70        262.39         3.29 o                         
 -10   6   5        103.49         97.39         1.73 o                         
  -9   6   5        962.75        900.27         7.84 o                         
  -8   6   5       1803.40       1718.58        14.03 o                         
  -7   6   5        147.37        141.53         1.50 o                         
  -6   6   5        685.09        683.14         5.17 o                         
  -5   6   5          7.62          6.94         0.34 o                         
  -4   6   5         89.86        121.90         1.15 o                         
  -3   6   5        302.18        351.00         2.58 o                         
  -2   6   5         75.87         54.84         0.70 o                         
  -1   6   5        810.41        982.58         5.55 o                         
   0   6   5        766.12        818.25         5.02 o                         
   1   6   5        215.00        309.75         2.01 o                         
   2   6   5        501.42        465.50         2.84 o                         
   3   6   5       2387.27       2546.33        15.37 o                         
   4   6   5        323.97        282.26         2.68 o                         
   5   6   5       1871.94       1917.31        14.08 o                         
   6   6   5       1569.69       1291.95        10.24 o                         
   7   6   5       1314.74       1164.64        10.05 o                         
   8   6   5        104.92        121.03         1.78 o                         
   9   6   5          0.03          0.60         0.72 o                         
  10   6   5        232.31        225.17         2.94 o                         
  11   6   5         38.73         39.36         1.41 o                         
  12   6   5         14.45         17.08         1.25 o                         
  13   6   5        288.22        286.89         4.32 o                         
  14   6   5        115.63        116.53         2.93 o                         
  15   6   5        183.55        190.23        18.64 o                         
 -15   7   5        260.54        268.88         4.12 o                         
 -14   7   5        442.92        459.36         5.99 o                         
 -13   7   5          0.26         -0.57         1.35 o                         
 -12   7   5        112.49        119.51         2.27 o                         
 -11   7   5          4.28          3.81         0.87 o                         
 -10   7   5         41.75         37.24         1.12 o                         
  -9   7   5        148.89        143.04         2.10 o                         
  -8   7   5        149.69        137.66         1.61 o                         
  -7   7   5         28.74         26.60         0.69 o                         
  -6   7   5       1123.05       1087.10         8.31 o                         
  -5   7   5          0.06          1.14         0.34 o                         
  -4   7   5         72.91         78.25         0.94 o                         
  -3   7   5          7.21          6.84         0.31 o                         
  -2   7   5       1315.61       1374.95         8.58 o                         
  -1   7   5         98.15         95.05         0.92 o                         
   0   7   5        930.64        984.48         6.59 o                         
   1   7   5        390.14        316.39         2.25 o                         
   2   7   5       1580.35       1570.67         9.60 o                         
   3   7   5        124.20        101.51         1.03 o                         
   4   7   5         29.92         19.60         0.49 o                         
   5   7   5        244.91        232.81         2.24 o                         
   6   7   5          2.15          3.39         0.47 o                         
   7   7   5        808.14        765.22         6.80 o                         
   8   7   5         14.34         10.30         0.67 o                         
   9   7   5        233.55        235.08         2.97 o                         
  10   7   5         47.30         50.94         2.72 o                         
  11   7   5         95.48         95.03         2.81 o                         
  12   7   5         35.66         40.27         1.69 o                         
  13   7   5         94.56         90.98         2.94 o                         
  14   7   5         75.77         81.38         2.68 o                         
 -15   8   5         18.16         19.03         2.29 o                         
 -14   8   5         51.23         53.25         1.93 o                         
 -13   8   5         57.17         53.83         2.41 o                         
 -12   8   5         99.84        103.76         2.22 o                         
 -11   8   5         82.09         87.41         1.70 o                         
 -10   8   5        242.21        234.99         2.81 o                         
  -9   8   5          1.39          0.68         0.67 o                         
  -8   8   5        259.21        247.83         2.92 o                         
  -7   8   5         92.98         92.25         1.31 o                         
  -6   8   5       2044.55       2033.87        15.48 o                         
  -5   8   5        111.72        106.21         1.18 o                         
  -4   8   5        275.97        261.25         2.14 o                         
  -3   8   5         10.87          7.42         0.37 o                         
  -2   8   5         67.27         68.07         0.78 o                         
  -1   8   5          7.81         10.36         0.40 o                         
   0   8   5        120.97        131.34         1.18 o                         
   1   8   5         22.97         18.20         0.38 o                         
   2   8   5         54.30         38.90         0.57 o                         
   3   8   5        124.38        131.07         1.26 o                         
   4   8   5       1285.75       1246.64         8.88 o                         
   5   8   5         50.98         50.22         1.15 o                         
   6   8   5        229.53        224.06         2.41 o                         
   7   8   5        268.86        286.80         3.00 o                         
   8   8   5         43.33         37.96         1.13 o                         
   9   8   5          7.56          8.93         0.84 o                         
  10   8   5        378.19        380.79         4.73 o                         
  11   8   5        303.44        319.80         4.60 o                         
  12   8   5          3.55          2.50         1.34 o                         
  13   8   5         46.10         45.07         2.01 o                         
  14   8   5          6.66          6.61         1.87 o                         
 -15   9   5        163.12        153.11         8.00 o                         
 -14   9   5         28.62         29.13         1.75 o                         
 -13   9   5         61.89         59.64         2.16 o                         
 -12   9   5          3.30          1.21         1.15 o                         
 -11   9   5         10.66          6.19         1.07 o                         
 -10   9   5         31.57         28.25         1.14 o                         
  -9   9   5         50.24         43.69         1.16 o                         
  -8   9   5          5.94          6.78         0.64 o                         
  -7   9   5       1134.14       1092.81         9.12 o                         
  -6   9   5          0.08          0.96         0.58 o                         
  -5   9   5       1274.36       1217.59         8.64 o                         
  -4   9   5         25.43         27.26         0.61 o                         
  -3   9   5        290.93        326.12         2.83 o                         
  -2   9   5        107.36        111.09         1.17 o                         
  -1   9   5        358.53        332.44         2.96 o                         
   0   9   5        224.11        217.02         2.35 o                         
   1   9   5          0.05          0.44         0.33 o                         
   2   9   5       1483.55       1473.70        10.24 o                         
   3   9   5        105.13        117.05         1.24 o                         
   4   9   5          3.30          0.84         0.39 o                         
   5   9   5          1.76          2.70         0.49 o                         
   6   9   5        158.50        155.76         1.95 o                         
   7   9   5        166.73        167.95         2.14 o                         
   8   9   5          1.47          0.52         0.72 o                         
   9   9   5          0.03          0.78         0.89 o                         
  10   9   5          1.44          3.10         1.11 o                         
  11   9   5        360.47        374.23         4.99 o                         
  12   9   5        128.04        133.37         2.78 o                         
  13   9   5        145.55        144.07         3.24 o                         
  14   9   5        151.18        149.92         5.82 o                         
 -14  10   5        324.42        335.50         5.82 o                         
 -13  10   5        158.35        165.76         3.84 o                         
 -12  10   5         61.51         60.71         1.84 o                         
 -11  10   5        307.29        324.43         4.11 o                         
 -10  10   5         56.37         55.92         1.93 o                         
  -9  10   5        116.56        115.83         2.14 o                         
  -8  10   5        291.32        276.98         3.12 o                         
  -7  10   5         57.94         59.30         1.21 o                         
  -6  10   5        396.73        380.43         3.42 o                         
  -5  10   5       1978.06       1885.25        13.76 o                         
  -4  10   5         36.48         38.93         0.69 o                         
  -3  10   5       1344.34       1319.99         9.57 o                         
  -2  10   5        315.11        286.74         2.74 o                         
  -1  10   5       2746.73       2591.57        19.08 o                         
   0  10   5        641.77        651.21         5.01 o                         
   1  10   5       1785.97       1605.74        10.90 o                         
   2  10   5         74.21         64.72         1.10 o                         
   3  10   5        317.55        253.29         2.11 o                         
   4  10   5         15.94         10.96         0.47 o                         
   5  10   5         35.17         52.57         1.07 o                         
   6  10   5         17.31         27.80         0.83 o                         
   7  10   5        185.62        188.42         2.38 o                         
   8  10   5        928.69        954.65         9.23 o                         
   9  10   5         61.09         61.88         1.62 o                         
  10  10   5       1720.50       1728.33        18.35 o                         
  11  10   5          0.60          1.40         1.52 o                         
  12  10   5         87.43         80.12         2.41 o                         
  13  10   5        130.96        130.18         2.99 o                         
  14  10   5         18.69         18.73         5.78 o                         
 -14  11   5        110.70        119.59         8.53 o                         
 -13  11   5          6.55          5.12         1.59 o                         
 -12  11   5          0.14          0.21         1.28 o                         
 -11  11   5         91.51         92.19         2.07 o                         
 -10  11   5          1.57          1.31         1.06 o                         
  -9  11   5          0.71         -0.12         1.06 o                         
  -8  11   5        136.68        131.26         2.04 o                         
  -7  11   5         63.70         69.16         1.27 o                         
  -6  11   5         27.18         26.53         0.94 o                         
  -5  11   5         18.80         19.78         0.66 o                         
  -4  11   5         81.58         77.93         1.07 o                         
  -3  11   5        190.07        162.60         1.64 o                         
  -2  11   5        320.25        284.47         2.98 o                         
  -1  11   5        271.66        225.74         2.13 o                         
   0  11   5         41.87         51.87         0.88 o                         
   1  11   5        332.44        303.68         2.78 o                         
   2  11   5         84.08         80.38         1.27 o                         
   3  11   5        355.60        346.58         2.89 o                         
   4  11   5        289.79        262.36         2.39 o                         
   5  11   5         11.59          9.37         0.52 o                         
   6  11   5        244.61        233.69         3.93 o                         
   7  11   5          4.46          7.44         0.85 o                         
   8  11   5        106.02        109.57         2.50 o                         
   9  11   5        150.22        152.69         2.56 o                         
  10  11   5        125.13        122.39         2.52 o                         
  11  11   5          5.11          7.17         1.56 o                         
  12  11   5         15.84         12.93         1.69 o                         
  13  11   5         32.90         29.87         2.37 o                         
 -13  12   5         28.43         34.13         2.46 o                         
 -12  12   5          7.92          7.59         1.34 o                         
 -11  12   5         58.95         59.55         2.01 o                         
 -10  12   5        102.31         98.63         2.51 o                         
  -9  12   5         69.15         62.61         1.81 o                         
  -8  12   5         50.69         49.49         1.54 o                         
  -7  12   5          0.01         -0.29         0.70 o                         
  -6  12   5         39.84         37.50         1.14 o                         
  -5  12   5          1.62          2.44         0.66 o                         
  -4  12   5         73.62         65.13         1.13 o                         
  -3  12   5         88.21         85.48         1.16 o                         
  -2  12   5        363.14        342.64         2.97 o                         
  -1  12   5        108.21        113.16         1.38 o                         
   0  12   5         13.28         18.06         0.65 o                         
   1  12   5          6.25          7.22         0.60 o                         
   2  12   5         20.28         22.42         0.82 o                         
   3  12   5         31.74         33.34         1.19 o                         
   4  12   5         23.40         23.90         0.80 o                         
   5  12   5          2.69          2.56         0.60 o                         
   6  12   5          4.17          3.80         0.84 o                         
   7  12   5         63.22         63.84         1.50 o                         
   8  12   5        125.54        129.78         2.98 o                         
   9  12   5         23.40         22.60         1.50 o                         
  10  12   5        147.50        140.26         3.04 o                         
  11  12   5         25.18         23.96         1.75 o                         
  12  12   5        210.28        215.20         5.28 o                         
  13  12   5          0.61         -0.39         3.64 o                         
 -13  13   5         47.75         47.23         6.58 o                         
 -12  13   5          6.74          6.38         1.52 o                         
 -11  13   5         45.27         45.15         1.66 o                         
 -10  13   5         92.89         85.56         2.06 o                         
  -9  13   5         43.82         46.09         1.71 o                         
  -8  13   5         78.19         72.85         1.69 o                         
  -7  13   5         60.27         63.67         2.06 o                         
  -6  13   5          9.25          8.75         0.80 o                         
  -5  13   5         68.48         74.39         1.43 o                         
  -4  13   5          1.10          1.56         0.64 o                         
  -3  13   5         28.99         32.62         0.81 o                         
  -2  13   5         38.54         40.73         1.08 o                         
  -1  13   5        265.33        239.99         3.05 o                         
   0  13   5         13.87         13.50         0.75 o                         
   1  13   5         46.81         46.95         1.06 o                         
   2  13   5        153.73        153.04         2.00 o                         
   3  13   5          7.02          4.54         0.67 o                         
   4  13   5         36.88         43.21         1.13 o                         
   5  13   5         26.72         26.08         1.07 o                         
   6  13   5         31.94         30.15         1.33 o                         
   7  13   5         87.76         95.63         1.84 o                         
   8  13   5          5.19          6.45         1.30 o                         
   9  13   5          6.78          7.07         1.24 o                         
  10  13   5        125.91        118.46         2.78 o                         
  11  13   5        144.52        138.08         3.13 o                         
  12  13   5         16.14         11.16         3.41 o                         
 -12  14   5         16.01         21.77         5.81 o                         
 -11  14   5        167.07        169.09         2.74 o                         
 -10  14   5         22.15         24.35         1.44 o                         
  -9  14   5        284.27        281.01         5.05 o                         
  -8  14   5        163.00        170.59         2.82 o                         
  -7  14   5        642.46        656.29         6.70 o                         
  -6  14   5        313.40        318.92         3.49 o                         
  -5  14   5          5.99          4.68         0.77 o                         
  -4  14   5        245.33        252.66         2.83 o                         
  -3  14   5        132.01        133.76         1.85 o                         
  -2  14   5        132.48        134.42         1.90 o                         
  -1  14   5        323.34        316.22         3.15 o                         
   0  14   5        381.99        389.44         3.68 o                         
   1  14   5          0.65          0.19         0.74 o                         
   2  14   5        176.70        179.66         2.48 o                         
   3  14   5        527.26        552.64         6.48 o                         
   4  14   5         35.61         32.78         1.11 o                         
   5  14   5        420.03        429.92         4.72 o                         
   6  14   5          0.12          0.29         0.97 o                         
   7  14   5        468.47        480.48         5.03 o                         
   8  14   5        312.17        329.01         4.80 o                         
   9  14   5         18.16         21.74         1.53 o                         
  10  14   5         87.94         88.92         2.37 o                         
  11  14   5         70.78         77.39         4.41 o                         
 -11  15   5         45.62         44.67         3.40 o                         
 -10  15   5         18.83         16.67         1.43 o                         
  -9  15   5         13.20         13.59         1.32 o                         
  -8  15   5          3.98          3.20         1.20 o                         
  -7  15   5        187.70        195.02         2.82 o                         
  -6  15   5        115.54        117.30         2.02 o                         
  -5  15   5          9.22         10.75         0.99 o                         
  -4  15   5         25.39         23.55         0.98 o                         
  -3  15   5        141.15        144.02         1.92 o                         
  -2  15   5        277.29        278.14         2.96 o                         
  -1  15   5          5.40          4.77         0.76 o                         
   0  15   5         43.47         42.85         1.14 o                         
   1  15   5         52.58         50.93         1.23 o                         
   2  15   5         87.84         88.05         1.66 o                         
   3  15   5        554.41        584.05         5.56 o                         
   4  15   5         13.16         13.95         1.08 o                         
   5  15   5        177.61        192.38         2.95 o                         
   6  15   5         81.45         77.17         1.94 o                         
   7  15   5         78.17         78.18         2.14 o                         
   8  15   5        170.37        174.60         3.66 o                         
   9  15   5        466.51        471.70         5.67 o                         
  10  15   5        191.66        175.30         4.61 o                         
 -10  16   5          9.41          8.14         3.79 o                         
  -9  16   5          1.59         -0.31         1.26 o                         
  -8  16   5         24.51         26.36         1.48 o                         
  -7  16   5         18.51         19.64         1.37 o                         
  -6  16   5         81.20         81.53         1.94 o                         
  -5  16   5        100.76        104.51         1.87 o                         
  -4  16   5          0.62          2.08         1.00 o                         
  -3  16   5         95.19         86.53         1.94 o                         
  -2  16   5         24.98         28.29         1.15 o                         
  -1  16   5        254.01        256.28         3.03 o                         
   0  16   5         53.91         55.77         1.53 o                         
   1  16   5          1.08          1.86         0.92 o                         
   2  16   5         11.30         10.21         0.99 o                         
   3  16   5          7.82          7.88         1.13 o                         
   4  16   5          3.94          4.23         1.07 o                         
   5  16   5         25.92         27.47         1.46 o                         
   6  16   5          0.94          2.90         1.26 o                         
   7  16   5         50.78         54.21         2.10 o                         
   8  16   5         20.24         21.07         1.70 o                         
   9  16   5         26.01         22.66         2.38 o                         
  -8  17   5          3.34          2.87         1.41 o                         
  -7  17   5         46.77         51.46         1.79 o                         
  -6  17   5          9.53          9.22         1.24 o                         
  -5  17   5         12.42          9.64         1.24 o                         
  -4  17   5         40.03         39.92         1.75 o                         
  -3  17   5          3.16          4.68         1.16 o                         
  -2  17   5         19.64         24.08         1.15 o                         
  -1  17   5         43.47         44.53         1.65 o                         
   0  17   5         10.62         10.79         1.14 o                         
   1  17   5          0.29          1.10         1.01 o                         
   2  17   5        153.95        160.28         2.55 o                         
   3  17   5         23.05         26.42         1.34 o                         
   4  17   5          5.22          4.43         1.14 o                         
   5  17   5          0.02         -0.25         1.23 o                         
   6  17   5          0.10          0.51         1.44 o                         
   7  17   5          1.90          3.20         1.50 o                         
   8  17   5         45.60         51.53         4.96 o                         
  -7  18   5         50.14         48.25         4.67 o                         
  -6  18   5         62.83         59.28         2.11 o                         
  -5  18   5        217.45        227.45         3.48 o                         
  -4  18   5          2.02          3.54         1.30 o                         
  -3  18   5        140.64        137.05         3.05 o                         
  -2  18   5         86.05         83.42         1.89 o                         
  -1  18   5        709.98        733.01         7.62 o                         
   0  18   5        289.84        295.36         3.60 o                         
   1  18   5        157.26        156.70         3.03 o                         
   2  18   5         87.25         90.30         2.18 o                         
   3  18   5         36.90         32.47         1.43 o                         
   4  18   5         19.82         17.34         1.37 o                         
   5  18   5        100.09        100.94         2.91 o                         
   6  18   5          3.82          5.31         1.68 o                         
   7  18   5          3.28          6.31         4.10 o                         
  -5  19   5        194.82        200.26        10.53 o                         
  -4  19   5          8.98          9.19         1.44 o                         
  -3  19   5          5.03          5.94         1.37 o                         
  -2  19   5          4.12          3.28         1.25 o                         
  -1  19   5          0.88          1.30         1.22 o                         
   0  19   5          0.08          0.23         1.27 o                         
   1  19   5        135.34        137.96         2.76 o                         
   2  19   5          0.15         -0.89         1.39 o                         
   3  19   5         60.94         64.34         2.31 o                         
   4  19   5        103.30        102.75         3.65 o                         
  -3  20   5          0.32          3.82         4.98 o                         
  -2  20   5        136.29        131.41         6.48 o                         
  -1  20   5          6.59          8.70         2.52 o                         
   0  20   5          4.60          3.50         2.58 o                         
   1  20   5         20.61         19.49         2.72 o                         
   2  20   5         35.53         22.47         5.54 o                         
 -16   0   6        266.67        261.51         5.62 o                         
 -15   0   6        417.95        444.28         8.31 o                         
 -14   0   6         51.78         49.41         3.73 o                         
 -13   0   6       1067.95       1112.05        15.69 o                         
 -12   0   6          4.96          6.10         1.23 o                         
 -11   0   6        314.57        329.24         5.26 o                         
 -10   0   6          0.09          0.03         0.99 o                         
  -9   0   6        199.39        211.26         3.41 o                         
  -8   0   6         52.21         37.35         0.99 o                         
  -7   0   6        494.71        453.20         4.68 o                         
  -6   0   6        632.65        670.55         7.10 o                         
  -5   0   6       3182.22       3215.28        25.83 o                         
  -4   0   6       2455.64       2561.41        19.28 o                         
  -3   0   6       7067.76       7270.16        58.37 o                         
  -2   0   6       1123.23       1135.99         9.35 o                         
  -1   0   6      22887.48      24107.00       164.23 o                         
   0   0   6       2353.80       2187.96        16.10 o                         
   1   0   6        301.73        344.74         2.71 o                         
   2   0   6       2321.24       2170.89        15.94 o                         
   3   0   6       2310.30       2626.55        17.54 o                         
   4   0   6        204.96        279.02         2.56 o                         
   6   0   6       1266.32       1181.86        13.24 o                         
   7   0   6       1071.52       1003.98        11.43 o                         
   8   0   6       3213.80       3009.08        32.58 o                         
   9   0   6          5.16          4.80         0.82 o                         
  10   0   6        288.21        293.91         4.18 o                         
  11   0   6        287.30        299.38         4.63 o                         
  12   0   6       2385.17       2385.54        31.51 o                         
  13   0   6         48.17         44.43         2.48 o                         
  14   0   6         18.51         14.33         2.37 o                         
  15   0   6         12.56         14.23         2.64 o                         
 -16   1   6         69.83         65.81         2.26 o                         
 -15   1   6         57.70         61.50         2.04 o                         
 -14   1   6        122.74        128.41         2.62 o                         
 -13   1   6         51.17         50.92         1.52 o                         
 -12   1   6        104.20        112.16         2.23 o                         
 -11   1   6          0.73          0.33         0.75 o                         
 -10   1   6        318.63        296.31         3.14 o                         
  -9   1   6        397.78        389.48         3.48 o                         
  -8   1   6        159.43        141.06         1.43 o                         
  -7   1   6       1324.47       1247.21         8.30 o                         
  -6   1   6       1119.62       1202.26         7.90 o                         
  -5   1   6          7.37          6.14         0.29 o                         
  -4   1   6         96.68        111.31         0.89 o                         
  -3   1   6        131.28        174.59         1.22 o                         
  -2   1   6       2012.30       1980.68        11.08 o                         
  -1   1   6        195.95        221.67         1.32 o                         
   0   1   6         78.37         96.28         0.71 o                         
   1   1   6          6.63         12.00         0.21 o                         
   2   1   6         23.70         42.27         0.41 o                         
   3   1   6        291.49        320.07         2.01 o                         
   4   1   6        382.54        360.05         2.36 o                         
   5   1   6        107.78        105.97         1.08 o                         
   6   1   6        463.20        517.91         4.63 o                         
   7   1   6        174.36        172.40         1.85 o                         
   8   1   6          9.68          7.30         0.56 o                         
   9   1   6        443.16        436.43         4.20 o                         
  10   1   6        165.05        169.58         2.16 o                         
  11   1   6          3.26          2.95         0.74 o                         
  12   1   6        121.25        131.11         2.52 o                         
  13   1   6         23.51         25.41         1.55 o                         
  14   1   6         66.12         64.13         2.19 o                         
  15   1   6        119.40        121.34         3.12 o                         
 -16   2   6         49.77         47.21         2.21 o                         
 -15   2   6         56.55         55.47         1.91 o                         
 -14   2   6         20.89         24.83         1.49 o                         
 -13   2   6          1.72          1.64         1.09 o                         
 -12   2   6          0.00          1.22         0.94 o                         
 -11   2   6         40.22         34.25         1.08 o                         
 -10   2   6         10.23         12.07         0.72 o                         
  -9   2   6        151.93        141.76         1.63 o                         
  -8   2   6        117.06        119.47         1.51 o                         
  -7   2   6         60.80         53.06         0.84 o                         
  -6   2   6        680.90        710.30         4.93 o                         
  -5   2   6        122.27        126.10         1.06 o                         
  -4   2   6         19.47         24.27         0.36 o                         
  -3   2   6          5.86          6.32         0.23 o                         
  -2   2   6         33.42         41.90         0.46 o                         
  -1   2   6         22.93         30.97         0.35 o                         
   0   2   6        451.29        483.50         2.61 o                         
   1   2   6       1225.11       1356.20         7.10 o                         
   2   2   6        137.48        141.65         0.90 o                         
   3   2   6        767.21        817.55         4.21 o                         
   4   2   6        407.79        394.40         2.74 o                         
   5   2   6        227.64        217.79         1.85 o                         
   6   2   6        168.62        163.28         1.75 o                         
   7   2   6        254.82        252.34         2.66 o                         
   8   2   6         13.72          9.82         0.63 o                         
   9   2   6        234.33        215.97         2.43 o                         
  10   2   6         91.94         99.97         1.57 o                         
  11   2   6          0.01          1.30         0.86 o                         
  12   2   6         15.53         17.48         1.15 o                         
  13   2   6          1.91          2.38         1.22 o                         
  14   2   6          2.59          1.22         1.44 o                         
  15   2   6          4.59          3.89         1.68 o                         
 -16   3   6          5.47          4.86         2.27 o                         
 -15   3   6          2.68          2.68         1.42 o                         
 -14   3   6        274.02        282.86         4.11 o                         
 -13   3   6         14.63         17.23         1.28 o                         
 -12   3   6        237.51        264.00         3.47 o                         
 -11   3   6         56.09         50.37         1.41 o                         
 -10   3   6         28.44         23.66         0.77 o                         
  -9   3   6         60.35         59.46         1.01 o                         
  -8   3   6        143.68        162.64         1.58 o                         
  -7   3   6        150.95        141.95         1.41 o                         
  -6   3   6        497.03        543.24         4.07 o                         
  -5   3   6        627.62        671.94         4.49 o                         
  -4   3   6         97.10         99.67         0.89 o                         
  -3   3   6        304.91        316.69         2.06 o                         
  -2   3   6        723.87        758.03         4.53 o                         
  -1   3   6          1.55          6.02         0.23 o                         
   0   3   6          3.69          1.18         0.18 o                         
   1   3   6        930.19        847.11         4.55 o                         
   2   3   6       1228.85       1485.40         8.44 o                         
   3   3   6         97.20        129.82         0.94 o                         
   4   3   6          0.38          3.68         0.27 o                         
   5   3   6        101.97         88.34         1.05 o                         
   6   3   6          6.86         10.50         0.48 o                         
   7   3   6        278.99        232.39         2.78 o                         
   8   3   6        194.92        178.68         2.49 o                         
   9   3   6        344.54        366.93         4.33 o                         
  10   3   6        407.47        402.69         4.47 o                         
  11   3   6          0.05          0.39         0.89 o                         
  12   3   6        140.33        140.36         2.33 o                         
  13   3   6          0.14         -0.05         1.16 o                         
  14   3   6         41.48         39.93         1.86 o                         
  15   3   6         53.04         58.10         2.74 o                         
 -16   4   6         19.42         22.64         3.14 o                         
 -15   4   6        406.95        425.49         6.04 o                         
 -14   4   6        103.09        108.06         2.35 o                         
 -13   4   6        829.26        851.58         8.93 o                         
 -12   4   6        177.07        182.07         2.85 o                         
 -11   4   6        550.88        534.98         5.33 o                         
 -10   4   6       1362.35       1306.66        11.15 o                         
  -9   4   6        586.36        593.91         5.19 o                         
  -8   4   6       1293.51       1196.46         8.61 o                         
  -7   4   6          0.12          1.00         0.36 o                         
  -6   4   6       1689.10       1616.32        10.85 o                         
  -5   4   6        268.91        309.60         2.33 o                         
  -4   4   6        147.82        173.06         1.28 o                         
  -3   4   6         91.05         94.74         0.97 o                         
  -2   4   6        579.06        676.45         3.94 o                         
  -1   4   6        820.37        826.10         4.65 o                         
   0   4   6        739.39        735.33         3.92 o                         
   1   4   6       1203.79       1215.64         6.13 o                         
   2   4   6        333.86        309.02         1.79 o                         
   3   4   6        150.23        149.51         1.16 o                         
   4   4   6          3.34         11.17         0.36 o                         
   5   4   6       2646.33       2518.68        18.61 o                         
   6   4   6         63.58         49.88         0.90 o                         
   7   4   6       2449.97       2254.04        19.24 o                         
   8   4   6        444.28        396.91         4.69 o                         
   9   4   6         19.68         18.62         1.07 o                         
  10   4   6         54.21         54.77         1.34 o                         
  11   4   6        206.31        209.46         3.04 o                         
  12   4   6        158.00        152.26         2.46 o                         
  13   4   6         23.30         20.41         1.70 o                         
  14   4   6        480.98        504.55         7.30 o                         
  15   4   6          2.38          5.13         1.83 o                         
 -16   5   6         14.54         14.88         5.44 o                         
 -15   5   6          0.04         -1.34         1.48 o                         
 -14   5   6        307.30        321.22         4.47 o                         
 -13   5   6          6.08          6.90         1.25 o                         
 -12   5   6        237.74        256.07         3.81 o                         
 -11   5   6         44.16         43.94         1.19 o                         
 -10   5   6         48.54         39.43         1.21 o                         
  -9   5   6         99.78         99.89         1.52 o                         
  -8   5   6         22.46         18.49         0.69 o                         
  -7   5   6       1910.76       1801.53        12.26 o                         
  -6   5   6         19.36         14.91         0.47 o                         
  -5   5   6        122.32        137.31         1.36 o                         
  -4   5   6        679.51        681.95         4.50 o                         
  -3   5   6         21.40         34.81         0.47 o                         
  -2   5   6       2280.71       2420.19        14.67 o                         
  -1   5   6       4383.24       4644.43        24.03 o                         
   0   5   6        144.67        137.92         0.94 o                         
   1   5   6       1674.21       1671.67         8.90 o                         
   2   5   6       1741.22       1888.93        10.18 o                         
   3   5   6        266.13        247.71         1.71 o                         
   4   5   6        174.74        166.72         1.64 o                         
   5   5   6        245.89        242.90         2.25 o                         
   6   5   6         35.91         57.96         0.82 o                         
   7   5   6        296.57        182.66         2.24 o                         
   8   5   6          0.03         -0.19         0.55 o                         
   9   5   6         36.83         39.50         1.33 o                         
  10   5   6          0.29          0.83         0.83 o                         
  11   5   6         51.71         50.81         1.54 o                         
  12   5   6         75.54         84.29         2.02 o                         
  13   5   6         26.00         24.55         1.98 o                         
  14   5   6        378.78        383.21         6.59 o                         
  15   5   6         94.03         87.57         3.86 o                         
 -15   6   6        244.24        255.33         4.57 o                         
 -14   6   6          6.30          7.73         1.50 o                         
 -13   6   6        106.96        111.41         2.55 o                         
 -12   6   6         22.33         24.09         1.47 o                         
 -11   6   6          7.21          8.07         0.88 o                         
 -10   6   6         26.18         23.14         1.01 o                         
  -9   6   6        133.14        138.60         2.11 o                         
  -8   6   6         63.51         59.50         1.12 o                         
  -7   6   6        207.73        218.48         2.18 o                         
  -6   6   6        276.28        272.92         2.30 o                         
  -5   6   6          7.84          5.33         0.32 o                         
  -4   6   6         40.41         54.11         0.68 o                         
  -3   6   6         54.71         57.67         0.75 o                         
  -2   6   6         96.77         97.55         0.86 o                         
  -1   6   6          0.75          1.01         0.24 o                         
   0   6   6          7.53          9.11         0.29 o                         
   1   6   6         18.67         22.10         0.36 o                         
   2   6   6         19.82         11.98         0.36 o                         
   3   6   6         31.89         39.64         0.51 o                         
   4   6   6         47.85         35.38         0.75 o                         
   5   6   6         39.02         24.79         0.61 o                         
   6   6   6        139.72        135.64         1.59 o                         
   7   6   6          9.20         10.19         0.71 o                         
   8   6   6         76.74         83.52         1.58 o                         
   9   6   6          3.71          3.18         0.78 o                         
  10   6   6         64.99         60.85         1.57 o                         
  11   6   6          0.12          0.21         1.03 o                         
  12   6   6        217.52        240.23         4.12 o                         
  13   6   6          0.41          1.39         1.52 o                         
  14   6   6         26.29         23.37         2.05 o                         
 -15   7   6         42.91         43.82         1.91 o                         
 -14   7   6         52.72         51.31         2.03 o                         
 -13   7   6          4.66          3.82         1.37 o                         
 -12   7   6        168.90        180.28         3.09 o                         
 -11   7   6         64.20         61.88         1.97 o                         
 -10   7   6        267.88        243.53         2.92 o                         
  -9   7   6         17.19         19.03         0.85 o                         
  -8   7   6         30.87         34.83         1.03 o                         
  -7   7   6        385.91        377.64         3.19 o                         
  -6   7   6        672.30        650.99         4.91 o                         
  -5   7   6        301.66        294.12         2.85 o                         
  -4   7   6        229.92        227.16         1.90 o                         
  -3   7   6         93.87        102.15         0.96 o                         
  -2   7   6       2279.34       2342.23        15.19 o                         
  -1   7   6        684.31        727.12         5.27 o                         
   0   7   6         32.32         31.85         0.65 o                         
   1   7   6        278.26        261.82         1.96 o                         
   2   7   6        306.59        269.19         1.93 o                         
   3   7   6         28.46         15.06         0.40 o                         
   4   7   6         28.88         31.96         0.61 o                         
   5   7   6          1.42          1.27         0.43 o                         
   6   7   6          3.29         12.36         0.60 o                         
   7   7   6         33.88         18.11         0.75 o                         
   8   7   6         73.62         71.39         1.34 o                         
   9   7   6         28.19         31.53         1.14 o                         
  10   7   6         12.67         12.21         0.97 o                         
  11   7   6        174.31        181.35         2.81 o                         
  12   7   6          2.36          2.03         1.19 o                         
  13   7   6         33.59         35.63         1.83 o                         
  14   7   6          9.41          7.87         1.74 o                         
 -15   8   6          3.17          2.67         2.31 o                         
 -14   8   6        336.58        347.36         4.86 o                         
 -13   8   6        328.94        335.95         4.82 o                         
 -12   8   6         25.77         25.42         1.56 o                         
 -11   8   6        194.43        180.58         3.22 o                         
 -10   8   6         77.20         70.31         1.53 o                         
  -9   8   6        126.00        128.95         2.02 o                         
  -8   8   6        592.61        565.02         5.16 o                         
  -7   8   6        721.63        700.82         6.06 o                         
  -6   8   6         82.57         80.20         1.07 o                         
  -5   8   6        422.03        417.30         3.31 o                         
  -4   8   6        359.27        357.18         2.64 o                         
  -3   8   6        539.87        561.77         3.75 o                         
  -2   8   6         62.78         49.64         0.63 o                         
  -1   8   6       2706.80       2671.99        18.68 o                         
   0   8   6        384.17        391.22         2.98 o                         
   1   8   6          7.76          8.98         0.37 o                         
   2   8   6        570.68        491.45         3.44 o                         
   3   8   6          3.36          1.89         0.40 o                         
   4   8   6        436.66        370.75         3.11 o                         
   5   8   6          1.36          0.73         0.43 o                         
   6   8   6        212.68        208.01         2.48 o                         
   7   8   6        605.47        552.49         5.02 o                         
   8   8   6        313.29        308.97         3.50 o                         
   9   8   6        277.71        293.98         3.52 o                         
  10   8   6         81.00         86.70         1.98 o                         
  11   8   6        548.48        563.19         6.49 o                         
  12   8   6         77.75         74.20         2.28 o                         
  13   8   6        176.71        182.00         4.86 o                         
  14   8   6         23.14         22.75         2.30 o                         
 -15   9   6         64.81         66.59         4.57 o                         
 -14   9   6        358.90        371.09         5.50 o                         
 -13   9   6         15.31         13.02         1.59 o                         
 -12   9   6         54.73         55.26         1.94 o                         
 -11   9   6          0.50         -0.45         1.03 o                         
 -10   9   6        148.00        154.63         2.40 o                         
  -9   9   6        258.05        245.15         2.79 o                         
  -8   9   6         90.73         88.16         1.50 o                         
  -7   9   6       1168.70       1141.48         9.48 o                         
  -6   9   6        282.65        280.34         2.60 o                         
  -5   9   6       1680.21       1645.92        12.29 o                         
  -4   9   6        953.03        920.97         6.50 o                         
  -3   9   6        119.26        118.30         1.24 o                         
  -2   9   6        229.87        215.80         1.88 o                         
  -1   9   6        822.52        826.57         6.08 o                         
   0   9   6         51.40         40.51         0.80 o                         
   1   9   6        736.57        741.28         5.73 o                         
   2   9   6       3884.73       3828.61        25.71 o                         
   3   9   6        693.04        676.04         5.19 o                         
   4   9   6        268.78        283.08         2.63 o                         
   5   9   6         57.26         74.46         1.32 o                         
   6   9   6        353.96        352.52         3.48 o                         
   7   9   6        111.94        119.86         1.66 o                         
   8   9   6         23.58         21.51         0.93 o                         
   9   9   6         92.14         99.26         1.84 o                         
  10   9   6        160.16        164.54         2.96 o                         
  11   9   6        756.52        782.70         8.95 o                         
  12   9   6         95.32        100.14         2.68 o                         
  13   9   6        132.33        130.62         3.27 o                         
  14   9   6        416.75        448.66        21.64 o                         
 -14  10   6         17.73         23.92         2.20 o                         
 -13  10   6          1.15          1.33         1.52 o                         
 -12  10   6          2.75          2.07         1.39 o                         
 -11  10   6         28.41         28.82         1.39 o                         
 -10  10   6         74.89         78.88         2.12 o                         
  -9  10   6        234.87        231.43         2.83 o                         
  -8  10   6         39.53         35.88         1.02 o                         
  -7  10   6          0.00         -0.14         0.67 o                         
  -6  10   6        237.07        221.09         2.34 o                         
  -5  10   6          0.17          0.49         0.45 o                         
  -4  10   6          2.91          2.97         0.45 o                         
  -3  10   6        290.26        288.57         2.71 o                         
  -2  10   6          2.39          4.95         0.42 o                         
  -1  10   6        588.12        584.17         4.58 o                         
   0  10   6         63.82         61.89         0.91 o                         
   1  10   6         48.06         39.51         0.72 o                         
   2  10   6         34.71         34.64         0.64 o                         
   3  10   6          0.02          0.93         0.46 o                         
   4  10   6          2.14          2.93         0.48 o                         
   5  10   6        327.33        307.48         2.90 o                         
   6  10   6          0.32          0.79         0.56 o                         
   7  10   6          4.37          4.49         0.71 o                         
   8  10   6          0.65          3.16         0.86 o                         
   9  10   6         69.05         68.58         2.08 o                         
  10  10   6          3.10          6.54         1.49 o                         
  11  10   6         26.73         27.41         1.77 o                         
  12  10   6        123.92        122.06         3.00 o                         
  13  10   6         14.34         10.47         1.70 o                         
 -14  11   6        288.50        313.25        16.26 o                         
 -13  11   6         20.28         18.97         1.78 o                         
 -12  11   6        247.70        254.43         4.45 o                         
 -11  11   6          4.78          4.18         1.18 o                         
 -10  11   6         32.55         38.89         1.45 o                         
  -9  11   6         72.38         70.25         1.77 o                         
  -8  11   6         10.40         10.58         0.84 o                         
  -7  11   6          1.38          2.10         0.68 o                         
  -6  11   6          0.05          0.28         0.62 o                         
  -5  11   6         26.61         25.82         0.89 o                         
  -4  11   6        541.36        507.94         3.76 o                         
  -3  11   6        233.80        228.25         2.26 o                         
  -2  11   6        175.56        191.31         1.93 o                         
  -1  11   6         27.82         30.60         1.02 o                         
   0  11   6        517.16        493.84         4.11 o                         
   1  11   6         72.19         58.44         0.98 o                         
   2  11   6          3.26          2.12         0.50 o                         
   3  11   6        492.73        499.14         4.34 o                         
   4  11   6        112.93        101.16         1.35 o                         
   5  11   6        258.20        275.57         2.69 o                         
   6  11   6        145.44        169.68         2.23 o                         
   7  11   6        405.68        414.87         4.68 o                         
   8  11   6         12.90         14.35         1.12 o                         
   9  11   6        490.27        507.42         6.29 o                         
  10  11   6          0.03         -1.19         1.29 o                         
  11  11   6        353.75        373.74         5.89 o                         
  12  11   6        115.20        114.98         2.95 o                         
  13  11   6          3.44          1.26         3.18 o                         
 -13  12   6         52.90         52.37         3.06 o                         
 -12  12   6         24.96         21.52         1.68 o                         
 -11  12   6          1.04          2.20         1.20 o                         
 -10  12   6         10.15          8.36         1.19 o                         
  -9  12   6          7.47          7.01         1.13 o                         
  -8  12   6        211.18        206.61         2.91 o                         
  -7  12   6         22.54         22.85         1.24 o                         
  -6  12   6        201.65        208.75         2.28 o                         
  -5  12   6        133.43        131.34         1.99 o                         
  -4  12   6        118.11        114.39         1.54 o                         
  -3  12   6        190.17        192.23         2.07 o                         
  -2  12   6         27.40         31.47         0.83 o                         
  -1  12   6        271.58        255.45         2.67 o                         
   0  12   6        685.76        710.22         5.77 o                         
   1  12   6        190.90        189.46         2.12 o                         
   2  12   6          2.97          2.63         0.59 o                         
   3  12   6        241.47        238.31         2.63 o                         
   4  12   6         23.60         26.18         0.82 o                         
   5  12   6          3.33          2.47         0.70 o                         
   6  12   6         48.15         44.59         1.28 o                         
   7  12   6         20.70         18.64         1.09 o                         
   8  12   6         14.93         18.83         1.33 o                         
   9  12   6        253.98        259.30         4.09 o                         
  10  12   6         70.17         70.45         2.24 o                         
  11  12   6         76.72         75.62         2.51 o                         
  12  12   6         31.28         27.14         2.00 o                         
 -12  13   6        225.31        234.41         4.27 o                         
 -11  13   6         28.73         28.94         1.49 o                         
 -10  13   6         70.13         68.25         1.87 o                         
  -9  13   6        216.21        219.80         3.31 o                         
  -8  13   6          0.16          0.10         1.13 o                         
  -7  13   6        671.73        674.31         6.58 o                         
  -6  13   6        254.17        253.95         2.76 o                         
  -5  13   6         16.68         16.02         0.77 o                         
  -4  13   6        285.24        278.84         2.70 o                         
  -3  13   6         96.49         89.24         1.33 o                         
  -2  13   6        502.03        463.68         4.20 o                         
  -1  13   6        410.54        392.66         3.68 o                         
   0  13   6        139.71        130.16         1.77 o                         
   1  13   6        528.23        519.88         5.00 o                         
   2  13   6         98.53         98.84         1.57 o                         
   3  13   6        213.85        209.20         2.51 o                         
   4  13   6        309.45        322.54         3.56 o                         
   5  13   6         56.08         56.44         1.57 o                         
   6  13   6        277.18        283.12         3.41 o                         
   7  13   6         73.25         73.94         1.98 o                         
   8  13   6         60.22         62.59         1.94 o                         
   9  13   6         57.97         58.32         2.50 o                         
  10  13   6          0.02         -0.84         1.40 o                         
  11  13   6          0.37         -0.88         1.52 o                         
 -12  14   6          8.69         11.39         5.77 o                         
 -11  14   6         22.77         24.69         1.47 o                         
 -10  14   6          2.16          2.39         1.19 o                         
  -9  14   6          1.78          0.71         1.25 o                         
  -8  14   6         43.78         44.58         1.74 o                         
  -7  14   6         97.46         91.85         1.93 o                         
  -6  14   6         12.31         12.16         0.97 o                         
  -5  14   6        144.04        151.23         2.06 o                         
  -4  14   6         31.11         32.93         1.02 o                         
  -3  14   6        206.73        219.76         2.54 o                         
  -2  14   6         60.95         65.31         1.27 o                         
  -1  14   6         30.82         35.41         1.00 o                         
   0  14   6         19.03         18.01         0.90 o                         
   1  14   6         46.38         45.06         1.17 o                         
   2  14   6         99.24         96.31         1.64 o                         
   3  14   6         13.64         13.44         0.85 o                         
   4  14   6          8.30          6.31         0.87 o                         
   5  14   6         36.04         34.39         1.36 o                         
   6  14   6          5.13          4.41         1.11 o                         
   7  14   6         11.40         12.28         1.35 o                         
   8  14   6         73.65         74.64         2.17 o                         
   9  14   6          3.65          3.19         1.50 o                         
  10  14   6          0.11         -1.56         1.56 o                         
  11  14   6         33.97         25.74         4.62 o                         
 -11  15   6        124.65        127.37         7.16 o                         
 -10  15   6          5.91          5.20         1.35 o                         
  -9  15   6         76.06         73.18         2.45 o                         
  -8  15   6         64.36         59.21         1.77 o                         
  -7  15   6        216.42        232.55         3.34 o                         
  -6  15   6          0.45          1.89         1.00 o                         
  -5  15   6         17.83         20.22         1.05 o                         
  -4  15   6         58.85         57.03         1.35 o                         
  -3  15   6        104.80        102.86         1.71 o                         
  -2  15   6        118.74        119.79         1.90 o                         
  -1  15   6        352.95        359.74         3.59 o                         
   0  15   6          4.65          3.50         0.79 o                         
   1  15   6        345.04        352.47         3.66 o                         
   2  15   6         50.58         51.12         1.38 o                         
   3  15   6        135.37        138.04         2.17 o                         
   4  15   6         37.65         40.68         1.32 o                         
   5  15   6         23.58         22.67         1.28 o                         
   6  15   6         86.63         86.07         2.45 o                         
   7  15   6         47.74         53.16         1.73 o                         
   8  15   6         84.93         89.63         2.34 o                         
   9  15   6          2.13          3.30         1.48 o                         
  10  15   6          5.85         10.72         3.29 o                         
 -10  16   6          0.04         -0.84         5.46 o                         
  -9  16   6          0.09         -1.30         1.30 o                         
  -8  16   6        325.88        326.19         5.36 o                         
  -7  16   6         23.59         28.77         1.50 o                         
  -6  16   6        669.89        691.51         7.08 o                         
  -5  16   6         11.55         10.25         1.10 o                         
  -4  16   6         72.96         72.85         1.63 o                         
  -3  16   6        226.50        227.48         2.99 o                         
  -2  16   6         72.00         73.33         1.52 o                         
  -1  16   6        136.09        143.82         2.16 o                         
   0  16   6        233.19        231.53         2.80 o                         
   1  16   6        458.42        466.39         4.65 o                         
   2  16   6         55.34         56.54         1.91 o                         
   3  16   6        303.49        301.77         4.03 o                         
   4  16   6         33.73         35.23         1.44 o                         
   5  16   6          0.07          0.80         1.10 o                         
   6  16   6          2.21          1.65         1.26 o                         
   7  16   6          1.79          2.20         1.31 o                         
   8  16   6         74.98         71.65         2.41 o                         
   9  16   6          5.51          4.11         3.16 o                         
  -8  17   6          3.79          2.43         1.60 o                         
  -7  17   6         39.90         37.68         1.69 o                         
  -6  17   6        104.12        103.36         2.25 o                         
  -5  17   6          5.22          3.98         1.17 o                         
  -4  17   6         46.49         49.45         1.86 o                         
  -3  17   6        196.66        205.94         3.06 o                         
  -2  17   6         11.84         12.20         1.06 o                         
  -1  17   6         19.68         18.54         1.14 o                         
   0  17   6        112.65        111.78         2.42 o                         
   1  17   6        196.51        200.59         2.90 o                         
   2  17   6         10.66         11.33         1.18 o                         
   3  17   6          0.55          0.02         1.15 o                         
   4  17   6         44.07         42.47         1.48 o                         
   5  17   6         24.95         25.10         1.40 o                         
   6  17   6        268.84        271.60         4.11 o                         
   7  17   6        537.91        572.97         6.96 o                         
   8  17   6         72.26         97.42         9.31 o                         
  -7  18   6          5.24          2.50         5.29 o                         
  -6  18   6         93.54         90.02         2.41 o                         
  -5  18   6         22.74         27.46         1.64 o                         
  -4  18   6         55.65         58.20         1.88 o                         
  -3  18   6         10.23         13.54         1.34 o                         
  -2  18   6          0.09          1.59         1.19 o                         
  -1  18   6        179.31        191.70         3.33 o                         
   0  18   6         50.95         51.04         1.64 o                         
   1  18   6         54.72         53.87         1.76 o                         
   2  18   6         77.10         72.31         2.34 o                         
   3  18   6        177.16        173.17         2.83 o                         
   4  18   6          3.66          4.82         1.20 o                         
   5  18   6        536.53        556.82         6.22 o                         
   6  18   6         62.84         58.96         4.46 o                         
  -5  19   6        127.88        128.32        10.08 o                         
  -4  19   6        174.59        171.03         5.21 o                         
  -3  19   6         78.68         78.29         2.10 o                         
  -2  19   6          1.24          0.16         1.30 o                         
  -1  19   6         33.65         38.26         1.61 o                         
   0  19   6         37.11         36.28         1.72 o                         
   1  19   6         79.67         79.14         2.07 o                         
   2  19   6          5.89          3.92         1.33 o                         
   3  19   6        141.85        150.54         3.10 o                         
  -2  20   6         70.54         64.77         5.41 o                         
  -1  20   6         71.82         73.79         4.52 o                         
   0  20   6        113.05        119.99         8.89 o                         
 -16   1   7         11.01         10.23         1.68 o                         
 -15   1   7        128.63        122.23         2.61 o                         
 -14   1   7        215.45        227.06         3.44 o                         
 -13   1   7        376.74        390.72         4.58 o                         
 -12   1   7        144.69        144.19         2.20 o                         
 -11   1   7          2.89          3.98         0.78 o                         
 -10   1   7        301.13        293.72         3.27 o                         
  -9   1   7         28.47         33.59         0.82 o                         
  -8   1   7        366.75        382.89         3.15 o                         
  -7   1   7        332.01        304.22         2.54 o                         
  -6   1   7        726.18        679.27         4.97 o                         
  -5   1   7        353.74        306.58         2.31 o                         
  -4   1   7         61.27         54.74         0.63 o                         
  -3   1   7       5241.71       5732.05        32.58 o                         
  -2   1   7       1136.88       1097.46         6.34 o                         
  -1   1   7        630.01        668.82         3.78 o                         
   0   1   7         61.48         99.67         0.88 o                         
   1   1   7       1351.09       1373.86         7.38 o                         
   2   1   7        219.14        230.96         1.42 o                         
   3   1   7         20.13         36.48         0.51 o                         
   4   1   7         11.99          6.68         0.29 o                         
   5   1   7        211.92        187.05         1.64 o                         
   6   1   7        953.22        916.39         7.59 o                         
   7   1   7       3065.38       2943.77        24.24 o                         
   8   1   7          0.51         -0.37         0.57 o                         
   9   1   7        240.03        220.33         2.55 o                         
  10   1   7        508.43        513.44         5.33 o                         
  11   1   7         17.21         15.93         0.96 o                         
  12   1   7        290.88        309.02         4.14 o                         
  13   1   7          1.74          3.71         1.33 o                         
  14   1   7         63.32         65.12         2.24 o                         
  15   1   7          1.89          3.51         1.70 o                         
 -16   2   7         16.60         17.67         2.14 o                         
 -15   2   7         30.06         29.65         1.62 o                         
 -14   2   7        369.89        389.03         4.93 o                         
 -13   2   7        168.46        167.82         2.77 o                         
 -12   2   7        225.82        234.67         3.28 o                         
 -11   2   7        673.25        664.88         6.56 o                         
 -10   2   7         60.90         51.25         1.25 o                         
  -9   2   7          5.85          5.42         0.43 o                         
  -8   2   7        333.20        359.08         2.98 o                         
  -7   2   7        152.01        143.83         1.43 o                         
  -6   2   7        909.05        877.02         6.19 o                         
  -5   2   7       1348.74       1451.19         9.29 o                         
  -4   2   7         38.21         29.52         0.41 o                         
  -3   2   7       2620.63       2798.24        16.32 o                         
  -2   2   7       1918.58       2047.45        11.49 o                         
  -1   2   7        279.42        340.62         1.98 o                         
   0   2   7       6698.60       6926.52        34.52 o                         
   1   2   7       2744.11       2867.14        14.80 o                         
   2   2   7        135.91        148.11         1.14 o                         
   4   2   7         28.68         21.48         0.43 o                         
   5   2   7         54.07         58.44         0.74 o                         
   6   2   7          3.86          6.91         0.51 o                         
   7   2   7        378.45        358.33         3.62 o                         
   8   2   7        323.86        338.48         3.55 o                         
   9   2   7        111.42        103.21         1.72 o                         
  10   2   7         27.98         31.36         1.25 o                         
  11   2   7        400.42        413.50         4.90 o                         
  12   2   7         41.19         44.92         1.63 o                         
  13   2   7        286.33        297.98         4.80 o                         
  14   2   7          1.61         -0.60         1.54 o                         
  15   2   7         10.41         10.28         1.73 o                         
 -16   3   7         19.55         18.82         2.77 o                         
 -15   3   7          0.60         -1.17         1.61 o                         
 -14   3   7         72.96         76.82         2.02 o                         
 -13   3   7        182.03        186.26         3.18 o                         
 -12   3   7        174.70        176.00         2.70 o                         
 -11   3   7        503.45        512.97         5.40 o                         
 -10   3   7        192.46        178.77         2.05 o                         
  -9   3   7         66.76         73.39         1.11 o                         
  -8   3   7         76.87         71.64         0.99 o                         
  -7   3   7        244.88        232.39         2.18 o                         
  -6   3   7       2316.31       2302.93        16.17 o                         
  -5   3   7         45.79         61.89         0.73 o                         
  -4   3   7         52.07         44.96         0.52 o                         
  -3   3   7        609.27        598.49         3.84 o                         
  -2   3   7         31.29         41.09         0.55 o                         
  -1   3   7       4109.02       4267.25        24.25 o                         
   0   3   7         34.17         43.98         0.42 o                         
   1   3   7        587.10        582.27         3.09 o                         
   2   3   7         51.39         87.05         0.70 o                         
   3   3   7         33.38         41.43         0.71 o                         
   4   3   7        296.87        299.48         2.28 o                         
   5   3   7          2.64          1.05         0.35 o                         
   6   3   7       1363.44       1287.49        10.12 o                         
   7   3   7        120.20        138.87         2.55 o                         
   8   3   7         29.79         18.27         0.97 o                         
   9   3   7        188.38        196.73         2.65 o                         
  10   3   7        184.89        186.82         2.57 o                         
  11   3   7          2.96          3.52         0.92 o                         
  12   3   7          1.85          2.11         1.11 o                         
  13   3   7        118.22        124.58         3.12 o                         
  14   3   7         32.39         35.72         1.99 o                         
  15   3   7        291.17        298.97         6.44 o                         
 -16   4   7         10.69         10.60         5.48 o                         
 -15   4   7        102.46         99.85         2.80 o                         
 -14   4   7        116.05        122.57         2.47 o                         
 -13   4   7         49.55         50.22         1.69 o                         
 -12   4   7         34.35         36.25         1.43 o                         
 -11   4   7        282.68        284.40         3.29 o                         
 -10   4   7         53.36         49.47         1.22 o                         
  -9   4   7         70.98         64.89         1.09 o                         
  -8   4   7         60.24         58.77         0.86 o                         
  -7   4   7         16.19         18.10         0.47 o                         
  -6   4   7         66.67         68.84         1.03 o                         
  -5   4   7         44.01         38.92         0.59 o                         
  -4   4   7          3.06          0.71         0.25 o                         
  -3   4   7         26.05         15.11         0.41 o                         
  -2   4   7        133.07        153.24         1.14 o                         
  -1   4   7        473.27        499.04         2.89 o                         
   0   4   7         17.30         22.48         0.31 o                         
   1   4   7          0.11          0.39         0.19 o                         
   2   4   7        275.45        302.94         1.99 o                         
   3   4   7        500.91        566.38         3.94 o                         
   4   4   7         20.59         20.48         0.41 o                         
   5   4   7         70.33        104.50         1.13 o                         
   6   4   7        260.49        241.89         2.74 o                         
   7   4   7          1.16          0.13         0.58 o                         
   8   4   7         15.34         14.54         0.78 o                         
   9   4   7         16.43          9.45         0.75 o                         
  10   4   7         17.30         15.52         0.99 o                         
  11   4   7         24.37         25.90         1.30 o                         
  12   4   7         47.95         49.07         2.09 o                         
  13   4   7        192.51        191.96         3.58 o                         
  14   4   7         49.76         45.70         2.30 o                         
  15   4   7         69.14         71.08         4.32 o                         
 -16   5   7        134.58        139.27        10.48 o                         
 -15   5   7          0.01         -1.19         1.66 o                         
 -14   5   7        226.36        233.04         3.64 o                         
 -13   5   7        346.66        352.98         4.67 o                         
 -12   5   7          8.88          8.89         1.18 o                         
 -11   5   7        220.97        229.07         3.36 o                         
 -10   5   7        261.12        237.55         2.78 o                         
  -9   5   7         46.57         52.93         1.22 o                         
  -8   5   7        167.13        154.86         1.72 o                         
  -7   5   7        499.18        506.89         4.30 o                         
  -6   5   7        356.33        382.35         3.20 o                         
  -5   5   7        399.74        414.03         3.04 o                         
  -4   5   7          6.85          5.81         0.28 o                         
  -3   5   7       1740.79       1788.64        12.66 o                         
  -2   5   7         43.83         25.80         0.39 o                         
  -1   5   7       4688.94       5021.29        28.10 o                         
   0   5   7       1463.49       1480.41         8.20 o                         
   1   5   7       3423.00       3526.11        18.95 o                         
   2   5   7       1452.27       1449.96         8.26 o                         
   3   5   7        568.35        594.38         4.14 o                         
   4   5   7        925.07        909.42         6.47 o                         
   5   5   7       1033.36        935.63         6.85 o                         
   6   5   7        923.09        853.90         7.33 o                         
   7   5   7          0.98          4.05         0.57 o                         
   8   5   7         34.59         33.25         1.17 o                         
   9   5   7         10.25         10.19         0.92 o                         
  10   5   7        150.99        156.86         2.48 o                         
  11   5   7         31.54         35.13         1.32 o                         
  12   5   7          3.29          6.57         1.21 o                         
  13   5   7         32.33         35.31         1.81 o                         
  14   5   7          0.11          0.60         1.70 o                         
 -15   6   7         54.94         55.98         2.33 o                         
 -14   6   7        178.76        186.55         3.38 o                         
 -13   6   7        520.19        529.87         6.33 o                         
 -12   6   7        549.42        568.93         7.10 o                         
 -11   6   7         37.24         35.36         1.36 o                         
 -10   6   7        546.69        535.34         5.39 o                         
  -9   6   7        126.67        112.87         1.77 o                         
  -8   6   7       1552.43       1540.29        12.80 o                         
  -7   6   7        141.30        130.03         1.44 o                         
  -6   6   7        739.13        709.44         5.36 o                         
  -5   6   7        262.71        236.78         1.85 o                         
  -4   6   7         80.97         78.01         0.89 o                         
  -3   6   7         38.01         34.88         0.58 o                         
  -2   6   7        151.20        186.24         1.44 o                         
  -1   6   7         65.37         73.62         0.85 o                         
   0   6   7       1257.87       1290.51         7.70 o                         
   1   6   7       1580.39       1668.47         9.60 o                         
   2   6   7          1.10          1.23         0.26 o                         
   3   6   7        636.51        650.29         4.61 o                         
   4   6   7        151.27        133.48         1.35 o                         
   5   6   7       1674.20       1513.97        10.83 o                         
   6   6   7        438.81        413.64         3.78 o                         
   7   6   7          5.50         10.76         0.70 o                         
   8   6   7        241.31        266.09         3.50 o                         
   9   6   7        144.56        143.82         2.19 o                         
  10   6   7         35.74         42.51         1.31 o                         
  11   6   7        246.74        246.47         3.63 o                         
  12   6   7        483.96        468.97         6.30 o                         
  13   6   7        178.63        168.17         4.09 o                         
  14   6   7         24.80         20.44         1.99 o                         
 -15   7   7         10.68         11.12         1.95 o                         
 -14   7   7          1.12          3.57         1.47 o                         
 -13   7   7        170.17        176.82         3.22 o                         
 -12   7   7        143.28        141.92         2.90 o                         
 -11   7   7         17.09         17.09         1.04 o                         
 -10   7   7        210.39        206.90         2.60 o                         
  -9   7   7          8.26          8.64         0.85 o                         
  -8   7   7        172.49        171.92         2.13 o                         
  -7   7   7        632.76        596.38         4.52 o                         
  -6   7   7        545.69        529.15         4.35 o                         
  -5   7   7         29.30         34.56         0.60 o                         
  -4   7   7         87.63         78.14         0.95 o                         
  -3   7   7        382.05        382.28         2.87 o                         
  -2   7   7         47.82         45.90         0.77 o                         
  -1   7   7       1284.84       1280.08         8.78 o                         
   0   7   7         54.07         63.06         0.74 o                         
   1   7   7         16.72         22.50         0.45 o                         
   2   7   7        446.06        411.36         2.76 o                         
   3   7   7        103.27        130.98         1.20 o                         
   4   7   7        454.66        431.08         3.56 o                         
   5   7   7        223.49        221.99         2.15 o                         
   6   7   7         11.25         11.82         0.67 o                         
   7   7   7        119.76        119.68         1.95 o                         
   8   7   7         36.69         41.29         1.10 o                         
   9   7   7         25.73         28.41         1.10 o                         
  10   7   7         56.64         55.27         1.50 o                         
  11   7   7        211.12        212.33         3.23 o                         
  12   7   7        450.94        462.57         6.10 o                         
  13   7   7         19.57         14.37         1.75 o                         
  14   7   7        123.15        125.23         3.27 o                         
 -15   8   7          0.95         -1.73         2.58 o                         
 -14   8   7        337.33        347.45         4.86 o                         
 -13   8   7          0.71         -1.18         1.40 o                         
 -12   8   7          7.04          7.29         1.24 o                         
 -11   8   7          6.31          4.39         0.93 o                         
 -10   8   7        129.80        131.54         2.00 o                         
  -9   8   7        368.33        360.54         4.10 o                         
  -8   8   7        112.35        107.26         1.50 o                         
  -7   8   7        532.27        522.33         4.59 o                         
  -6   8   7        223.43        225.65         2.13 o                         
  -5   8   7          0.38          0.93         0.39 o                         
  -4   8   7         64.85         70.83         0.83 o                         
  -3   8   7          0.09          0.89         0.32 o                         
  -2   8   7         21.32         27.03         0.68 o                         
  -1   8   7        144.01        153.04         1.53 o                         
   0   8   7          0.03          0.66         0.35 o                         
   1   8   7        161.96        171.84         1.57 o                         
   2   8   7       1122.09       1092.12         7.38 o                         
   3   8   7       3099.29       2937.98        19.26 o                         
   4   8   7          1.01          0.14         0.46 o                         
   5   8   7        501.89        467.83         4.85 o                         
   6   8   7          3.30          1.26         0.55 o                         
   7   8   7        995.76        917.13         8.06 o                         
   8   8   7          5.10          6.18         0.79 o                         
   9   8   7         50.06         46.32         1.83 o                         
  10   8   7         89.97         87.26         2.12 o                         
  11   8   7        364.19        363.83         5.07 o                         
  12   8   7         14.57         13.90         1.52 o                         
  13   8   7         43.90         42.70         2.15 o                         
  14   8   7         10.81         10.57         3.17 o                         
 -14   9   7         18.33         24.04         1.94 o                         
 -13   9   7        137.64        149.30         3.58 o                         
 -12   9   7         21.62         20.62         1.43 o                         
 -11   9   7          1.12          1.11         1.00 o                         
 -10   9   7         14.76         14.85         0.97 o                         
  -9   9   7          0.15          0.66         0.78 o                         
  -8   9   7        428.94        409.35         4.10 o                         
  -7   9   7        495.54        476.47         4.17 o                         
  -6   9   7        223.79        213.31         2.04 o                         
  -5   9   7        388.92        381.62         2.82 o                         
  -4   9   7        362.31        356.55         2.70 o                         
  -3   9   7         90.51         89.62         0.98 o                         
  -2   9   7        738.75        696.50         5.25 o                         
  -1   9   7         99.76        113.80         1.56 o                         
   0   9   7         39.52         39.79         0.76 o                         
   1   9   7          0.31          0.50         0.42 o                         
   2   9   7       1213.79       1204.33         8.18 o                         
   3   9   7          4.09          1.90         0.44 o                         
   4   9   7         50.35         45.13         0.84 o                         
   5   9   7          2.22          4.45         0.58 o                         
   6   9   7         13.28         14.99         0.90 o                         
   7   9   7        447.32        478.80         5.79 o                         
   8   9   7          8.57          9.15         0.88 o                         
   9   9   7          2.56          1.82         1.05 o                         
  10   9   7         40.64         43.95         1.77 o                         
  11   9   7          0.21         -0.76         1.34 o                         
  12   9   7        256.07        266.50         4.26 o                         
  13   9   7          9.98         10.87         1.68 o                         
  14   9   7         15.68         20.97         6.06 o                         
 -14  10   7         27.71         14.27         4.60 o                         
 -13  10   7        441.21        457.74         6.08 o                         
 -12  10   7         59.79         59.07         1.94 o                         
 -11  10   7        119.34        132.97         2.47 o                         
 -10  10   7          1.89          2.55         0.96 o                         
  -9  10   7         47.86         43.25         1.20 o                         
  -8  10   7        255.40        250.05         2.87 o                         
  -7  10   7        885.27        878.86         7.33 o                         
  -6  10   7        775.02        733.26         5.58 o                         
  -5  10   7        932.03        881.57         6.30 o                         
  -4  10   7        735.94        724.79         5.31 o                         
  -3  10   7        461.25        493.92         3.85 o                         
  -2  10   7       1593.20       1530.01        11.01 o                         
  -1  10   7        509.15        480.59         3.94 o                         
   0  10   7       3025.36       2917.58        20.95 o                         
   1  10   7        170.27        143.98         1.85 o                         
   2  10   7       1125.27       1029.06         7.62 o                         
   3  10   7        220.13        207.22         2.00 o                         
   4  10   7         20.33         10.35         0.55 o                         
   5  10   7        211.95        217.57         2.40 o                         
   6  10   7        125.41        142.41         1.96 o                         
   7  10   7        101.45        107.92         2.14 o                         
   8  10   7        533.44        554.00         6.32 o                         
   9  10   7        279.75        292.37         3.98 o                         
  10  10   7         81.20         84.89         2.41 o                         
  11  10   7         15.02         16.71         1.55 o                         
  12  10   7         16.83         16.66         1.66 o                         
  13  10   7        191.90        174.06         4.16 o                         
 -13  11   7          4.47          4.94         1.55 o                         
 -12  11   7          7.07          4.32         1.39 o                         
 -11  11   7        151.10        154.41         2.96 o                         
 -10  11   7          3.51          3.27         1.09 o                         
  -9  11   7         64.73         65.16         1.64 o                         
  -8  11   7        259.42        253.50         3.08 o                         
  -7  11   7        144.25        139.95         1.79 o                         
  -6  11   7       1442.40       1421.86        10.69 o                         
  -5  11   7         63.34         67.60         1.34 o                         
  -4  11   7        108.47        102.96         1.24 o                         
  -3  11   7         32.77         27.89         0.68 o                         
  -2  11   7          4.76          3.74         0.41 o                         
  -1  11   7        477.38        446.20         3.89 o                         
   0  11   7         16.66         14.40         0.66 o                         
   1  11   7          0.53          0.38         0.54 o                         
   2  11   7         67.13         60.34         1.13 o                         
   3  11   7        119.19        116.11         2.47 o                         
   4  11   7        179.38        174.80         1.94 o                         
   5  11   7        222.75        230.46         2.47 o                         
   6  11   7        197.86        183.51         2.34 o                         
   7  11   7          1.24          3.56         0.87 o                         
   8  11   7          8.50          5.92         1.11 o                         
   9  11   7         10.51          8.50         1.28 o                         
  10  11   7          0.13          0.42         1.42 o                         
  11  11   7         39.40         38.50         2.17 o                         
  12  11   7          0.55         -0.12         1.66 o                         
 -13  12   7        104.99        110.46         5.77 o                         
 -12  12   7          9.74         10.09         1.48 o                         
 -11  12   7        103.73        100.18         2.21 o                         
 -10  12   7         70.57         65.02         1.77 o                         
  -9  12   7          0.98          0.25         1.06 o                         
  -8  12   7          4.20          4.47         0.95 o                         
  -7  12   7          1.94          2.89         0.78 o                         
  -6  12   7          9.20          7.24         0.73 o                         
  -5  12   7          8.35          6.74         0.66 o                         
  -4  12   7         32.52         27.81         0.76 o                         
  -3  12   7         13.67         11.70         0.68 o                         
  -2  12   7         16.00         13.28         0.68 o                         
  -1  12   7         71.99         62.43         1.11 o                         
   0  12   7          0.66          0.41         0.61 o                         
   1  12   7         28.24         29.75         0.87 o                         
   2  12   7         12.00         11.81         0.74 o                         
   3  12   7         20.46         20.73         0.87 o                         
   4  12   7         39.90         36.07         1.11 o                         
   5  12   7         30.40         30.05         0.97 o                         
   6  12   7        206.56        204.11         2.94 o                         
   7  12   7         16.12         18.52         1.13 o                         
   8  12   7         65.60         63.36         1.79 o                         
   9  12   7          0.38          1.31         1.33 o                         
  10  12   7          2.61          2.48         1.45 o                         
  11  12   7         86.26         79.20         2.77 o                         
  12  12   7         49.70         50.53         2.70 o                         
 -12  13   7          2.26          4.92         1.82 o                         
 -11  13   7         88.07         89.57         2.12 o                         
 -10  13   7          0.24          0.85         1.14 o                         
  -9  13   7          1.14          1.54         1.13 o                         
  -8  13   7         23.41         23.44         1.35 o                         
  -7  13   7          7.49          7.02         0.93 o                         
  -6  13   7         23.32         23.51         1.01 o                         
  -5  13   7         15.72         12.61         0.78 o                         
  -4  13   7          3.20          2.68         0.65 o                         
  -3  13   7          0.02          0.60         0.62 o                         
  -2  13   7          2.43          1.36         0.66 o                         
  -1  13   7        411.80        429.17         3.97 o                         
   0  13   7          0.26          0.09         0.69 o                         
   1  13   7        125.75        136.24         2.56 o                         
   2  13   7        463.10        467.90         4.72 o                         
   3  13   7        146.80        155.14         2.16 o                         
   4  13   7          1.19          1.11         0.69 o                         
   5  13   7          4.97          3.76         0.89 o                         
   6  13   7         17.03         16.90         1.11 o                         
   7  13   7         12.08         14.72         1.19 o                         
   8  13   7         42.57         41.90         1.74 o                         
   9  13   7         58.23         61.26         2.25 o                         
  10  13   7          8.42          8.09         1.53 o                         
  11  13   7          0.86         -1.43         1.73 o                         
 -12  14   7         54.03         45.92         7.30 o                         
 -11  14   7        319.26        328.44         4.17 o                         
 -10  14   7        196.06        203.63         2.89 o                         
  -9  14   7          3.83          4.82         1.26 o                         
  -8  14   7        658.70        671.26         7.34 o                         
  -7  14   7         69.38         64.38         1.80 o                         
  -6  14   7        204.49        211.18         2.68 o                         
  -5  14   7        413.78        413.26         3.83 o                         
  -4  14   7         27.38         28.11         1.02 o                         
  -3  14   7         36.56         41.18         1.39 o                         
  -2  14   7         85.31         84.06         1.46 o                         
  -1  14   7          4.11          2.88         0.71 o                         
   0  14   7        482.58        491.91         4.61 o                         
   1  14   7        279.66        284.99         3.45 o                         
   2  14   7         15.14         17.97         0.93 o                         
   3  14   7        286.81        297.93         3.25 o                         
   4  14   7         44.41         45.48         1.32 o                         
   5  14   7        331.79        339.92         3.94 o                         
   6  14   7        131.58        134.06         2.50 o                         
   7  14   7        198.10        201.11         3.29 o                         
   8  14   7         90.20         88.43         2.36 o                         
   9  14   7         30.60         27.44         1.78 o                         
  10  14   7         38.29         38.12         2.48 o                         
  11  14   7          5.81         10.37         5.67 o                         
 -11  15   7        120.27        126.03         5.70 o                         
 -10  15   7          7.85          7.48         1.39 o                         
  -9  15   7        109.55        109.40         2.68 o                         
  -8  15   7        282.57        288.99         3.79 o                         
  -7  15   7         90.08         92.90         2.14 o                         
  -6  15   7        565.73        575.62         6.35 o                         
  -5  15   7         88.82         89.93         2.14 o                         
  -4  15   7          4.37          4.56         0.87 o                         
  -3  15   7          3.25          2.96         0.90 o                         
  -2  15   7        154.75        164.57         2.47 o                         
  -1  15   7          6.93          7.40         0.92 o                         
   0  15   7          5.54          4.15         0.82 o                         
   1  15   7         37.53         33.68         1.14 o                         
   2  15   7          0.27          0.98         0.87 o                         
   3  15   7         68.82         71.63         1.93 o                         
   4  15   7        113.90        120.41         2.13 o                         
   5  15   7         15.07         13.43         1.18 o                         
   6  15   7          3.40          1.18         1.16 o                         
   7  15   7        242.83        254.34         3.75 o                         
   8  15   7         36.69         39.26         1.86 o                         
   9  15   7         22.28         25.10         1.76 o                         
  10  15   7        263.84        268.31        15.65 o                         
 -10  16   7         13.36          3.16         5.35 o                         
  -9  16   7          0.39         -1.34         1.46 o                         
  -8  16   7         13.96         11.18         1.43 o                         
  -7  16   7         86.43         90.46         2.20 o                         
  -6  16   7          1.46          1.33         1.25 o                         
  -5  16   7         46.92         49.43         1.46 o                         
  -4  16   7          0.91          0.04         1.02 o                         
  -3  16   7        281.48        285.72         4.01 o                         
  -2  16   7        129.48        135.24         2.41 o                         
  -1  16   7          1.10          1.27         0.91 o                         
   0  16   7          0.01          1.20         1.01 o                         
   1  16   7          8.04         10.37         1.08 o                         
   2  16   7          0.03          0.76         1.01 o                         
   3  16   7         16.30         16.57         1.31 o                         
   4  16   7        229.18        231.67         3.37 o                         
   5  16   7         17.66         20.36         1.31 o                         
   6  16   7          2.16          2.48         1.34 o                         
   7  16   7         14.22         14.03         1.52 o                         
   8  16   7         37.26         35.67         1.87 o                         
   9  16   7         19.92         14.89         6.02 o                         
  -8  17   7         48.08         53.88         3.55 o                         
  -7  17   7        168.93        170.68         4.38 o                         
  -6  17   7         59.93         60.69         2.03 o                         
  -5  17   7          2.29          1.55         1.30 o                         
  -4  17   7          4.99          3.84         1.20 o                         
  -3  17   7         15.11         18.47         1.50 o                         
  -2  17   7        206.81        223.08         2.86 o                         
  -1  17   7          0.55          0.40         1.03 o                         
   0  17   7          0.84          0.18         1.09 o                         
   1  17   7         64.27         65.34         1.73 o                         
   2  17   7         84.21         89.85         2.53 o                         
   3  17   7          5.32          5.23         1.21 o                         
   4  17   7         23.76         21.85         1.43 o                         
   5  17   7         24.65         26.89         1.53 o                         
   6  17   7         47.89         52.74         2.18 o                         
   7  17   7         16.47         19.55         2.31 o                         
  -7  18   7        270.31        262.61        15.13 o                         
  -6  18   7         17.64         19.93         1.91 o                         
  -5  18   7        314.53        315.50         4.73 o                         
  -4  18   7         93.17         90.11         2.14 o                         
  -3  18   7        196.24        201.38         3.15 o                         
  -2  18   7        376.63        400.78         4.73 o                         
  -1  18   7          1.80          4.70         1.17 o                         
   0  18   7        357.77        365.19         4.14 o                         
   1  18   7         11.53         10.12         1.31 o                         
   2  18   7         65.23         62.54         1.87 o                         
   3  18   7         13.34         11.67         1.28 o                         
   4  18   7         12.45         12.09         1.43 o                         
   5  18   7         40.22         39.02         2.06 o                         
  -5  19   7         12.07         11.25         5.13 o                         
  -4  19   7         21.92         27.03         3.53 o                         
  -3  19   7          0.38         -0.10         1.49 o                         
  -2  19   7          1.12          0.64         1.32 o                         
  -1  19   7         38.63         37.57         1.73 o                         
   0  19   7         91.58         91.80         2.42 o                         
   1  19   7        152.46        152.74         3.47 o                         
   2  19   7        120.84        120.06         2.67 o                         
   3  19   7          0.81          3.54         3.01 o                         
  -2  20   7          2.37          4.25         3.74 o                         
   0  20   7          1.82          4.54         5.35 o                         
 -16   0   8          4.42          4.25         2.83 o                         
 -15   0   8         33.62         35.90         2.57 o                         
 -14   0   8         31.08         31.18         2.17 o                         
 -13   0   8         12.39         11.84         1.55 o                         
 -12   0   8        172.13        178.84         3.40 o                         
 -11   0   8         76.13         79.96         2.22 o                         
 -10   0   8        318.98        317.03         4.52 o                         
  -9   0   8        163.04        151.43         2.50 o                         
  -8   0   8         37.93         31.71         1.27 o                         
  -7   0   8       6427.46       6400.30        62.45 o                         
  -6   0   8        574.69        570.67         5.68 o                         
  -5   0   8       2908.01       2787.21        25.51 o                         
  -4   0   8       7427.23       7546.03        68.14 o                         
  -3   0   8       5812.27       6251.74        51.50 o                         
  -2   0   8      30071.11      31798.36       230.94 o                         
  -1   0   8        395.60        466.68         4.08 o                         
   0   0   8       5673.51       5726.31        43.80 o                         
   1   0   8        871.50        960.20         7.60 o                         
   2   0   8        169.35        227.10         2.09 o                         
   3   0   8          0.37          0.75         0.31 o                         
   4   0   8         40.38         51.50         0.94 o                         
   5   0   8        743.42        853.77         8.62 o                         
   6   0   8        197.94        185.64         3.32 o                         
   7   0   8        133.72         90.02         2.10 o                         
   8   0   8        995.71        935.49        11.76 o                         
   9   0   8          0.37          2.08         0.96 o                         
  10   0   8          7.00          6.39         1.17 o                         
  11   0   8        150.66        144.85         3.55 o                         
  12   0   8        303.77        315.65         8.83 o                         
  13   0   8        369.53        383.01         9.68 o                         
  14   0   8        532.96        559.62        14.26 o                         
  15   0   8         16.80         15.77         3.56 o                         
 -16   1   8          0.10         -1.79         1.92 o                         
 -15   1   8        120.93        126.11         3.17 o                         
 -14   1   8         14.06         11.09         1.48 o                         
 -13   1   8          4.42          4.55         1.07 o                         
 -12   1   8         39.28         40.75         1.23 o                         
 -11   1   8        278.46        274.07         3.19 o                         
 -10   1   8        388.33        396.09         3.69 o                         
  -9   1   8         81.66         77.93         1.19 o                         
  -8   1   8        681.96        683.04         5.49 o                         
  -7   1   8        170.19        163.56         1.52 o                         
  -6   1   8       2285.15       2192.71        15.18 o                         
  -5   1   8        212.97        192.83         1.56 o                         
  -4   1   8        388.33        324.37         2.24 o                         
  -3   1   8       1257.86       1401.95         9.05 o                         
  -2   1   8        119.59        105.20         1.18 o                         
  -1   1   8         32.65         35.60         0.40 o                         
   0   1   8        670.46        654.74         3.75 o                         
   1   1   8         72.62         78.23         0.66 o                         
   2   1   8          0.20          0.51         0.19 o                         
   3   1   8        579.81        577.01         3.55 o                         
   4   1   8        735.83        740.56         4.85 o                         
   5   1   8        683.95        680.55         4.77 o                         
   6   1   8        389.06        343.00         3.20 o                         
   7   1   8       1143.09       1113.59         9.41 o                         
   8   1   8        182.66        192.42         2.24 o                         
   9   1   8          1.08          0.81         0.59 o                         
  10   1   8         33.22         29.15         1.08 o                         
  11   1   8        111.14        119.05         2.42 o                         
  12   1   8          2.84          2.62         1.30 o                         
  13   1   8         58.83         62.63         2.38 o                         
  14   1   8          9.70         13.43         1.75 o                         
  15   1   8         21.68         18.62         2.82 o                         
 -16   2   8         42.85         41.17         2.82 o                         
 -15   2   8        177.32        180.67         3.26 o                         
 -14   2   8         36.95         38.07         1.70 o                         
 -13   2   8         24.43         26.03         1.37 o                         
 -12   2   8          0.85          1.50         1.04 o                         
 -11   2   8        488.89        490.57         5.29 o                         
 -10   2   8         77.79         79.21         1.32 o                         
  -9   2   8        264.15        274.70         2.68 o                         
  -8   2   8          4.55          4.83         0.45 o                         
  -7   2   8        990.88       1028.28         7.56 o                         
  -6   2   8          0.01          0.82         0.37 o                         
  -5   2   8         24.77         17.27         0.40 o                         
  -4   2   8          6.48          7.93         0.31 o                         
  -3   2   8       1241.41       1344.80         8.53 o                         
  -2   2   8        242.99        346.07         2.39 o                         
  -1   2   8        118.03        119.54         0.89 o                         
   0   2   8        155.17        190.60         1.21 o                         
   1   2   8         70.58         73.19         0.59 o                         
   2   2   8        618.98        690.88         3.96 o                         
   3   2   8       1020.47       1081.12         6.69 o                         
   4   2   8         74.05         68.13         0.75 o                         
   5   2   8         65.25         67.25         0.81 o                         
   6   2   8        236.96        207.16         2.23 o                         
   7   2   8        728.41        699.71         6.18 o                         
   8   2   8          4.13          1.71         0.58 o                         
   9   2   8        189.22        178.18         2.71 o                         
  10   2   8        389.43        421.66         4.46 o                         
  11   2   8         22.16         23.57         1.27 o                         
  12   2   8          0.78          1.61         1.21 o                         
  13   2   8          1.58          2.69         1.47 o                         
  14   2   8         41.28         43.65         2.14 o                         
  15   2   8         72.28         75.82         3.51 o                         
 -16   3   8          0.51         -2.34         3.13 o                         
 -15   3   8          8.21          4.21         1.55 o                         
 -14   3   8          3.12          0.26         1.25 o                         
 -13   3   8         38.83         37.33         1.82 o                         
 -12   3   8          0.39          0.10         1.04 o                         
 -11   3   8        275.09        274.31         3.27 o                         
 -10   3   8         10.56         11.33         0.64 o                         
  -9   3   8        170.89        160.56         1.72 o                         
  -8   3   8          7.50          7.81         0.53 o                         
  -7   3   8          7.64          3.98         0.43 o                         
  -6   3   8        933.21        886.88         6.64 o                         
  -5   3   8        156.55        153.21         1.50 o                         
  -4   3   8         55.64         65.80         0.70 o                         
  -2   3   8        141.86        169.20         1.33 o                         
  -1   3   8        208.51        191.02         1.24 o                         
   0   3   8       2882.00       3084.55        15.65 o                         
   1   3   8        143.06        173.87         1.10 o                         
   2   3   8         17.56         16.04         0.34 o                         
   3   3   8        878.34        907.86         6.02 o                         
   4   3   8        217.82        210.62         1.77 o                         
   5   3   8          9.06          6.52         0.42 o                         
   6   3   8         21.77         13.28         0.53 o                         
   7   3   8        111.30        114.29         1.60 o                         
   8   3   8        154.66        174.17         2.12 o                         
   9   3   8         42.74         34.44         1.03 o                         
  10   3   8         11.79         10.54         0.89 o                         
  11   3   8         16.38         17.64         1.03 o                         
  12   3   8         25.27         23.15         1.49 o                         
  13   3   8         77.16         76.37         3.14 o                         
  14   3   8          2.52          1.03         1.76 o                         
  15   3   8         14.20          9.82         3.38 o                         
 -16   4   8         22.33         21.70         5.64 o                         
 -15   4   8        114.98        111.41         2.77 o                         
 -14   4   8         40.48         39.62         1.68 o                         
 -13   4   8         18.12         16.70         1.32 o                         
 -12   4   8        534.00        528.34         5.98 o                         
 -11   4   8         15.26         13.86         1.06 o                         
 -10   4   8        648.78        641.53         5.85 o                         
  -9   4   8        108.26        104.99         1.57 o                         
  -8   4   8        372.58        367.86         3.29 o                         
  -7   4   8       1760.24       1673.08        12.75 o                         
  -6   4   8        244.00        273.79         3.54 o                         
  -5   4   8       1297.26       1254.26         9.16 o                         
  -4   4   8          1.67          1.77         0.28 o                         
  -3   4   8         55.21         74.96         0.90 o                         
  -2   4   8        682.88        782.22         5.12 o                         
  -1   4   8       1797.05       1796.45        10.81 o                         
   0   4   8        423.38        421.79         2.51 o                         
   1   4   8       3727.48       3904.30        22.31 o                         
   2   4   8       1565.19       1697.39         9.90 o                         
   3   4   8        815.03        797.01         5.80 o                         
   4   4   8        418.97        444.58         3.25 o                         
   5   4   8       1623.32       1518.75        11.03 o                         
   6   4   8        659.98        670.76         5.60 o                         
   7   4   8        153.85        120.34         1.84 o                         
   8   4   8        377.89        362.67         3.98 o                         
   9   4   8          5.08          3.28         0.78 o                         
  10   4   8         40.23         43.59         1.30 o                         
  11   4   8         16.64         13.70         1.10 o                         
  12   4   8         38.23         39.80         1.99 o                         
  13   4   8          1.24          0.69         1.61 o                         
  14   4   8        603.55        624.46         9.84 o                         
 -16   5   8         69.27         75.28         7.90 o                         
 -15   5   8         16.14         15.78         1.74 o                         
 -14   5   8         62.62         61.11         2.01 o                         
 -13   5   8         98.40        104.22         3.56 o                         
 -12   5   8          0.18          0.26         1.13 o                         
 -11   5   8        128.26        135.36         3.12 o                         
 -10   5   8          5.16          3.83         0.74 o                         
  -9   5   8        238.04        224.08         2.95 o                         
  -8   5   8        125.61        125.56         1.52 o                         
  -7   5   8         18.15         19.81         0.70 o                         
  -6   5   8        579.44        559.97         4.64 o                         
  -5   5   8        715.96        717.91         4.99 o                         
  -4   5   8         79.19         84.28         1.00 o                         
  -3   5   8          0.15          0.81         0.28 o                         
  -2   5   8        759.24        807.65         5.14 o                         
  -1   5   8       1501.34       1434.48         9.25 o                         
   0   5   8       1624.52       1624.90         9.48 o                         
   1   5   8        932.86        948.62         5.51 o                         
   2   5   8       1687.77       1719.64        10.32 o                         
   3   5   8        184.37        215.68         2.12 o                         
   4   5   8        634.67        561.10         4.13 o                         
   5   5   8        162.18        143.45         1.50 o                         
   6   5   8        684.81        597.82         5.08 o                         
   7   5   8        270.61        271.82         3.30 o                         
   8   5   8        139.30        133.81         2.12 o                         
   9   5   8          0.63          0.95         0.85 o                         
  10   5   8         75.18         72.87         1.67 o                         
  11   5   8         76.04         75.72         2.24 o                         
  12   5   8        197.58        194.23         3.43 o                         
  13   5   8         12.94         10.45         1.59 o                         
  14   5   8         70.93         69.27         2.99 o                         
 -15   6   8         94.63         92.06         2.76 o                         
 -14   6   8         43.38         46.13         1.97 o                         
 -13   6   8          2.22          1.80         1.26 o                         
 -12   6   8         20.01         19.02         1.29 o                         
 -11   6   8          2.37          1.46         0.91 o                         
 -10   6   8        104.05        103.30         1.70 o                         
  -9   6   8        212.28        204.73         2.48 o                         
  -8   6   8         15.46         21.20         0.75 o                         
  -7   6   8          6.31          6.10         0.55 o                         
  -6   6   8         87.35         87.07         1.11 o                         
  -5   6   8        115.13        122.51         1.17 o                         
  -4   6   8         42.03         60.43         0.80 o                         
  -3   6   8         12.33         10.90         0.39 o                         
  -2   6   8          7.26          4.90         0.26 o                         
  -1   6   8        430.98        475.28         3.17 o                         
   0   6   8         87.06         80.15         0.75 o                         
   1   6   8         22.33         41.88         0.53 o                         
   2   6   8          1.59          0.58         0.30 o                         
   3   6   8          0.95          0.94         0.37 o                         
   4   6   8          3.19          2.33         0.36 o                         
   5   6   8         93.35         87.95         1.05 o                         
   6   6   8        231.82        177.84         1.89 o                         
   7   6   8         21.67         17.10         0.79 o                         
   8   6   8         36.90         29.54         1.16 o                         
   9   6   8          0.11          0.20         0.80 o                         
  10   6   8          6.55          7.58         1.01 o                         
  11   6   8        159.91        166.53         2.95 o                         
  12   6   8          0.05          1.15         1.29 o                         
  13   6   8          8.35          9.30         1.67 o                         
  14   6   8         52.84         51.76         3.27 o                         
 -15   7   8         21.68         20.11         2.93 o                         
 -14   7   8          9.25          6.52         1.53 o                         
 -13   7   8         15.71         16.74         1.53 o                         
 -12   7   8          2.31          2.84         1.15 o                         
 -11   7   8          2.61          1.63         0.94 o                         
 -10   7   8          6.10          4.06         0.80 o                         
  -9   7   8         81.39         81.97         1.54 o                         
  -8   7   8         21.52         21.94         0.90 o                         
  -7   7   8        127.81        128.27         1.47 o                         
  -6   7   8        682.82        677.63         5.20 o                         
  -5   7   8        159.29        165.25         1.59 o                         
  -4   7   8         54.31         51.98         0.86 o                         
  -3   7   8         61.79         48.44         0.67 o                         
  -2   7   8        281.35        308.06         2.32 o                         
  -1   7   8        249.94        237.04         1.87 o                         
   0   7   8       1532.72       1557.94        10.17 o                         
   1   7   8        116.07        125.53         1.13 o                         
   2   7   8        103.28        109.35         1.07 o                         
   3   7   8        974.47       1011.41         6.91 o                         
   4   7   8        167.16        153.27         1.54 o                         
   5   7   8         49.07         44.36         1.04 o                         
   6   7   8        322.68        273.86         2.92 o                         
   7   7   8        247.86        242.21         2.66 o                         
   8   7   8          0.12          0.73         0.67 o                         
   9   7   8         56.24         57.08         1.46 o                         
  10   7   8        192.34        201.12         2.98 o                         
  11   7   8         39.70         35.34         1.67 o                         
  12   7   8          1.43          2.75         1.60 o                         
  13   7   8         38.16         38.45         2.26 o                         
  14   7   8         16.71         15.69         2.77 o                         
 -15   8   8          0.38          1.55         5.32 o                         
 -14   8   8          5.28          5.08         1.57 o                         
 -13   8   8          0.18          0.03         1.40 o                         
 -12   8   8        426.85        439.12         4.96 o                         
 -11   8   8          0.00          0.58         0.99 o                         
 -10   8   8          0.71          0.35         0.84 o                         
  -9   8   8        186.72        190.95         2.63 o                         
  -8   8   8         44.68         40.90         1.16 o                         
  -7   8   8       2321.61       2251.88        16.51 o                         
  -6   8   8        633.56        626.49         4.70 o                         
  -5   8   8        132.91        126.99         1.51 o                         
  -4   8   8        529.10        537.58         3.79 o                         
  -3   8   8          6.44          8.79         0.37 o                         
  -2   8   8        991.30       1000.19         7.07 o                         
  -1   8   8          7.91          8.41         0.44 o                         
   0   8   8        322.71        293.11         2.55 o                         
   1   8   8        471.66        484.69         3.56 o                         
   2   8   8        455.91        422.70         3.15 o                         
   3   8   8        800.00        764.47         5.46 o                         
   4   8   8         60.30         49.20         0.88 o                         
   5   8   8        151.80        150.26         1.89 o                         
   6   8   8       1054.86       1014.96         8.99 o                         
   7   8   8          0.96          1.41         0.62 o                         
   8   8   8        293.20        282.73         3.22 o                         
   9   8   8        426.83        439.05         4.86 o                         
  10   8   8        196.76        206.94         3.16 o                         
  11   8   8          3.86          4.17         1.25 o                         
  12   8   8          6.26          3.41         1.52 o                         
  13   8   8         32.70         29.77         2.09 o                         
 -14   9   8         13.38         12.41         1.74 o                         
 -13   9   8        108.54        115.84         2.70 o                         
 -12   9   8         58.46         54.53         1.84 o                         
 -11   9   8         90.07         90.00         2.10 o                         
 -10   9   8         13.99         12.38         0.96 o                         
  -9   9   8        243.34        246.02         2.95 o                         
  -8   9   8        363.63        354.35         4.00 o                         
  -7   9   8          0.77          0.75         0.58 o                         
  -6   9   8       1176.98       1124.02         8.08 o                         
  -5   9   8        381.78        391.87         3.01 o                         
  -4   9   8       1077.29       1026.44         7.00 o                         
  -3   9   8         59.34         48.42         0.79 o                         
  -2   9   8          0.17          0.33         0.41 o                         
  -1   9   8       1363.11       1265.57         9.40 o                         
   0   9   8        141.52        147.71         1.59 o                         
   1   9   8        423.95        429.36         3.37 o                         
   2   9   8        261.26        266.99         2.47 o                         
   3   9   8         48.46         43.44         0.85 o                         
   4   9   8         65.68         55.55         0.98 o                         
   5   9   8        342.50        366.14         3.58 o                         
   6   9   8         92.74         85.96         1.65 o                         
   7   9   8        111.90        108.17         1.82 o                         
   8   9   8        143.37        146.35         2.33 o                         
   9   9   8         39.09         39.06         1.55 o                         
  10   9   8        149.37        158.87         2.95 o                         
  11   9   8         24.38         21.45         1.57 o                         
  12   9   8        129.79        121.44         3.58 o                         
  13   9   8         19.97         16.25         2.02 o                         
 -14  10   8        132.23        108.79         9.92 o                         
 -13  10   8         47.54         44.90         2.04 o                         
 -12  10   8         56.72         56.84         1.91 o                         
 -11  10   8         65.19         62.58         1.77 o                         
 -10  10   8        119.71        125.17         2.35 o                         
  -9  10   8          2.83          2.21         0.84 o                         
  -8  10   8          9.11          8.77         0.88 o                         
  -7  10   8        417.50        401.80         3.70 o                         
  -6  10   8          4.53          8.18         0.64 o                         
  -5  10   8         82.67         86.25         1.11 o                         
  -4  10   8          0.79          1.30         0.49 o                         
  -3  10   8        269.28        243.34         2.38 o                         
  -2  10   8         76.93         68.23         0.96 o                         
  -1  10   8          3.31          2.57         0.50 o                         
   0  10   8        181.05        179.09         1.80 o                         
   1  10   8          6.55          4.33         0.51 o                         
   2  10   8        129.23        117.33         1.39 o                         
   3  10   8         34.38         35.65         1.01 o                         
   4  10   8          7.70          5.98         0.55 o                         
   5  10   8         24.85         25.87         0.87 o                         
   6  10   8         34.73         37.18         1.34 o                         
   7  10   8        195.24        199.92         3.09 o                         
   8  10   8          0.72          1.04         1.05 o                         
   9  10   8         30.89         35.27         1.48 o                         
  10  10   8        134.94        145.36         3.23 o                         
  11  10   8          3.51          4.24         1.56 o                         
  12  10   8         59.89         54.16         2.27 o                         
  13  10   8         10.03          8.50         3.18 o                         
 -13  11   8         17.70         20.53         2.71 o                         
 -12  11   8          6.26          8.36         1.48 o                         
 -11  11   8          0.08          1.07         1.18 o                         
 -10  11   8          0.15          1.13         1.11 o                         
  -9  11   8         54.78         54.18         1.45 o                         
  -8  11   8         17.44         16.38         0.96 o                         
  -7  11   8         20.44         21.45         0.95 o                         
  -6  11   8        855.14        826.27         6.45 o                         
  -5  11   8        512.04        513.61         4.16 o                         
  -4  11   8        418.07        414.63         3.27 o                         
  -3  11   8         95.41         84.59         1.16 o                         
  -2  11   8          0.03         -0.35         0.45 o                         
  -1  11   8        750.77        700.30         5.77 o                         
   0  11   8         20.87         17.41         0.73 o                         
   1  11   8          3.98          1.07         0.58 o                         
   2  11   8        159.54        154.05         1.85 o                         
   3  11   8         17.87         26.94         0.80 o                         
   4  11   8          1.83          1.38         0.58 o                         
   5  11   8         51.93         56.88         1.15 o                         
   6  11   8         14.38         14.75         0.94 o                         
   7  11   8         67.16         65.68         1.60 o                         
   8  11   8        398.92        386.43         4.88 o                         
   9  11   8        180.12        179.91         3.57 o                         
  10  11   8          9.23          6.16         1.41 o                         
  11  11   8          2.89          5.02         1.55 o                         
  12  11   8          7.18          4.99         1.75 o                         
 -13  12   8         29.85         29.75         6.48 o                         
 -12  12   8        166.57        163.89         3.82 o                         
 -11  12   8          1.73          0.25         1.25 o                         
 -10  12   8         89.13         97.38         2.01 o                         
  -9  12   8         10.13          8.77         1.03 o                         
  -8  12   8         14.87         14.58         1.06 o                         
  -7  12   8        560.93        568.84         5.13 o                         
  -6  12   8        110.82        112.52         1.91 o                         
  -5  12   8        366.00        370.33         3.66 o                         
  -4  12   8         24.85         23.04         0.77 o                         
  -3  12   8        116.65        114.32         1.89 o                         
  -2  12   8          9.34         15.90         0.70 o                         
  -1  12   8         10.47         11.65         0.74 o                         
   0  12   8        215.18        210.20         2.51 o                         
   1  12   8        321.26        328.75         3.16 o                         
   2  12   8         12.59          8.34         0.69 o                         
   3  12   8        112.66        109.58         1.58 o                         
   4  12   8         14.81         15.71         0.80 o                         
   5  12   8        201.61        198.62         2.31 o                         
   6  12   8        689.66        692.54         7.14 o                         
   7  12   8         24.72         29.98         1.29 o                         
   8  12   8          0.58          1.02         1.16 o                         
   9  12   8        228.75        239.81         3.67 o                         
  10  12   8          7.77          8.26         1.43 o                         
  11  12   8          0.16         -0.94         1.65 o                         
  12  12   8         15.98         16.61         5.82 o                         
 -12  13   8         13.71         14.83         2.65 o                         
 -11  13   8        110.20        105.01         2.41 o                         
 -10  13   8          3.80          3.67         1.15 o                         
  -9  13   8         47.52         50.51         1.72 o                         
  -8  13   8        214.87        211.26         2.89 o                         
  -7  13   8        229.88        230.53         3.24 o                         
  -6  13   8         35.10         31.72         1.06 o                         
  -5  13   8        403.58        405.19         3.87 o                         
  -4  13   8         29.04         30.43         0.89 o                         
  -3  13   8        314.45        305.85         2.96 o                         
  -2  13   8          8.64          8.88         0.78 o                         
  -1  13   8        607.67        584.30         5.25 o                         
   0  13   8         53.83         56.62         1.23 o                         
   1  13   8        766.60        770.70         7.01 o                         
   2  13   8        374.40        363.51         3.90 o                         
   3  13   8         39.08         37.43         1.23 o                         
   4  13   8        288.27        289.65         3.12 o                         
   5  13   8        244.47        250.37         3.08 o                         
   6  13   8         96.08         97.11         1.96 o                         
   7  13   8        594.29        591.22         6.27 o                         
   8  13   8         15.84         13.74         1.34 o                         
   9  13   8         58.85         56.14         2.01 o                         
  10  13   8         57.93         62.64         2.24 o                         
  11  13   8          2.48          2.91         2.33 o                         
 -11  14   8          4.72          4.88         1.77 o                         
 -10  14   8         20.55         17.37         1.38 o                         
  -9  14   8         10.12         10.27         1.31 o                         
  -8  14   8         30.82         30.94         1.44 o                         
  -7  14   8         11.18          9.49         1.12 o                         
  -6  14   8         35.20         34.37         1.18 o                         
  -5  14   8         10.31         10.00         0.88 o                         
  -4  14   8        190.96        198.69         2.35 o                         
  -3  14   8        171.78        167.79         2.10 o                         
  -2  14   8        200.13        206.03         2.49 o                         
  -1  14   8          8.62          9.40         0.83 o                         
   0  14   8        107.36        103.89         1.72 o                         
   1  14   8        101.24        107.18         1.83 o                         
   2  14   8        108.25        113.63         2.11 o                         
   3  14   8         56.04         56.13         1.55 o                         
   4  14   8         13.07         12.85         0.97 o                         
   5  14   8        183.76        179.40         2.55 o                         
   6  14   8          0.43          1.23         1.13 o                         
   7  14   8         92.02         83.43         2.18 o                         
   8  14   8         94.97         96.21         2.63 o                         
   9  14   8         12.16          9.80         1.56 o                         
  10  14   8        141.21        142.34         3.75 o                         
 -10  15   8         20.86         19.13         1.67 o                         
  -9  15   8         80.09         84.24         2.27 o                         
  -8  15   8          3.08          3.18         1.33 o                         
  -7  15   8         29.36         28.47         1.38 o                         
  -6  15   8         38.75         36.12         1.37 o                         
  -5  15   8        216.57        223.66         2.74 o                         
  -4  15   8          9.62         12.19         0.94 o                         
  -3  15   8        181.85        182.61         2.46 o                         
  -2  15   8        176.72        177.54         2.37 o                         
  -1  15   8        448.28        458.58         4.94 o                         
   0  15   8        141.40        140.76         2.13 o                         
   1  15   8        120.12        123.70         2.02 o                         
   2  15   8        266.42        278.24         3.29 o                         
   3  15   8         58.71         56.14         1.35 o                         
   4  15   8        298.85        305.17         3.59 o                         
   5  15   8          7.05          5.26         1.12 o                         
   6  15   8        303.46        304.10         4.73 o                         
   7  15   8         11.86          8.68         1.45 o                         
   8  15   8          0.95         -0.41         1.50 o                         
   9  15   8         15.83         12.20         2.12 o                         
  -9  16   8         36.14         35.44         3.84 o                         
  -8  16   8          8.29          9.60         1.39 o                         
  -7  16   8        141.54        145.25         2.83 o                         
  -6  16   8         34.51         35.93         1.73 o                         
  -5  16   8         29.40         29.12         1.32 o                         
  -4  16   8         31.38         32.83         1.42 o                         
  -3  16   8         25.75         26.95         1.24 o                         
  -2  16   8          0.83          0.53         0.99 o                         
  -1  16   8         12.34         10.93         1.03 o                         
   0  16   8         29.37         26.17         1.16 o                         
   1  16   8        820.69        847.86         8.07 o                         
   2  16   8         76.88         81.24         1.98 o                         
   3  16   8        128.03        133.82         2.96 o                         
   4  16   8          0.14         -0.35         1.07 o                         
   5  16   8         71.18         71.39         1.92 o                         
   6  16   8        398.73        413.83         5.61 o                         
   7  16   8          0.05         -0.40         1.57 o                         
   8  16   8          6.10          3.26         2.13 o                         
  -8  17   8         29.94         32.62         3.77 o                         
  -7  17   8         86.42         85.26         2.43 o                         
  -6  17   8          7.99          7.03         1.49 o                         
  -5  17   8         38.53         35.88         1.85 o                         
  -4  17   8          0.05         -0.11         1.18 o                         
  -3  17   8         41.46         39.73         1.47 o                         
  -2  17   8         45.67         45.13         1.47 o                         
  -1  17   8        198.87        195.01         2.80 o                         
   0  17   8         16.37         17.77         1.23 o                         
   1  17   8        245.67        257.19         3.42 o                         
   2  17   8          1.43          0.96         1.25 o                         
   3  17   8         21.09         25.90         1.46 o                         
   4  17   8         20.39         21.92         1.47 o                         
   5  17   8         77.05         79.52         2.21 o                         
   6  17   8         36.58         33.86         2.07 o                         
   7  17   8        171.69        170.73        11.47 o                         
  -7  18   8         44.10         45.62         6.87 o                         
  -6  18   8         21.91         29.46         5.26 o                         
  -5  18   8        103.05        105.68         2.90 o                         
  -4  18   8         10.34          9.40         1.36 o                         
  -3  18   8        103.61        101.60         2.66 o                         
  -2  18   8         73.13         76.97         2.05 o                         
  -1  18   8        161.76        168.19         2.63 o                         
   0  18   8         57.24         59.07         1.95 o                         
   1  18   8        155.14        156.32         3.47 o                         
   2  18   8         10.14          9.06         1.40 o                         
   3  18   8         90.46         88.08         2.51 o                         
   4  18   8         60.84         62.56         1.96 o                         
   5  18   8         22.96         25.37         3.06 o                         
  -4  19   8        155.23        149.76        11.33 o                         
  -3  19   8          1.14          1.70         1.95 o                         
  -2  19   8         21.42         18.61         1.76 o                         
  -1  19   8         72.62         69.52         2.62 o                         
   0  19   8          0.03         -0.97         1.75 o                         
   1  19   8         17.61         16.34         1.80 o                         
   2  19   8         12.30          8.68         2.48 o                         
   3  19   8         36.99         40.51         9.54 o                         
 -16   1   9         16.67         14.16         3.19 o                         
 -15   1   9          0.01          0.42         1.47 o                         
 -14   1   9        166.13        168.22         2.94 o                         
 -13   1   9        131.63        139.91         2.66 o                         
 -12   1   9          0.00          0.02         0.88 o                         
 -11   1   9        599.46        615.83         5.98 o                         
 -10   1   9        600.43        598.80         5.30 o                         
  -9   1   9         70.33         66.98         1.16 o                         
  -8   1   9       1100.66       1074.48         7.98 o                         
  -7   1   9        237.27        217.56         1.89 o                         
  -6   1   9        455.12        435.14         3.29 o                         
  -5   1   9       1612.66       1497.20        10.04 o                         
  -4   1   9          2.82          3.07         0.27 o                         
  -3   1   9         76.47         54.97         0.60 o                         
  -2   1   9       7370.75       8081.90        47.06 o                         
  -1   1   9        205.24        226.70         1.91 o                         
   0   1   9         49.51         34.12         0.45 o                         
   1   1   9         30.44         21.93         0.42 o                         
   2   1   9          7.30         13.06         0.27 o                         
   3   1   9          9.63         15.86         0.33 o                         
   4   1   9         99.50        107.45         1.00 o                         
   5   1   9       1703.95       1546.66        10.13 o                         
   6   1   9       3641.44       3559.90        27.04 o                         
   7   1   9       1086.55        954.27         8.94 o                         
   8   1   9        387.78        390.03         4.07 o                         
   9   1   9          0.80          1.13         0.69 o                         
  10   1   9        801.05        815.93         8.01 o                         
  11   1   9         35.09         33.64         1.39 o                         
  12   1   9        232.23        250.24         4.13 o                         
  13   1   9          3.16          1.55         1.50 o                         
  14   1   9        179.62        177.04         3.72 o                         
  15   1   9        240.30        244.38         6.01 o                         
 -16   2   9         17.25         18.81         3.38 o                         
 -15   2   9         38.70         34.33         1.81 o                         
 -14   2   9          9.71          9.47         1.41 o                         
 -13   2   9         71.81         71.69         2.27 o                         
 -12   2   9         40.68         32.50         1.33 o                         
 -11   2   9         11.09         13.55         0.91 o                         
 -10   2   9        318.86        315.49         3.17 o                         
  -9   2   9         98.08        101.67         1.28 o                         
  -8   2   9         72.71         67.53         1.14 o                         
  -7   2   9        533.30        503.25         3.89 o                         
  -6   2   9       3356.46       3152.58        22.05 o                         
  -5   2   9          0.23          2.50         0.29 o                         
  -4   2   9       1663.94       1539.04        10.13 o                         
  -3   2   9        182.82        208.22         1.66 o                         
  -2   2   9        497.06        497.67         3.07 o                         
  -1   2   9       1647.06       1685.03         9.34 o                         
   0   2   9        518.60        444.25         2.55 o                         
   1   2   9       1023.16       1068.61         6.19 o                         
   2   2   9        561.75        618.08         4.05 o                         
   3   2   9         69.46         85.63         0.81 o                         
   4   2   9        357.06        339.80         2.53 o                         
   5   2   9        338.95        321.33         2.55 o                         
   6   2   9        293.92        224.48         2.49 o                         
   7   2   9        263.72        276.72         3.06 o                         
   8   2   9        101.06         88.92         1.54 o                         
   9   2   9        132.83        117.27         2.22 o                         
  10   2   9         14.00         21.11         1.10 o                         
  11   2   9        128.86        137.71         2.54 o                         
  12   2   9          5.32          5.66         1.22 o                         
  13   2   9         39.01         34.79         1.88 o                         
  14   2   9        278.92        293.15         5.00 o                         
 -16   3   9         48.46         46.56         6.55 o                         
 -15   3   9          8.71          8.11         1.60 o                         
 -14   3   9        130.06        132.72         2.89 o                         
 -13   3   9         63.92         63.96         1.78 o                         
 -12   3   9        250.12        249.95         3.47 o                         
 -11   3   9         36.22         38.01         1.15 o                         
 -10   3   9         11.57         11.49         0.58 o                         
  -9   3   9         40.68         38.06         0.78 o                         
  -8   3   9          6.55          3.65         0.47 o                         
  -7   3   9       1102.84       1124.66         8.41 o                         
  -6   3   9         47.86         54.71         0.79 o                         
  -5   3   9       1574.44       1478.88        11.21 o                         
  -4   3   9         17.05         13.39         0.36 o                         
  -3   3   9       1011.68       1056.66         6.73 o                         
  -2   3   9        173.45        196.78         1.75 o                         
  -1   3   9        759.68        799.63         4.58 o                         
   0   3   9       1959.79       1884.69        10.52 o                         
   1   3   9        189.82        201.95         1.43 o                         
   2   3   9       2387.97       2431.38        14.56 o                         
   3   3   9        289.90        311.34         2.27 o                         
   4   3   9        190.94        226.33         1.88 o                         
   5   3   9        750.38        707.09         5.63 o                         
   6   3   9         21.18         22.00         0.62 o                         
   7   3   9       1104.42       1049.79         8.95 o                         
   8   3   9         97.76        103.80         1.54 o                         
   9   3   9         41.66         37.97         1.05 o                         
  10   3   9        101.12        113.12         2.36 o                         
  11   3   9         96.40        110.98         2.56 o                         
  12   3   9         50.67         54.12         1.84 o                         
  13   3   9         11.41          8.21         1.62 o                         
  14   3   9         89.96         87.44         3.05 o                         
 -16   4   9          0.24          5.88         5.12 o                         
 -15   4   9          5.43          5.88         1.54 o                         
 -14   4   9          0.01         -0.87         1.37 o                         
 -13   4   9         21.95         23.58         1.41 o                         
 -12   4   9         17.08         14.63         1.25 o                         
 -11   4   9          5.84          5.92         0.94 o                         
 -10   4   9         27.52         29.87         1.12 o                         
  -9   4   9         10.04         13.01         0.62 o                         
  -8   4   9         67.78         69.60         1.10 o                         
  -7   4   9        181.98        202.66         2.39 o                         
  -6   4   9          1.03          2.16         0.35 o                         
  -5   4   9        381.48        391.59         3.15 o                         
  -4   4   9         20.01         25.05         0.44 o                         
  -3   4   9          7.60          5.93         0.35 o                         
  -2   4   9        511.60        511.37         3.54 o                         
  -1   4   9         40.98         41.22         0.49 o                         
   0   4   9          1.72          4.97         0.22 o                         
   1   4   9          7.12          8.95         0.29 o                         
   2   4   9         29.90         35.28         0.50 o                         
   3   4   9          8.57          9.71         0.37 o                         
   4   4   9         11.34         10.08         0.41 o                         
   5   4   9          2.47          1.33         0.37 o                         
   6   4   9         16.73         19.86         0.67 o                         
   7   4   9          0.22          0.81         0.66 o                         
   8   4   9          2.57          1.63         0.71 o                         
   9   4   9        271.25        272.29         3.38 o                         
  10   4   9          3.17          3.64         0.91 o                         
  11   4   9         75.43         78.31         1.95 o                         
  12   4   9         34.83         35.09         1.70 o                         
  13   4   9         55.02         47.50         2.30 o                         
  14   4   9         22.64         25.09         2.19 o                         
 -15   5   9         40.78         40.43         2.11 o                         
 -14   5   9        175.36        189.89         3.93 o                         
 -13   5   9         11.35         10.21         1.31 o                         
 -12   5   9         46.76         45.06         1.81 o                         
 -11   5   9        262.57        274.82         3.55 o                         
 -10   5   9          0.03          0.77         0.71 o                         
  -9   5   9        314.60        312.58         3.21 o                         
  -8   5   9        375.93        371.92         3.51 o                         
  -7   5   9        983.67        976.93         7.74 o                         
  -6   5   9         66.61         61.57         1.23 o                         
  -5   5   9       1135.19       1080.56         7.32 o                         
  -4   5   9        417.46        384.80         3.08 o                         
  -3   5   9        297.77        288.76         2.30 o                         
  -2   5   9        284.17        243.07         1.85 o                         
  -1   5   9        322.15        304.44         2.32 o                         
   0   5   9       2825.42       2860.39        16.91 o                         
   1   5   9        507.14        487.90         3.07 o                         
   2   5   9       1706.23       1763.14        11.22 o                         
   3   5   9         57.33         59.77         0.78 o                         
   4   5   9       1023.26       1000.19         7.68 o                         
   5   5   9        301.41        275.57         2.37 o                         
   6   5   9         87.84         90.49         1.36 o                         
   7   5   9        282.81        267.99         3.34 o                         
   8   5   9          7.59          7.07         0.86 o                         
   9   5   9          7.58          9.29         1.02 o                         
  10   5   9         24.36         22.03         1.12 o                         
  11   5   9        102.20        114.41         2.32 o                         
  12   5   9         24.83         22.42         1.62 o                         
  13   5   9         32.13         26.10         2.13 o                         
  14   5   9          6.81          5.97         2.18 o                         
 -15   6   9        114.72        121.17         4.26 o                         
 -14   6   9         15.24         14.69         1.58 o                         
 -13   6   9         16.46         15.88         1.43 o                         
 -12   6   9         76.72         84.67         2.00 o                         
 -11   6   9        106.81        106.50         1.95 o                         
 -10   6   9        372.37        365.58         4.11 o                         
  -9   6   9        494.80        495.74         4.86 o                         
  -8   6   9          1.25          2.06         0.62 o                         
  -7   6   9        108.00        108.95         1.34 o                         
  -6   6   9       1425.35       1391.20        10.11 o                         
  -5   6   9          0.52          0.25         0.31 o                         
  -4   6   9        170.61        150.40         1.39 o                         
  -3   6   9        289.00        320.96         2.60 o                         
  -2   6   9        490.47        518.78         3.59 o                         
  -1   6   9        726.37        747.20         4.89 o                         
   0   6   9         38.43         26.33         0.45 o                         
   1   6   9       2219.06       2154.60        13.22 o                         
   2   6   9        313.87        344.35         2.71 o                         
   3   6   9        594.67        571.11         5.01 o                         
   4   6   9        752.48        743.30         5.71 o                         
   5   6   9       1246.02       1071.70         8.22 o                         
   6   6   9       1836.79       1687.92        13.65 o                         
   7   6   9        202.67        212.34         2.56 o                         
   8   6   9        147.56        134.27         2.29 o                         
   9   6   9        138.76        133.61         2.21 o                         
  10   6   9         11.02          9.85         1.05 o                         
  11   6   9         14.53         10.66         1.20 o                         
  12   6   9        119.08        117.51         2.89 o                         
  13   6   9         13.81         11.67         1.83 o                         
  14   6   9         34.59         36.86         3.01 o                         
 -15   7   9        140.89        140.67        11.18 o                         
 -14   7   9         20.29         19.66         1.65 o                         
 -13   7   9         98.74         90.06         2.66 o                         
 -12   7   9         28.76         31.73         1.51 o                         
 -11   7   9          0.46          1.46         0.87 o                         
 -10   7   9          5.04          3.68         0.82 o                         
  -9   7   9         74.44         71.64         1.38 o                         
  -8   7   9         52.23         49.82         1.06 o                         
  -7   7   9        411.81        409.66         3.59 o                         
  -6   7   9         17.68         15.25         0.52 o                         
  -5   7   9        569.03        556.91         4.39 o                         
  -4   7   9          0.03          0.17         0.37 o                         
  -3   7   9        773.47        810.45         5.73 o                         
  -2   7   9         95.29         86.63         1.02 o                         
  -1   7   9        199.35        183.84         1.53 o                         
   0   7   9       1609.75       1542.55         9.91 o                         
   1   7   9       1040.99       1083.02         7.46 o                         
   2   7   9        569.57        555.19         4.23 o                         
   3   7   9         27.24         22.76         0.66 o                         
   4   7   9        675.93        636.16         5.04 o                         
   5   7   9         34.24         32.39         0.82 o                         
   6   7   9        326.26        320.37         4.15 o                         
   7   7   9        102.38         85.43         1.47 o                         
   8   7   9        120.25        122.93         1.95 o                         
   9   7   9          0.23          0.60         0.97 o                         
  10   7   9         35.45         37.78         1.51 o                         
  11   7   9        108.55        110.82         2.74 o                         
  12   7   9        217.70        215.40         3.83 o                         
  13   7   9         23.87         24.49         1.95 o                         
 -15   8   9          6.63          7.72         5.33 o                         
 -14   8   9          6.81          5.86         1.75 o                         
 -13   8   9        102.47        105.04         3.14 o                         
 -12   8   9        155.91        158.31         2.71 o                         
 -11   8   9        262.06        256.78         3.86 o                         
 -10   8   9          4.42          3.53         0.90 o                         
  -9   8   9        159.50        162.66         2.59 o                         
  -8   8   9        133.29        132.24         1.79 o                         
  -7   8   9       1003.23       1006.61         8.15 o                         
  -6   8   9         25.63         26.84         0.72 o                         
  -5   8   9        506.66        515.66         4.07 o                         
  -4   8   9        311.59        315.53         2.57 o                         
  -3   8   9        115.29        110.43         1.24 o                         
  -2   8   9         65.55         63.93         0.80 o                         
  -1   8   9        154.85        164.06         1.50 o                         
   0   8   9        210.65        210.71         1.74 o                         
   1   8   9          2.24          5.34         0.44 o                         
   2   8   9          0.04          0.53         0.41 o                         
   3   8   9        559.14        529.44         4.04 o                         
   4   8   9         63.83         65.86         1.23 o                         
   5   8   9        190.89        199.33         2.32 o                         
   6   8   9          5.20          8.56         0.73 o                         
   7   8   9        107.69        115.17         1.86 o                         
   8   8   9          0.02          0.27         0.95 o                         
   9   8   9        257.57        280.76         3.80 o                         
  10   8   9        138.69        154.79         2.77 o                         
  11   8   9          1.56          2.45         1.41 o                         
  12   8   9        140.88        143.34         3.12 o                         
  13   8   9          0.04         -1.50         1.64 o                         
 -14   9   9          3.70          1.59         2.03 o                         
 -13   9   9         15.04         13.05         1.71 o                         
 -12   9   9          2.48          2.70         1.28 o                         
 -11   9   9          2.27          2.66         1.08 o                         
 -10   9   9         82.13         81.11         1.68 o                         
  -9   9   9          1.42          1.10         0.85 o                         
  -8   9   9        745.43        739.78         6.61 o                         
  -7   9   9         61.90         61.00         1.16 o                         
  -6   9   9        764.78        743.99         5.69 o                         
  -5   9   9        768.20        778.58         5.65 o                         
  -4   9   9         13.79         15.01         0.67 o                         
  -3   9   9         64.10         59.60         0.80 o                         
  -2   9   9        360.24        349.94         3.05 o                         
  -1   9   9          2.10          3.22         0.46 o                         
   0   9   9          9.61          9.60         0.48 o                         
   1   9   9        460.68        468.41         3.71 o                         
   2   9   9          0.40          1.10         0.45 o                         
   3   9   9         47.42         40.67         0.75 o                         
   4   9   9         34.71         34.84         0.82 o                         
   5   9   9        743.00        729.92         6.56 o                         
   6   9   9         91.40        102.80         1.67 o                         
   7   9   9        439.42        418.73         4.68 o                         
   8   9   9         40.66         43.97         1.39 o                         
   9   9   9          1.47          1.69         1.11 o                         
  10   9   9        262.56        276.60         4.45 o                         
  11   9   9         23.05         26.10         1.73 o                         
  12   9   9        111.32        107.70         3.39 o                         
  13   9   9          8.75          8.13         2.05 o                         
 -13  10   9          8.84          8.07         1.56 o                         
 -12  10   9        156.08        161.87         3.07 o                         
 -11  10   9        168.35        167.10         2.80 o                         
 -10  10   9         18.85         17.88         1.09 o                         
  -9  10   9         84.46         84.76         1.57 o                         
  -8  10   9         15.58         16.91         0.99 o                         
  -7  10   9        174.63        173.21         2.06 o                         
  -6  10   9       2401.79       2350.54        16.15 o                         
  -5  10   9        146.47        143.55         1.55 o                         
  -4  10   9        836.35        838.34         6.08 o                         
  -3  10   9         30.47         27.79         0.62 o                         
  -2  10   9       1152.36       1063.55         8.01 o                         
  -1  10   9        255.51        271.08         2.52 o                         
   0  10   9        759.01        694.20         5.63 o                         
   1  10   9        170.85        175.62         1.80 o                         
   2  10   9        106.72         81.98         1.17 o                         
   3  10   9         13.49         13.10         0.66 o                         
   4  10   9        206.49        222.91         2.50 o                         
   5  10   9          2.84          5.41         0.72 o                         
   6  10   9        556.86        559.90         5.84 o                         
   7  10   9        814.17        828.85         8.02 o                         
   8  10   9        166.30        161.63         2.70 o                         
   9  10   9       1119.29       1129.71        11.69 o                         
  10  10   9          2.38          1.73         1.35 o                         
  11  10   9         17.69         13.89         1.59 o                         
  12  10   9         25.41         18.48         1.73 o                         
 -13  11   9          0.48         -1.40         1.99 o                         
 -12  11   9        197.84        206.93         3.75 o                         
 -11  11   9         16.35         18.66         1.33 o                         
 -10  11   9          2.80          1.68         1.05 o                         
  -9  11   9          2.92          3.68         0.89 o                         
  -8  11   9          0.78          0.07         0.81 o                         
  -7  11   9          0.31          0.84         0.69 o                         
  -6  11   9        102.97        104.77         1.38 o                         
  -5  11   9        110.12        103.80         1.39 o                         
  -4  11   9        135.46        124.56         1.82 o                         
  -3  11   9        199.37        182.85         1.94 o                         
  -2  11   9        370.83        339.57         3.06 o                         
  -1  11   9         26.31         26.60         0.82 o                         
   0  11   9        920.16        907.96         7.24 o                         
   1  11   9        349.10        331.28         3.03 o                         
   2  11   9        635.60        629.90         5.17 o                         
   3  11   9        463.03        442.73         3.94 o                         
   4  11   9          3.14          5.56         0.67 o                         
   5  11   9        109.34        105.65         1.72 o                         
   6  11   9         57.02         68.05         1.61 o                         
   7  11   9        145.44        145.48         2.63 o                         
   8  11   9         63.45         63.68         1.78 o                         
   9  11   9          5.18          4.74         1.28 o                         
  10  11   9         59.07         59.01         2.07 o                         
  11  11   9          0.10         -0.68         1.63 o                         
  12  11   9         11.80          7.38         2.07 o                         
 -12  12   9         77.88         72.35         2.39 o                         
 -11  12   9          8.52          7.19         1.29 o                         
 -10  12   9         15.63         13.86         1.27 o                         
  -9  12   9         13.26         12.25         1.07 o                         
  -8  12   9          0.00         -0.59         0.90 o                         
  -7  12   9         37.21         35.81         1.13 o                         
  -6  12   9         54.95         54.02         1.21 o                         
  -5  12   9          3.45          2.10         0.66 o                         
  -4  12   9         13.30         12.15         0.67 o                         
  -3  12   9         20.26         18.12         0.71 o                         
  -2  12   9         80.61         83.75         1.25 o                         
  -1  12   9        102.34        107.86         1.57 o                         
   0  12   9          0.73          0.24         0.68 o                         
   1  12   9         52.02         54.50         1.17 o                         
   2  12   9          2.83          1.98         0.66 o                         
   3  12   9         22.06         21.15         0.84 o                         
   4  12   9         22.19         23.09         0.85 o                         
   5  12   9          1.63          0.69         0.82 o                         
   6  12   9          3.44          3.38         1.02 o                         
   7  12   9          0.55         -0.21         1.08 o                         
   8  12   9          0.02          0.05         1.13 o                         
   9  12   9         79.67         78.76         2.20 o                         
  10  12   9         22.39         22.18         1.68 o                         
  11  12   9        190.47        196.61         4.02 o                         
 -12  13   9         11.03         11.45         3.85 o                         
 -11  13   9         13.38         12.41         1.58 o                         
 -10  13   9         40.61         37.96         1.75 o                         
  -9  13   9         14.23         13.41         1.20 o                         
  -8  13   9          0.01         -0.70         1.04 o                         
  -7  13   9         28.66         27.64         1.10 o                         
  -6  13   9         27.46         25.33         0.97 o                         
  -5  13   9        133.34        133.34         1.91 o                         
  -4  13   9        138.13        137.16         1.77 o                         
  -3  13   9          4.09          5.80         0.73 o                         
  -2  13   9        412.79        409.16         4.16 o                         
  -1  13   9          7.09          7.74         0.76 o                         
   0  13   9        177.57        186.69         2.81 o                         
   1  13   9         40.15         38.26         1.09 o                         
   2  13   9        105.29        106.62         1.72 o                         
   3  13   9         69.08         71.81         1.40 o                         
   4  13   9         50.53         50.51         1.28 o                         
   5  13   9         79.09         75.52         1.72 o                         
   6  13   9        201.22        212.26         3.18 o                         
   7  13   9          6.75          6.43         1.19 o                         
   8  13   9         84.78         81.42         2.01 o                         
   9  13   9         62.70         57.93         2.12 o                         
  10  13   9         43.68         44.41         2.80 o                         
 -11  14   9         71.13         78.76         4.24 o                         
 -10  14   9         57.31         53.60         1.70 o                         
  -9  14   9         26.77         27.75         1.50 o                         
  -8  14   9        315.47        328.28         4.63 o                         
  -7  14   9         99.70        100.94         1.92 o                         
  -6  14   9         81.02         81.64         1.80 o                         
  -5  14   9        214.26        215.05         2.62 o                         
  -4  14   9        264.87        269.20         3.25 o                         
  -3  14   9         21.06         21.31         0.93 o                         
  -2  14   9        270.08        264.10         3.46 o                         
  -1  14   9        567.00        569.57         5.50 o                         
   0  14   9          0.14          0.58         0.86 o                         
   1  14   9        784.87        762.76         7.04 o                         
   2  14   9        356.89        369.77         3.91 o                         
   3  14   9         60.40         60.16         1.30 o                         
   4  14   9        232.36        239.85         2.99 o                         
   5  14   9          7.53          5.58         1.08 o                         
   6  14   9        404.30        408.12         4.86 o                         
   7  14   9         53.53         52.48         1.87 o                         
   8  14   9        126.95        128.64         2.71 o                         
   9  14   9         18.65         16.01         1.62 o                         
  10  14   9         34.90         31.81         2.98 o                         
 -10  15   9         68.24         62.15         3.73 o                         
  -9  15   9         10.59          9.76         1.40 o                         
  -8  15   9         94.44         96.15         2.47 o                         
  -7  15   9         36.45         34.63         1.55 o                         
  -6  15   9          4.46          3.65         1.18 o                         
  -5  15   9         42.96         40.41         1.29 o                         
  -4  15   9         15.93         17.52         1.01 o                         
  -3  15   9        110.06        119.65         1.88 o                         
  -2  15   9          5.37          4.85         0.94 o                         
  -1  15   9         14.94         11.54         0.98 o                         
   0  15   9        392.42        385.58         4.61 o                         
   1  15   9         12.73         13.44         1.02 o                         
   2  15   9        794.70        819.46         7.18 o                         
   3  15   9         58.46         56.59         1.78 o                         
   4  15   9         61.24         65.13         1.92 o                         
   5  15   9         32.21         32.39         1.71 o                         
   6  15   9         25.67         25.95         1.58 o                         
   7  15   9        198.27        203.04         3.88 o                         
   8  15   9        139.02        128.70         4.07 o                         
   9  15   9        165.38        151.24         5.26 o                         
  -9  16   9          8.12          9.93         2.65 o                         
  -8  16   9         20.50         20.45         1.48 o                         
  -7  16   9        124.59        127.66         2.62 o                         
  -6  16   9          0.37         -0.46         1.24 o                         
  -5  16   9         14.21         13.99         1.16 o                         
  -4  16   9         19.04         20.07         1.16 o                         
  -3  16   9         12.47         13.36         1.09 o                         
  -2  16   9         89.36         88.75         1.82 o                         
  -1  16   9         71.36         67.75         1.55 o                         
   0  16   9         14.81         16.50         1.17 o                         
   1  16   9          2.28          3.29         1.12 o                         
   2  16   9         67.30         69.74         1.77 o                         
   3  16   9         11.59         11.14         1.22 o                         
   4  16   9         25.03         25.34         1.43 o                         
   5  16   9         37.26         43.74         1.75 o                         
   6  16   9         52.27         53.30         2.38 o                         
   7  16   9         32.73         31.62         1.91 o                         
   8  16   9         36.39         38.35         6.68 o                         
  -8  17   9         17.39         21.60         4.18 o                         
  -7  17   9          0.25          0.16         1.83 o                         
  -6  17   9          1.42          2.10         1.34 o                         
  -5  17   9         25.33         24.11         1.49 o                         
  -4  17   9         43.54         46.41         1.69 o                         
  -3  17   9         37.02         39.14         1.45 o                         
  -2  17   9         58.83         56.68         1.88 o                         
  -1  17   9         21.64         21.99         1.28 o                         
   0  17   9         62.00         54.08         1.57 o                         
   1  17   9         93.48         91.27         3.10 o                         
   2  17   9        137.53        140.64         2.70 o                         
   3  17   9          0.51         -0.07         1.24 o                         
   4  17   9          1.67          1.94         1.27 o                         
   5  17   9         20.03         17.08         1.58 o                         
   6  17   9         51.62         60.18         3.08 o
[truncated: 364,015 more chars]
